# Supplementary material for: Metabolomic profiling for the identification of potential biomarkers involved in a laboratory azole resistance in Candida albicans
Source: PLoS One. 2018 Feb 2;13(2):e0192328. doi: 10.1371/journal.pone.0192328 (PMC5796700; doi:10.1371/journal.pone.0192328)
Supplement: S1 Table — (XLS) [file pone.0192328.s001.xls]

## Sheet: Sheet1
	mzmed	rtmed	S group1	S group2	S group3	S group4	S group5	S group6	S+KCZ 1	S+KCZ 2	S+KCZ 3	S+KCZ 4	S+KCZ 5	S+KCZ 6	R group 1	R group 2	R group 3	R group 4	R group 5	R group 6	R+KCZ 1	R+KCZ 2	R+KCZ 3	R+KCZ 4	R+KCZ 5	R+KCZ 6
Var-1	218.139	1.61824	0.0225528	0.0262271	0.0230144	0.0263252	0.0254418	0.0209508	0.0221276	0.0104522	0.0209274	0.0208351	0.018695	0.0225221	0.0111733	0.010571	0.0119675	0.00897117	0.00982736	0.010216	0.0101428	0.00933377	0.00672312	0.00660373	0.00805346	0.00864802
Var-2	154.061	2.90198	0.0196952	0.0239041	0.0210893	0.0234508	0.024307	0.0211527	0.0238473	0.0206925	0.0193271	0.0187474	0.0210578	0.0237892	0.0369447	0.0372953	0.0364452	0.0294732	0.0288657	0.0376795	0.0368262	0.0397957	0.0302237	0.0301418	0.0345384	0.0362099
Var-3	204.087	1.799	0.0907577	0.109819	0.0976897	0.0972443	0.101415	0.0943455	0.0675975	0.0603927	0.0639836	0.0617909	0.05966	0.0676379	0.0630004	0.0556041	0.0550755	0.0494344	0.0489102	0.0625493	0.027908	0.0267592	0.0312125	0.0342944	0.0322427	0.0351957
Var-4	231.113	5.0369	0.0164543	0.0185227	0.0157779	0.0192073	0.0206767	0.0137726	0.0164338	0.0115692	0.0133002	0.0137673	0.015773	0.0137727	0.101373	0.0997102	0.100017	0.0684903	0.0773178	0.0957244	0.074859	0.0787455	0.0494132	0.0506223	0.0447261	0.0524004
Var-5	321.163	1.20101	0.106164	0.119422	0.109386	0.111455	0.114155	0.104776	0.0872659	0.0865449	0.0685388	0.080144	0.0782623	0.0756961	0.0837682	0.0803376	0.0815164	0.0668602	0.0698736	0.0879375	0.0497897	0.0521075	0.0339064	0.0549695	0.0589176	0.0497664
Var-6	160.097	2.76965	0.0759251	0.0910057	0.0840595	0.0898501	0.0882033	0.0868269	0.0783703	0.0809665	0.0754725	0.0684187	0.0699807	0.0649996	0.0298972	0.0286277	0.0262952	0.0256629	0.0241633	0.031473	0.0231548	0.022852	0.0242671	0.0252133	0.0236988	0.0240223
Var-7	424.183	4.85354	0.0102195	0.0127909	0.00863162	0.0124076	0.0123769	0.0100817	0.0112989	0.00899365	0.0110073	0.0102311	0.0102924	0.0107576	0.0191509	0.0184141	0.0186855	0.0138782	0.0142044	0.0198122	0.0180256	0.0194808	0.0115884	0.0125264	0.0159014	0.0168287
Var-8	454.135	2.44941	0.0802091	0.0834943	0.0749332	0.0851131	0.0827997	0.0719884	0.066282	0.0613557	0.0616006	0.0650702	0.0692084	0.0612597	0.10448	0.103706	0.0989752	0.0836562	0.084618	0.114971	0.0659489	0.065422	0.0665955	0.0771013	0.0712004	0.0690806
Var-9	423.18	4.85354	0.0512432	0.0553462	0.0386733	0.0557924	0.0595511	0.0432399	0.0517647	0.038682	0.0543239	0.0473369	0.0455605	0.0523196	0.0913693	0.0914714	0.0877588	0.065477	0.0716176	0.0901329	0.0913239	0.0944559	0.055477	0.0598759	0.0771198	0.0791895
Var-10	189.099	0.862456	0.235689	0.282024	0.236335	0.262454	0.266963	0.227764	0.208397	0.213966	0.18567	0.180317	0.181195	0.169461	0.24308	0.24589	0.247768	0.190477	0.199549	0.250992	0.169984	0.178555	0.144746	0.145247	0.165524	0.157982
Var-11	293.117	4.85312	0.0295732	0.0351457	0.02419	0.03555	0.0368241	0.0266129	0.0318876	0.0262875	0.0343962	0.0292381	0.0296884	0.03324	0.0556082	0.0555988	0.0521091	0.0403564	0.0450246	0.054211	0.0568695	0.0561502	0.0342359	0.0369347	0.0480862	0.0490684
Var-12	278.118	0.83016	0.0127282	0.0154058	0.0127532	0.0125754	0.0138535	0.0106748	0.0091602	0.00793817	0.0103058	0.0129559	0.00909662	0.0100379	0.019496	0.0168949	0.0188265	0.0145441	0.0156877	0.019586	0.010375	0.0109378	0.00935863	0.0106142	0.0121586	0.0126202
Var-13	100.076	2.76967	0.0269234	0.0347943	0.0324532	0.0329745	0.0327858	0.0347572	0.0306383	0.0312086	0.0289693	0.025195	0.02624	0.0258359	0.00961424	0.00849855	0.00894799	0.008389	0.00776036	0.0115167	0.00661653	0.00861627	0.00934606	0.00927005	0.00851772	0.00762007
Var-14	372.133	0.940137	0.0137264	0.0158473	0.0129677	0.0131849	0.0139592	0.0113926	0.00861393	0.00813663	0.0109636	0.00928532	0.00858985	0.0149783	0.0181165	0.0172886	0.0191827	0.014077	0.0156215	0.0190389	0.0124261	0.0116881	0.00711025	0.00661992	0.0137431	0.0106178
Var-15	114.085	0.794656	0.0841274	0.0959474	0.0712517	0.0860727	0.0860686	0.0678699	0.0532282	0.0343111	0.0472472	0.0468232	0.0428911	0.0431683	0.113561	0.118624	0.125571	0.0881598	0.0913981	0.116483	0.0638275	0.0663986	0.0411783	0.0429256	0.0580626	0.0596544
Var-16	410.189	4.29632	0.019418	0.02378	0.0200213	0.0214686	0.0230856	0.0198871	0.019112	0.0254167	0.0166609	0.0159108	0.0165128	0.0152508	0.026241	0.0256214	0.0255431	0.0204961	0.021469	0.0258303	0.0204147	0.0208428	0.0169875	0.0150249	0.0190196	0.018188
Var-17	326.128	0.772065	0.0333236	0.0398372	0.0339386	0.0376933	0.0382537	0.0320452	0.0356841	0.0431636	0.0341372	0.0319936	0.0326917	0.049731	0.0405939	0.0418596	0.0429989	0.0324772	0.03472	0.04397	0.0334091	0.0345428	0.0159992	0.0155803	0.0347849	0.0314102
Var-18	296.135	4.03339	0.0295889	0.0346314	0.0341993	0.0323016	0.0322827	0.029856	0.0306483	0.0277503	0.0299085	0.0303763	0.0289382	0.030209	0.0435315	0.0453634	0.0428667	0.0356977	0.0344621	0.0458057	0.036166	0.0356955	0.0305064	0.033082	0.0410841	0.0369519
Var-19	503.147	4.31215	0.00614229	0.00620865	0.00601396	0.00772841	0.00836321	0.00567033	0.00736411	0.00393915	0.00751855	0.00748342	0.00724477	0.00902972	0.0112449	0.0106482	0.0117394	0.00828535	0.00887587	0.0123806	0.0116842	0.011749	0.00681916	0.0080636	0.00924683	0.0106663
Var-20	123.038	1.10514	0.0880314	0.103501	0.082233	0.0937073	0.0991797	0.0831694	0.0762933	0.0785199	0.0888879	0.0735504	0.071769	0.103552	0.110327	0.108122	0.108282	0.0891114	0.0967007	0.114235	0.0782325	0.0799669	0.0623889	0.0510108	0.0794128	0.070732
Var-21	247.11	4.78409	0.0404362	0.0483873	0.0427814	0.046423	0.0470337	0.0394411	0.0331707	0.0394053	0.0355635	0.0371945	0.0349511	0.0281568	0.0620108	0.0660065	0.0725594	0.051009	0.055879	0.0722347	0.0439981	0.0407734	0.04426	0.0393644	0.043151	0.0389776
Var-22	465.145	5.78232	0.0146787	0.0162653	0.0151249	0.0159738	0.016613	0.0118312	0.0119406	0.00583502	0.0123044	0.012953	0.012473	0.0104224	0.0220298	0.0205979	0.0197751	0.016487	0.0177637	0.0243808	0.0129061	0.0129173	0.0143223	0.0141167	0.0140653	0.0129242
Var-23	479.124	5.97284	0.00645822	0.00640959	0.00647048	0.00628902	0.00658886	0.00565348	0.0052166	0.00221271	0.00463978	0.00589008	0.00484216	0.00468836	0.00860337	0.00910881	0.00930095	0.00818642	0.0070659	0.00999306	0.00568742	0.00612579	0.00342853	0.00451919	0.00578008	0.00688962
Var-24	282.12	2.01069	0.420475	0.44046	0.441724	0.485716	0.466494	0.4043	0.383477	0.411049	0.383574	0.367352	0.352275	0.386561	0.579185	0.571649	0.588275	0.436384	0.478245	0.617399	0.439765	0.463029	0.334481	0.332306	0.42199	0.409057
Var-25	131.108	0.790966	0.452519	0.554034	0.378408	0.47018	0.46479	0.363314	0.277563	0.182499	0.259081	0.257714	0.236488	0.239566	0.626442	0.664094	0.672618	0.493569	0.519734	0.658383	0.359373	0.369736	0.231189	0.218229	0.323686	0.326666
Var-26	201.086	0.88944	0.0493144	0.0556765	0.0457384	0.0559389	0.0547807	0.0473085	0.0423654	0.05357	0.042764	0.0384153	0.0416811	0.0390315	0.0617712	0.0633447	0.0596511	0.0482892	0.0522806	0.0630236	0.0533658	0.054544	0.045743	0.0480087	0.0489599	0.0480673
Var-27	405.168	4.85333	0.00463909	0.0055476	0.0036785	0.00434123	0.00543374	0.00405369	0.00426627	0.00377112	0.00517441	0.00478492	0.00477944	0.00471689	0.00755736	0.00803013	0.00796991	0.00510143	0.00700317	0.00749485	0.00733509	0.00762331	0.00500885	0.00470687	0.00615039	0.00698793
Var-28	119.084	0.861521	0.177064	0.214841	0.203501	0.18867	0.196337	0.187316	0.197035	0.257996	0.183984	0.177033	0.170633	0.169653	0.150311	0.146151	0.139353	0.121105	0.13025	0.162781	0.126903	0.126973	0.0827886	0.0805413	0.147315	0.114077
Var-29	325.126	0.770564	0.235452	0.280077	0.23122	0.259586	0.268027	0.235953	0.249617	0.312509	0.23263	0.224963	0.223643	0.360045	0.291904	0.278155	0.290449	0.234173	0.240461	0.310133	0.237027	0.251832	0.0943481	0.0952552	0.245214	0.219005
Var-30	118.086	0.857163	2.73535	3.345	3.24467	3.01972	3.07936	3.04335	3.08358	4.26738	2.92688	2.8262	2.78992	2.75989	2.09273	2.08938	1.96228	1.71182	1.78661	2.23566	1.88527	1.88285	1.18871	1.32074	2.25926	1.76942
Var-31	135.057	0.761795	0.074467	0.0827493	0.0772526	0.0769411	0.0752956	0.0673935	0.0691252	0.0534225	0.0530312	0.0661228	0.0667683	0.0617195	0.0653381	0.0622372	0.0546032	0.0526903	0.0535282	0.0702975	0.0423303	0.0396816	0.0468574	0.0513958	0.0578133	0.0488189
Var-32	205.099	4.30214	1.61666	1.86898	1.68454	1.8204	1.8654	1.68283	1.5812	1.99081	1.51589	1.42059	1.4305	1.47799	2.1514	2.04726	2.01504	1.63597	1.7313	2.15528	1.74192	1.77532	1.35241	1.38411	1.5938	1.57934
Var-33	188.071	4.30196	0.845798	0.980548	0.881968	0.965024	0.996011	0.887526	0.839718	1.07287	0.819308	0.771827	0.777234	0.802934	1.14143	1.09956	1.08239	0.8814	0.927769	1.147	0.93442	0.931629	0.729552	0.743679	0.847664	0.843573
Var-34	283.123	2.0121	0.0578828	0.0640597	0.064223	0.0663104	0.0669514	0.0606492	0.05516	0.0540482	0.0518216	0.0510812	0.0513261	0.0539592	0.0809874	0.0823737	0.0836528	0.0617417	0.065358	0.0830271	0.0604891	0.0638455	0.0482379	0.0442883	0.0606904	0.0563557
Var-35	351.063	0.80558	0.0182603	0.0227758	0.0147371	0.0180605	0.0186764	0.0140749	0.0106615	0.0063737	0.0143087	0.0168403	0.00891214	0.00838445	0.0269404	0.0221651	0.0266247	0.0228072	0.0227492	0.0291823	0.00888574	0.0077015	0.0137049	0.0127115	0.0112715	0.010722
Var-36	177.072	4.55449	0.0352475	0.0412133	0.0429916	0.0407269	0.0417809	0.0369005	0.0330385	0.0387282	0.0314902	0.0321323	0.03093	0.0276889	0.049084	0.0598397	0.0540229	0.0423772	0.0441037	0.0553075	0.0422812	0.0379419	0.0358727	0.0364158	0.040444	0.0340817
Var-37	299.1	4.12991	0.0134362	0.0141419	0.0100185	0.0167265	0.0131029	0.0111997	0.0113724	0.0154989	0.0136896	0.01384	0.0141215	0.0124696	0.0239329	0.01976	0.0190612	0.0171776	0.0157302	0.0203945	0.0151822	0.0154383	0.0123403	0.0137585	0.0141714	0.0160508
Var-38	183.078	1.27739	0.23383	0.264068	0.212983	0.248795	0.253722	0.216878	0.214276	0.205379	0.188186	0.203236	0.196827	0.213061	0.288831	0.274035	0.265433	0.217561	0.235346	0.293842	0.191425	0.197105	0.167127	0.179285	0.198348	0.201528
Var-39	153.062	0.753567	0.132112	0.143025	0.129369	0.136589	0.130572	0.114839	0.121981	0.092092	0.0990228	0.119637	0.11866	0.108974	0.116161	0.106519	0.0925614	0.0902721	0.0946945	0.120674	0.12558	0.0758336	0.0840081	0.0883278	0.10269	0.0818414
Var-40	409.186	4.29698	0.0792154	0.0932846	0.0777255	0.0845335	0.0884958	0.0795728	0.0704601	0.0958052	0.0698096	0.061756	0.0658309	0.0586329	0.105604	0.0982473	0.0984313	0.0823225	0.0786536	0.106422	0.0819233	0.081763	0.063083	0.0591166	0.072724	0.07047
Var-41	204.124	5.18407	0.0581254	0.0661351	0.064736	0.0676852	0.0683493	0.0667928	0.0536709	0.0689655	0.0585117	0.048397	0.0481763	0.046349	0.0499144	0.0481639	0.0503266	0.0394446	0.0400739	0.0504846	0.0400284	0.0417617	0.0381843	0.0396385	0.0372028	0.0366507
Var-42	275.062	5.30042	0.0482279	0.0511271	0.0507446	0.0539239	0.0593438	0.0458008	0.0371134	0.0367349	0.0394487	0.0363208	0.0343956	0.0316715	0.0686884	0.0676738	0.0662533	0.054861	0.0546717	0.0725874	0.034864	0.036681	0.0421263	0.0446678	0.0287579	0.0327117
Var-43	516.993	0.780007	0.0220998	0.025794	0.0217683	0.0262036	0.0232234	0.0201547	0.0229399	0.0241981	0.0220883	0.0229643	0.0218559	0.0224205	0.0274226	0.0269617	0.0269355	0.0226695	0.0231229	0.0307658	0.0243524	0.025193	0.0216132	0.0242011	0.023292	0.0230395
Var-44	159.092	4.30196	0.0391308	0.0454701	0.0422375	0.0445011	0.0450836	0.0417492	0.0390448	0.0541979	0.0384053	0.0355554	0.0369905	0.0370868	0.0533467	0.0501607	0.0517531	0.040058	0.0426428	0.0533122	0.0450978	0.0451586	0.0343038	0.0332968	0.0414836	0.0387046
Var-45	141.055	5.11417	0.0269529	0.0313578	0.0333208	0.0319122	0.0328849	0.0312411	0.0299212	0.0351256	0.0287479	0.0271115	0.0305548	0.0258834	0.0406	0.0510279	0.0410146	0.0353971	0.0386127	0.0451631	0.0402449	0.0372375	0.035434	0.0375667	0.0391239	0.0354153
Var-46	298.097	4.13012	0.0935296	0.0910671	0.0568876	0.0982113	0.0932193	0.0634226	0.0762143	0.0942848	0.0869747	0.0880979	0.0886376	0.0838372	0.161653	0.13039	0.124187	0.104727	0.111141	0.134923	0.103492	0.109444	0.0851725	0.0952237	0.0918659	0.102507
Var-47	336.167	5.66321	0.0889569	0.104728	0.102094	0.104548	0.0994974	0.0891527	0.0854564	0.0811312	0.0900961	0.0787511	0.0764694	0.0770214	0.119873	0.124778	0.119111	0.0960852	0.0974263	0.130776	0.11635	0.117241	0.0965495	0.0996483	0.106447	0.104772
Var-48	136.069	1.27746	0.420727	0.466236	0.398053	0.460768	0.476499	0.389108	0.391976	0.384139	0.350618	0.364774	0.364588	0.397642	0.515621	0.501922	0.483493	0.399341	0.43468	0.549601	0.35722	0.360875	0.308849	0.33614	0.362028	0.372168
Var-49	194.099	4.55449	0.142445	0.164168	0.177058	0.164137	0.162481	0.154934	0.134213	0.154159	0.121015	0.120016	0.130412	0.105198	0.207879	0.237197	0.214905	0.172383	0.176406	0.214037	0.162769	0.153563	0.14659	0.152944	0.169851	0.138676
Var-50	288.108	1.52178	0.0349036	0.0358617	0.0331117	0.0372225	0.0408325	0.0318199	0.0245584	0.0298949	0.0279227	0.0283847	0.0273878	0.0234216	0.0447065	0.0439343	0.0457874	0.0342581	0.037628	0.0482574	0.0253976	0.0257515	0.0422881	0.0702854	0.0243174	0.0256615
Var-51	470.119	1.27861	0.0178186	0.0210772	0.0170121	0.0192522	0.0197454	0.0165752	0.0137263	0.010577	0.0106286	0.0125581	0.0142248	0.0125425	0.0301198	0.0240453	0.0261686	0.0211642	0.0235533	0.0298381	0.0148108	0.0151214	0.0133841	0.0166362	0.0153148	0.0140364
Var-52	262.038	1.44196	0.0164301	0.0192019	0.0145415	0.020377	0.0189844	0.0169858	0.0189476	0.0280554	0.0174206	0.0166835	0.0203848	0.0196195	0.0228644	0.023712	0.0216266	0.0176981	0.0208771	0.023517	0.0183655	0.0192177	0.0185811	0.0157213	0.0152622	0.0183851
Var-53	427.123	2.57009	0.0159559	0.0169814	0.0149955	0.0158186	0.0145349	0.0138679	0.0115312	0.0169373	0.0111451	0.0127623	0.0114794	0.0116096	0.0135349	0.013599	0.0130694	0.011184	0.011527	0.0131041	0.010674	0.0109639	0.0100697	0.00988473	0.00841459	0.00919424
Var-54	119.044	1.27939	0.0429231	0.0485901	0.0406217	0.0489375	0.0499776	0.0430692	0.0425051	0.0414075	0.0340329	0.0385706	0.0367741	0.0426398	0.0569544	0.0521853	0.0535624	0.0421736	0.0448417	0.0580358	0.0368848	0.0377973	0.0323887	0.0362927	0.0386486	0.0407339
Var-55	322.151	5.06063	0.0268033	0.0292891	0.0254714	0.032995	0.0319018	0.0257206	0.0289322	0.0270015	0.0265373	0.0265148	0.0246088	0.0239058	0.0375783	0.0354645	0.0347354	0.030353	0.0294663	0.0381067	0.0295004	0.02961	0.027812	0.0297612	0.0278881	0.0294014
Var-56	148.052	0.764192	0.749911	0.823485	0.622876	0.803572	0.793261	0.600341	0.487807	0.386459	0.441673	0.474845	0.474737	0.485398	0.936618	0.985905	0.964405	0.762545	0.762247	0.975386	0.646132	0.658354	0.445035	0.455026	0.550471	0.550668
Var-57	248.054	0.831028	0.19775	0.226785	0.184921	0.22196	0.221006	0.190402	0.166078	0.205664	0.154316	0.136868	0.153155	0.145023	0.203862	0.191638	0.193663	0.152654	0.166565	0.212479	0.14606	0.162372	0.139029	0.138574	0.124042	0.132519
Var-58	192.033	0.825025	0.0283857	0.0333756	0.0254831	0.0315259	0.0301421	0.0245128	0.0210822	0.0219496	0.0240295	0.0235439	0.0202844	0.0345382	0.0340183	0.0340078	0.0364805	0.0296829	0.0296002	0.0349339	0.0202622	0.0199989	0.0197718	0.0216023	0.0195086	0.0222172
Var-59	460.201	0.856906	0.0950036	0.111548	0.12309	0.108444	0.108853	0.114708	0.0912212	0.151906	0.0862012	0.0778261	0.0801721	0.0734552	0.0717462	0.0717036	0.0647497	0.0580355	0.0600782	0.073382	0.0652007	0.0626601	0.0447629	0.0501864	0.0752593	0.0595236
Var-60	293.087	0.771293	0.0382538	0.0451252	0.0411022	0.042456	0.0440101	0.0399922	0.0400529	0.050632	0.0374793	0.0357414	0.0361333	0.0324087	0.040128	0.0396823	0.038929	0.0320556	0.0315444	0.0407399	0.0333494	0.0368824	0.03351	0.0326318	0.0374752	0.0313861
Var-61	130.044	0.9339	0.292167	0.306599	0.25089	0.30356	0.30114	0.246437	0.131224	0.115948	0.127015	0.107645	0.128827	0.10379	0.342907	0.349118	0.347805	0.265852	0.282335	0.364454	0.0985976	0.141758	0.119528	0.0948532	0.330876	0.188032
Var-62	176.088	0.790038	0.29703	0.334124	0.237213	0.311984	0.312689	0.233031	0.285976	0.280526	0.233781	0.253514	0.273699	0.250118	0.386394	0.380114	0.3903	0.295185	0.319628	0.39616	0.30239	0.317878	0.21772	0.217424	0.255589	0.268039
Var-63	307.259	6.66671	0.028053	0.0325453	0.0278457	0.0360319	0.0364871	0.0306207	0.0332105	0.0450886	0.0400009	0.0336279	0.0384079	0.111148	0.0431502	0.0418517	0.0379153	0.0366514	0.040231	0.0441237	0.0472269	0.038282	0.0203831	0.0260525	0.0390079	0.0434644
Var-64	400.148	1.56632	1.33859	1.48202	1.4182	1.52626	1.50149	1.23869	1.16599	0.769675	0.921063	0.890392	0.924253	1.2198	1.69289	1.63068	1.59506	1.34291	1.36184	1.81505	1.22205	1.2633	0.86656	1.09885	1.21319	1.30125
Var-65	367.15	4.48659	0.0406777	0.0490886	0.0427578	0.0390283	0.0416958	0.0345031	0.0282943	0.0352941	0.0329178	0.0356038	0.0266165	0.0203094	0.050368	0.0476375	0.0545282	0.0437279	0.0455764	0.0552912	0.0234567	0.0206876	0.0269696	0.0267078	0.0294312	0.0226472
Var-66	277.119	4.74279	0.0258326	0.028243	0.0277764	0.0269158	0.0269869	0.022953	0.0189669	0.0245269	0.0209728	0.0217363	0.017997	0.0128233	0.0328701	0.0308499	0.0316522	0.0259009	0.0274039	0.0382152	0.018323	0.0159652	0.0179711	0.018379	0.0179467	0.0173258
Var-67	481.071	0.824971	0.0348933	0.0486855	0.0313912	0.0400249	0.0428129	0.0345554	0.026936	0.0340557	0.025682	0.0246091	0.0242531	0.0249578	0.0498346	0.0460128	0.0516171	0.0412	0.0416217	0.05334	0.0264258	0.0275841	0.0197271	0.0210728	0.0233317	0.0245319
Var-68	152.064	0.940107	0.423948	0.500172	0.423854	0.463163	0.485275	0.408661	0.403271	0.476861	0.37103	0.358136	0.357578	0.369732	0.52319	0.494495	0.519538	0.392502	0.428391	0.532208	0.372416	0.378037	0.323822	0.346249	0.357576	0.360394
Var-69	121.083	2.44085	0.186359	0.21809	0.211114	0.208128	0.21547	0.208074	0.189357	0.249884	0.182698	0.170964	0.167472	0.182639	0.266231	0.258568	0.247783	0.198298	0.209444	0.272114	0.214261	0.210583	0.154686	0.156398	0.215543	0.194209
Var-70	243.088	6.30346	0.0411832	0.0506835	0.0447966	0.0522106	0.0533216	0.0499774	0.0503859	0.0581301	0.0491696	0.0439623	0.0449819	0.0391957	0.0635569	0.0627991	0.0577831	0.0555032	0.0564905	0.0619088	0.0510466	0.0407951	0.0581632	0.0544202	0.043281	0.0500801
Var-71	165.047	1.10747	0.256857	0.30092	0.230764	0.261322	0.278864	0.245385	0.261373	0.264728	0.305679	0.222486	0.228643	0.218215	0.310822	0.287862	0.304604	0.243075	0.264503	0.335787	0.235995	0.236688	0.198291	0.167968	0.253837	0.228275
Var-72	455.139	2.44673	0.0188999	0.0207612	0.0201785	0.0213136	0.0199952	0.0180367	0.0151561	0.0141976	0.0154113	0.0160475	0.0165638	0.0149266	0.0249864	0.0228958	0.0220696	0.0204187	0.0202381	0.0261336	0.017413	0.0163429	0.0171312	0.0180187	0.0173722	0.0173316
Var-73	189.074	4.30196	0.0916822	0.11025	0.102138	0.110451	0.111117	0.101709	0.0960352	0.119945	0.0913615	0.0856973	0.0878914	0.0904486	0.128395	0.119185	0.12511	0.100651	0.103381	0.125732	0.109588	0.104784	0.0818962	0.0805771	0.0940437	0.0955738
Var-74	294.148	1.24844	0.0378055	0.0494525	0.0422811	0.0378631	0.0398094	0.0336585	0.0263659	0.0238636	0.0380472	0.0422938	0.0237932	0.0409268	0.0304685	0.0306892	0.0346415	0.027464	0.0273041	0.0344969	0.0184163	0.01764	0.00957423	0.00800629	0.0240472	0.0195792
Var-75	182.074	0.952626	1.48782	1.79794	1.36096	1.58927	1.61253	1.36028	1.42502	1.47442	1.23794	1.33448	1.35996	1.31036	1.81608	1.70199	1.68989	1.43407	1.52841	1.89014	1.38343	1.4028	1.13353	0.958016	1.43155	1.3274
Var-76	237.122	3.44737	0.0103881	0.0121545	0.0112812	0.0119034	0.0117979	0.00895962	0.00995719	0.00960931	0.00847863	0.00724865	0.00699653	0.00894574	0.0149034	0.0139494	0.0128963	0.0107449	0.0106335	0.0155843	0.011085	0.0102602	0.00735229	0.00693929	0.0105418	0.00925222
Var-77	349.14	5.1709	0.0269393	0.0306738	0.0285576	0.0267499	0.0285021	0.0239591	0.0184122	0.0216487	0.023751	0.0258684	0.0179163	0.0153819	0.0337877	0.0305072	0.0330281	0.0272612	0.0301087	0.0366063	0.0164123	0.0141735	0.0170004	0.0176001	0.0182085	0.0157428
Var-78	401.15	1.56452	0.230376	0.249403	0.24257	0.265502	0.252465	0.212215	0.199324	0.134503	0.15952	0.154877	0.155699	0.209954	0.289774	0.278891	0.271059	0.230653	0.236019	0.306636	0.207234	0.210106	0.150922	0.188874	0.203518	0.225052
Var-79	168.091	2.44378	0.0522046	0.0587239	0.0575372	0.0589146	0.0593427	0.0540292	0.0493271	0.0697992	0.0495721	0.0479381	0.0486977	0.0459423	0.0685923	0.0657164	0.0649459	0.0514786	0.0548976	0.0732261	0.0568595	0.0570683	0.0420332	0.0420509	0.0588302	0.0512338
Var-80	333.09	5.37806	0.014067	0.0172171	0.0158291	0.015998	0.0165318	0.0143691	0.0134415	0.0158569	0.0147456	0.0134084	0.0115303	0.0121059	0.0187096	0.0180866	0.0181196	0.0145134	0.0154475	0.017847	0.0124022	0.0129147	0.0134382	0.0141372	0.0127733	0.0140772
Var-81	125.039	0.910809	0.0135148	0.0162247	0.0137204	0.0154061	0.0157749	0.0136052	0.00930358	0.0128636	0.00933661	0.0083178	0.00945828	0.00862394	0.0162776	0.0180856	0.0180383	0.0143571	0.016353	0.019878	0.00932922	0.00906521	0.00872313	0.00674332	0.0093226	0.00855583
Var-82	442.157	3.90193	0.0372131	0.0419492	0.0469225	0.0423145	0.038434	0.0388746	0.0443266	0.0518937	0.0398686	0.0400818	0.0350969	0.0377603	0.0320576	0.0316794	0.0288159	0.0246806	0.0257012	0.0347209	0.0317671	0.0317742	0.0304884	0.0341104	0.0380238	0.0338822
Var-83	230.986	0.934675	0.122984	0.131895	0.0794485	0.137118	0.139999	0.0691661	0.047222	0.028016	0.0393311	0.0491176	0.0486978	0.0884804	0.188587	0.195346	0.171798	0.135574	0.148735	0.19631	0.11547	0.117367	0.0487024	0.0956394	0.0824731	0.111434
Var-84	191.085	5.06068	0.209568	0.244353	0.201099	0.265475	0.253756	0.205085	0.22089	0.219942	0.224627	0.198879	0.19822	0.189291	0.288791	0.272006	0.264601	0.227525	0.235341	0.295725	0.229072	0.232736	0.231729	0.228018	0.220577	0.237359
Var-85	232.103	3.36798	0.014896	0.0165221	0.0143604	0.0140463	0.0146236	0.013239	0.0134981	0.00990026	0.010494	0.0123003	0.01258	0.0102229	0.0205911	0.0178276	0.0174834	0.0174917	0.0184231	0.0208468	0.0109938	0.010331	0.0164908	0.0162382	0.0159075	0.0120528
Var-86	204.086	2.88249	0.0220339	0.0262082	0.0266981	0.0263046	0.0246384	0.0253025	0.0250997	0.046462	0.0277944	0.0226187	0.0224663	0.0217914	0.0198072	0.0217189	0.0207287	0.0183369	0.0175397	0.022243	0.0193907	0.0203951	0.0208307	0.0197156	0.0210014	0.0216452
Var-87	321.148	5.06081	0.168118	0.194084	0.160294	0.214708	0.197311	0.157979	0.177136	0.181122	0.179945	0.159203	0.161567	0.147771	0.227319	0.218866	0.206329	0.183374	0.18644	0.239983	0.18669	0.188408	0.184462	0.183741	0.179269	0.1876
Var-88	149.059	2.44085	0.0662428	0.0757495	0.0739819	0.0722543	0.0734791	0.0727934	0.0579877	0.0839538	0.0611142	0.0582553	0.0597276	0.0629676	0.0923543	0.0890374	0.0866839	0.0672143	0.0715766	0.0913577	0.0698181	0.0741726	0.0512409	0.0531208	0.0677284	0.0657444
Var-89	295.129	5.22683	0.00865111	0.00916617	0.0100994	0.0102519	0.0116205	0.00922125	0.00839567	0.0115902	0.00921337	0.00855452	0.00824436	0.00775281	0.0130175	0.0132502	0.0129124	0.0105303	0.0109146	0.0131365	0.0111957	0.0104615	0.0092379	0.0089211	0.00907358	0.00915061
Var-90	193.048	5.78982	0.0231004	0.0299996	0.0225971	0.0271939	0.0280342	0.0248489	0.028477	0.033666	0.0244831	0.0254347	0.0261274	0.0451033	0.0308973	0.0289538	0.0304989	0.0255891	0.0272471	0.0313378	0.0269907	0.0273085	0.0141929	0.0118527	0.0243377	0.0248694
Var-91	120.08	2.44255	2.13583	2.50267	2.38388	2.38133	2.39859	2.26921	2.11909	2.73634	2.02218	1.9112	1.91261	1.98114	2.77193	2.74302	2.75841	2.20075	2.31272	2.90558	2.30422	2.38888	1.73488	1.74627	2.31798	2.13242
Var-92	231.159	6.58238	0.0794824	0.0837525	0.0635368	0.0796086	0.0782181	0.0663798	0.0648126	0.0528941	0.0720037	0.0575957	0.0575916	0.0516211	0.0599889	0.0568344	0.0464164	0.0569928	0.0558044	0.0632379	0.0395736	0.0330968	0.0688495	0.0594397	0.0353192	0.0515908
Var-93	461.204	0.857163	0.0188658	0.0216887	0.0258388	0.0198063	0.0195563	0.0218458	0.0176492	0.0296556	0.0166842	0.0149608	0.0164363	0.0141701	0.0146173	0.0143027	0.013107	0.0110837	0.0117637	0.0150778	0.0123366	0.0126418	0.00943311	0.0104142	0.0149099	0.0133414
Var-94	330.118	0.910458	0.0753769	0.0876654	0.0747022	0.0811855	0.0768137	0.0665452	0.0523479	0.0573609	0.0618701	0.0654341	0.0463807	0.041704	0.0888607	0.0826684	0.0893311	0.0722821	0.0765996	0.0912838	0.0468641	0.0472217	0.0550753	0.057272	0.0546582	0.0488679
Var-95	262.057	0.769858	0.045112	0.0583031	0.0515572	0.0447953	0.0469341	0.0400276	0.0334083	0.0419711	0.047448	0.0470087	0.029249	0.0270915	0.0376289	0.0343984	0.0422972	0.0347933	0.0323871	0.0426071	0.025181	0.02665	0.0247318	0.0251113	0.0286984	0.0253598
Var-96	192.113	1.95403	0.0526989	0.0633165	0.0577943	0.0617944	0.0615501	0.0570516	0.0447114	0.0679163	0.0441576	0.0430535	0.0401023	0.0388619	0.0566776	0.0549103	0.0576225	0.0445415	0.0471432	0.0583291	0.0437566	0.0420971	0.035887	0.0345455	0.0400603	0.0389619
Var-97	255.085	5.79291	0.0261118	0.0347909	0.0263663	0.0318864	0.0355495	0.028914	0.0321977	0.038966	0.0297537	0.0281704	0.0285647	0.0540535	0.0378356	0.0371003	0.034753	0.03131	0.0328135	0.0381002	0.0313116	0.0328099	0.0154664	0.0140508	0.029111	0.0297161
Var-98	416.129	4.56295	0.0170891	0.0165736	0.020538	0.0210494	0.0218315	0.0185201	0.0158903	0.0197147	0.0190406	0.0143964	0.0145979	0.0121138	0.0143891	0.0148191	0.0159894	0.0110549	0.0122447	0.0150121	0.0116378	0.01125	0.0089464	0.0107921	0.0108274	0.00973776
Var-99	124.036	0.907965	0.191071	0.244849	0.189621	0.221972	0.2331	0.203256	0.141453	0.174855	0.13713	0.135937	0.135618	0.125695	0.241393	0.233833	0.244641	0.203903	0.215031	0.268988	0.14136	0.136164	0.113196	0.110551	0.136023	0.125647
Var-100	312.131	3.68133	0.198896	0.236888	0.233602	0.242612	0.240271	0.210819	0.178239	0.232951	0.20617	0.163242	0.157034	0.151664	0.205226	0.225058	0.213236	0.162925	0.165286	0.214916	0.187292	0.186787	0.148643	0.151556	0.173913	0.163368
Var-101	216.081	0.894105	0.00853122	0.0101821	0.00903402	0.011943	0.00980637	0.00798458	0.00880552	0.0101497	0.00768773	0.00668005	0.00671278	0.0100151	0.011548	0.0137324	0.011106	0.0092252	0.0108158	0.0134659	0.0102364	0.0114522	0.00955383	0.00955132	0.0097071	0.00962268
Var-102	230.049	0.842216	0.0214615	0.0267394	0.0213765	0.0249684	0.0239818	0.0205818	0.0169892	0.0226291	0.015227	0.0137603	0.0160403	0.0165183	0.0213817	0.022949	0.0225024	0.0176549	0.0195736	0.0240021	0.0154435	0.0179223	0.0135646	0.0140734	0.0116463	0.012824
Var-103	131.048	2.44253	0.0979284	0.116404	0.113356	0.11196	0.109715	0.111014	0.0970031	0.130337	0.0971006	0.0945089	0.0870956	0.0943616	0.132763	0.134163	0.128826	0.105582	0.110005	0.144672	0.110385	0.110833	0.0806553	0.0810674	0.109058	0.102958
Var-104	229.155	3.43447	0.0110703	0.0108616	0.0099446	0.011243	0.01087	0.0088732	0.00804052	0.00546549	0.00768376	0.00770984	0.00790674	0.00988372	0.0124094	0.0129813	0.0120482	0.00956877	0.00998708	0.0137999	0.00959949	0.0104351	0.00745594	0.00738969	0.00989122	0.0092429
Var-105	469.182	3.48808	0.0369287	0.0432111	0.0371433	0.0368453	0.0384836	0.0307253	0.024014	0.0275099	0.0362807	0.0360112	0.0191217	0.0195032	0.0452887	0.040134	0.0522749	0.040364	0.0410117	0.0510069	0.0187102	0.0137677	0.0181444	0.0212536	0.0228894	0.0205128
Var-106	234.101	4.31224	0.0555505	0.074166	0.0640392	0.0644972	0.0680088	0.0630405	0.049153	0.0729969	0.0629199	0.0542051	0.0475684	0.0415652	0.0566784	0.0613042	0.0608617	0.0491287	0.0493684	0.0613248	0.0520945	0.050758	0.0495691	0.0516794	0.0457503	0.0450506
Var-107	143.072	4.30214	0.00772072	0.00979612	0.00825115	0.00822598	0.0078906	0.00787378	0.00803555	0.00953046	0.00742097	0.00819747	0.00793607	0.00796858	0.012022	0.0110101	0.0106996	0.00702956	0.00905186	0.0121774	0.0100215	0.00965632	0.00714841	0.00690855	0.00698327	0.00868126
Var-108	414.158	0.870412	0.0143249	0.0157563	0.0185335	0.01322	0.0142532	0.0139972	0.0125574	0.00561743	0.00991825	0.0101536	0.0100295	0.0108568	0.0114228	0.00986283	0.0073256	0.00975217	0.00951754	0.0135321	0.00583431	0.00519404	0.00482291	0.00588424	0.0120097	0.00790198
Var-109	447.129	8.06009	0.0206864	0.0248395	0.0228296	0.025437	0.0255229	0.022369	0.0233739	0.0280088	0.0211693	0.0206696	0.0208369	0.0217745	0.0273399	0.0266151	0.0262881	0.0225782	0.0231482	0.0281958	0.0190011	0.0209531	0.016719	0.0154077	0.0195393	0.0177832
Var-110	402.152	1.56431	0.0377953	0.0443805	0.0409144	0.0448508	0.0442465	0.0365373	0.0347416	0.023279	0.0277441	0.0271897	0.0275516	0.0358282	0.0509086	0.0477024	0.0441783	0.0381317	0.04187	0.0548083	0.034622	0.037763	0.0276993	0.0313336	0.0373337	0.0378586
Var-111	203.224	0.594384	0.0903273	0.116884	0.0930232	0.0851999	0.0743716	0.0706348	0.0457346	0.0475277	0.044574	0.0417306	0.0430124	0.0430378	0.0655178	0.0650927	0.0658701	0.0506901	0.0530876	0.0668274	0.0422237	0.0388052	0.0251498	0.0217968	0.0300595	0.0313885
Var-112	279.17	5.1403	0.034276	0.0383624	0.0394195	0.0403066	0.038913	0.035501	0.0349977	0.0442514	0.0352905	0.0340057	0.0318817	0.0337725	0.0449524	0.0489804	0.0448668	0.0353161	0.034679	0.0466265	0.0390657	0.0389511	0.0327889	0.0310092	0.0351551	0.0356467
Var-113	613.131	0.937526	0.0108589	0.0128893	0.00783931	0.0105243	0.0118505	0.00910503	0.0243937	0.0169356	0.0245531	0.0295621	0.0283381	0.0268108	0.0123337	0.013643	0.0154067	0.0110569	0.011985	0.0129559	0.060123	0.0532429	0.0390068	0.0393162	0.0542052	0.0558961
Var-114	158.037	0.873838	0.0250932	0.0315891	0.0262329	0.0299962	0.0280505	0.0262663	0.12007	0.201267	0.106948	0.107035	0.171529	0.107078	0.0326588	0.0354662	0.0455362	0.0373555	0.0404106	0.0482712	0.280882	0.304524	0.207142	0.21357	0.250399	0.261542
Var-115	102.049	0.820055	0.0796873	0.0835476	0.0708329	0.0853193	0.0856808	0.0697227	0.0645776	0.0594842	0.0560248	0.0633159	0.0637451	0.0647937	0.0905441	0.0885817	0.094932	0.0694317	0.0761532	0.0968033	0.0680805	0.0714832	0.0573683	0.060995	0.0672172	0.0671564
Var-116	167.089	2.44253	0.622614	0.740884	0.726259	0.70511	0.715728	0.689736	0.612881	0.845683	0.608825	0.582637	0.568633	0.601647	0.847632	0.84269	0.818178	0.666672	0.689813	0.865649	0.719481	0.724073	0.531722	0.534951	0.729495	0.6457
Var-117	136.058	0.829842	0.876465	1.07201	0.688861	0.928772	1.00652	0.750757	0.851304	0.839605	0.721578	0.775607	0.80464	0.76982	1.09335	1.06529	1.12479	0.885546	0.913645	1.20998	0.820853	0.874135	0.68317	0.558127	0.799772	0.784936
Var-118	215.01	0.932214	0.0621453	0.0648319	0.0620255	0.0664182	0.0678107	0.0276739	0.0331512	0.0110514	0.0264904	0.0330896	0.0357565	0.0372586	0.0908008	0.0931939	0.0859531	0.0652079	0.0747735	0.0944719	0.0439621	0.0426156	0.0297683	0.0355168	0.0262959	0.0434358
Var-119	179.034	0.922081	0.0467238	0.0530323	0.0378581	0.0510819	0.0526825	0.0419476	0.0457677	0.0376309	0.0387634	0.0381291	0.0415429	0.0452126	0.0557136	0.0568382	0.0560301	0.0425911	0.048923	0.061746	0.0541678	0.0577862	0.037488	0.0439436	0.0472643	0.0508934
Var-120	457.11	4.6495	0.0152833	0.0170134	0.0153606	0.016216	0.0170186	0.0141092	0.014385	0.0102363	0.0120429	0.0129527	0.013793	0.0138006	0.0181309	0.0179235	0.0167252	0.0146737	0.0144686	0.0196358	0.0144088	0.0139161	0.0101457	0.0115156	0.0131115	0.0136046
Var-121	175.114	0.664192	0.243423	0.274948	0.165212	0.249457	0.249677	0.173239	0.19968	0.10759	0.157859	0.182742	0.198837	0.22963	0.320093	0.282863	0.293678	0.230357	0.255987	0.321267	0.219963	0.224797	0.167627	0.164368	0.206116	0.231177
Var-122	193.031	1.09837	0.0944968	0.106922	0.0430351	0.0980784	0.0964556	0.0387671	0.0400653	0.0179598	0.0300226	0.0379006	0.020974	0.0423144	0.136357	0.135679	0.131643	0.111998	0.113492	0.146244	0.0509817	0.0522492	0.0363238	0.0425205	0.0239851	0.0488093
Var-123	307.126	4.75988	0.0220647	0.0256251	0.0252291	0.0241592	0.0244194	0.0200659	0.0168411	0.0205228	0.020159	0.0206303	0.0164476	0.0137824	0.0273364	0.0281947	0.0280422	0.0226582	0.0233791	0.0290522	0.0154097	0.0145879	0.0162932	0.0183858	0.0156923	0.0151051
Var-124	269.101	0.947969	0.0834445	0.0964017	0.0854194	0.0977296	0.0956891	0.0801235	0.0808083	0.0818494	0.073579	0.0733914	0.080954	0.0730325	0.0938535	0.0856037	0.0865869	0.0672967	0.069671	0.0914047	0.0838024	0.0844039	0.0726474	0.0727839	0.0834919	0.0762725
Var-125	166.087	2.44117	5.97196	7.09018	7.04243	6.84906	6.90359	6.64499	5.91981	8.07147	5.93785	5.5378	5.46554	5.66269	8.21827	8.12514	7.91301	6.45534	6.6028	8.38691	6.86898	6.95329	4.97241	5.12479	6.95156	6.31201
Var-126	159.066	5.11279	0.0147598	0.0165466	0.0188448	0.0204186	0.020865	0.0191639	0.01588	0.0227509	0.0155941	0.0142136	0.0156476	0.0154738	0.0240266	0.0264641	0.0229537	0.0202908	0.0195974	0.0245731	0.0222472	0.0197418	0.0224069	0.0193079	0.0237538	0.0210124
Var-127	458.174	0.769706	0.0259717	0.0301641	0.0251669	0.0283241	0.0306266	0.0261993	0.0271784	0.0362197	0.0246378	0.0243235	0.0246969	0.0201926	0.0311833	0.0318616	0.0314904	0.0248748	0.0251188	0.0325155	0.0292141	0.0302771	0.0302374	0.0291076	0.0297316	0.0268023
Var-128	339.138	6.57184	0.00874018	0.0094122	0.00993911	0.00991853	0.0100123	0.00954434	0.00813449	0.011808	0.0105321	0.00668378	0.00765702	0.0105432	0.0129453	0.0136479	0.0128574	0.0124184	0.0138294	0.0115248	0.011788	0.00985508	0.0132161	0.0096809	0.00811542	0.0126675
Var-129	262.126	5.05641	0.031956	0.0408954	0.0446409	0.0361894	0.037272	0.0392563	0.0403319	0.0532381	0.0375758	0.0373999	0.0368406	0.0313695	0.0290651	0.0320828	0.028083	0.025776	0.0251164	0.0306484	0.0314787	0.0301223	0.0330084	0.0339259	0.0420255	0.0300124
Var-130	217.155	1.96324	0.0119479	0.0164236	0.0128657	0.0144789	0.0145227	0.0123524	0.0102279	0.0103144	0.0118727	0.00931108	0.00879941	0.0123196	0.0130946	0.0118522	0.0118333	0.0113344	0.0104093	0.0132376	0.00905747	0.0103542	0.00603289	0.00572683	0.0106332	0.00986607
Var-131	106.047	0.847602	0.0321848	0.0373048	0.0368467	0.0322798	0.0352102	0.031183	0.0214302	0.0256961	0.01883	0.0191616	0.0197029	0.0208784	0.0413258	0.0408305	0.0393979	0.0333876	0.0325416	0.0437253	0.0227388	0.0220191	0.0152533	0.0159305	0.0223708	0.0197378
Var-132	300.108	1.48823	0.586298	0.665533	0.656629	0.69329	0.750454	0.663212	1.01889	1.38185	1.08253	0.961744	0.94258	0.59597	0.796107	0.838162	0.826664	0.612487	0.662262	0.823799	1.04518	1.05896	0.643541	0.787331	1.00447	0.668374
Var-133	338.1	0.890811	0.0373717	0.0462411	0.0325506	0.0467663	0.0465786	0.0376208	0.0359521	0.022378	0.0242734	0.0241368	0.0300062	0.0336949	0.0491416	0.0515276	0.0486875	0.0409385	0.0424409	0.0527176	0.0400063	0.0420804	0.0228539	0.0255691	0.0297319	0.0359329
Var-134	426.121	0.823256	0.0307022	0.0378061	0.0296898	0.0335616	0.0309822	0.0250149	0.0202867	0.0138226	0.0199797	0.0238676	0.0210407	0.0206956	0.0373708	0.034981	0.0361872	0.0304072	0.0300701	0.0401914	0.0225332	0.0246648	0.0173804	0.0179986	0.0241333	0.0247396
Var-135	506.129	0.939913	0.0194601	0.0255685	0.0211969	0.0185711	0.0194502	0.016927	0.0143284	0.0117715	0.0128439	0.0152363	0.0126641	0.0110747	0.0256523	0.021447	0.0259414	0.0214775	0.0215351	0.0284288	0.0146696	0.0126002	0.0144583	0.0123641	0.0215281	0.0172017
Var-136	191.026	0.773441	0.0220534	0.0279295	0.0257536	0.0262955	0.023564	0.0226227	0.0231487	0.0225922	0.0172115	0.020227	0.0205672	0.0202427	0.0231329	0.0195871	0.018766	0.0171326	0.0202675	0.0246283	0.0199591	0.0157794	0.015942	0.016548	0.0187981	0.0169029
Var-137	228.196	8.54415	0.0417588	0.0495537	0.0396602	0.0471861	0.0478251	0.0395226	0.0301046	0.0346282	0.0292481	0.0287568	0.0282987	0.0244504	0.0430356	0.0436162	0.0424301	0.0342549	0.0381878	0.0443766	0.0219763	0.0268658	0.0164478	0.0184295	0.0230137	0.0232797
Var-138	131.076	4.55611	0.0591867	0.0609483	0.0638893	0.0670354	0.05776	0.0545415	0.0446693	0.0550965	0.044047	0.0409239	0.0453949	0.0408069	0.0721592	0.080622	0.0736748	0.0576412	0.0577432	0.0721495	0.0554626	0.0522924	0.0479978	0.0473674	0.0526709	0.0455752
Var-139	147.067	0.746857	0.314207	0.350656	0.256284	0.341369	0.344249	0.251532	0.241352	0.160654	0.213999	0.22351	0.22198	0.241937	0.378011	0.385248	0.384554	0.287586	0.300602	0.386368	0.336825	0.353588	0.234895	0.244938	0.279013	0.293986
Var-140	228.063	1.95527	0.0731323	0.0799142	0.0797799	0.0856395	0.0804736	0.0780768	0.0648607	0.0896123	0.0619806	0.0575155	0.060033	0.0538281	0.0728729	0.0745438	0.0748893	0.0578348	0.0626833	0.0777602	0.0546803	0.0605992	0.0521086	0.0472967	0.0563077	0.0505641
Var-141	218.101	4.89794	0.0162115	0.0186854	0.0188367	0.019278	0.0175746	0.0167766	0.0179701	0.0256884	0.0176025	0.0156594	0.0161331	0.0133186	0.0208276	0.0213373	0.0194909	0.0171528	0.017376	0.0228094	0.018094	0.019964	0.0499711	0.0154303	0.0196042	0.0170745
Var-142	204.081	0.927321	0.123752	0.132486	0.093053	0.142604	0.135116	0.0907628	0.11359	0.0719931	0.102898	0.104541	0.103699	0.124339	0.160813	0.142191	0.15329	0.126905	0.128731	0.160024	0.129758	0.13315	0.0912414	0.0896042	0.121496	0.12683
Var-143	214.126	9.66314	0.0599722	0.071702	0.0615793	0.0691116	0.068286	0.0615987	0.0547637	0.065509	0.0482346	0.0502597	0.0509267	0.0482351	0.0643346	0.0658459	0.0661088	0.0494819	0.0492958	0.0693944	0.0505394	0.0520094	0.0354073	0.0404335	0.0516023	0.0465221
Var-144	192.088	5.06098	0.0168879	0.0215682	0.0178447	0.0240856	0.022546	0.0186057	0.0203552	0.0203912	0.0196747	0.0174779	0.0166266	0.0171016	0.0244493	0.0247051	0.0222816	0.0216827	0.0202031	0.0269056	0.0198051	0.020075	0.0205126	0.0196319	0.0195595	0.0204033
Var-145	291.93	0.623819	0.00855638	0.00957068	0.00859191	0.00983676	0.0099256	0.00901114	0.00764616	0.00817067	0.0067793	0.00494708	0.00723824	0.00811556	0.00926017	0.0084886	0.00857894	0.00699237	0.00757461	0.0096023	0.00795597	0.00716495	0.00452818	0.00458314	0.00836751	0.00623926
Var-146	279.171	5.48438	0.0868951	0.0921551	0.0917664	0.10121	0.0987645	0.0849585	0.0833588	0.0893642	0.0843464	0.0718596	0.0689062	0.0820851	0.111156	0.113085	0.104171	0.0848637	0.0862263	0.107542	0.0937474	0.0963491	0.0688773	0.0697444	0.0892891	0.0863679
Var-147	442.158	0.871026	0.0505976	0.065375	0.0679063	0.0536508	0.0549538	0.0568613	0.0395293	0.0368462	0.0369643	0.0370432	0.0328267	0.0280981	0.0453309	0.045771	0.0457988	0.0417884	0.0392744	0.0513106	0.0255386	0.0242478	0.0181901	0.0216376	0.0392027	0.0289876
Var-148	258.102	0.745966	0.689116	0.779267	0.40835	0.709603	0.708688	0.441011	0.54225	0.440781	0.435189	0.505897	0.516527	0.597283	0.916449	0.82572	0.875138	0.674823	0.731781	0.912641	0.658559	0.682709	0.399718	0.411609	0.552112	0.629912
Var-149	280.136	0.854319	0.0775904	0.113214	0.0899107	0.0668101	0.0758373	0.0586256	0.0404856	0.0397942	0.0836088	0.100822	0.0347484	0.0342742	0.0457565	0.0452938	0.0663308	0.0512952	0.0501157	0.058657	0.0206722	0.013862	0.0184303	0.0222054	0.0349514	0.0245373
Var-150	190.07	1.17006	0.451758	0.500892	0.374038	0.487811	0.469951	0.369104	0.329365	0.270072	0.297073	0.313706	0.317106	0.330136	0.534487	0.501884	0.504407	0.421435	0.43077	0.550699	0.285678	0.289699	0.258045	0.294276	0.284762	0.297805
Var-151	464.155	8.06067	0.0156956	0.0186231	0.0163907	0.018281	0.0183862	0.017824	0.0180169	0.0194698	0.0157361	0.0146795	0.015366	0.0163596	0.0189028	0.0195442	0.0204786	0.0170703	0.018068	0.0219306	0.0149679	0.0163995	0.0113611	0.0119471	0.0147844	0.0145373
Var-152	303.138	5.06098	0.0688537	0.0784918	0.0637948	0.0897655	0.0819875	0.0661441	0.0742246	0.0708876	0.0726954	0.0661687	0.0638744	0.0611967	0.0911553	0.0906568	0.0856309	0.0755468	0.0711827	0.0947303	0.0744706	0.0768537	0.0731494	0.0734473	0.0705641	0.0749443
Var-153	174.088	4.61508	0.0320362	0.0364508	0.0279763	0.0333965	0.0349532	0.0303048	0.0312338	0.0379288	0.0293912	0.0225796	0.0279824	0.0315137	0.0321182	0.0327556	0.0313054	0.0225656	0.0253591	0.0282828	0.0277305	0.0259819	0.0236911	0.0196611	0.024187	0.0256721
Var-154	162.068	0.825755	0.97258	1.10944	0.871524	1.0765	1.02453	0.823895	0.842482	0.714339	0.726976	0.79933	0.772793	0.776961	1.12093	1.10811	1.0845	0.885075	0.923876	1.20213	0.82813	0.842065	0.770521	0.786476	0.811813	0.811789
Var-155	371.137	0.945007	0.0630683	0.0774967	0.049663	0.0645855	0.0631556	0.0493554	0.0549086	0.0413483	0.0381853	0.0420738	0.0466871	0.0745033	0.0779752	0.071107	0.0723805	0.0589047	0.0643697	0.0796643	0.0492839	0.0588292	0.0339649	0.0263187	0.0472466	0.0554586
Var-156	259.113	0.855096	0.0665955	0.071654	0.0618689	0.0751883	0.0756359	0.0643873	0.0535226	0.0516967	0.0563572	0.060677	0.0628103	0.0578278	0.0700364	0.0675905	0.0630355	0.0550924	0.0485099	0.0661698	0.0451656	0.0413051	0.0375373	0.0398426	0.0406029	0.0406746
Var-157	196.098	0.862401	0.0109504	0.0129884	0.0124726	0.0146358	0.0148241	0.0156813	0.0890684	0.129394	0.0885176	0.0809292	0.0823385	0.0764753	0.011763	0.0116755	0.00919883	0.0098314	0.00846475	0.0110064	0.0509514	0.0523206	0.0317444	0.0335527	0.0653174	0.0518322
Var-158	543.122	0.766058	0.0479235	0.0538958	0.0506216	0.0534735	0.0532271	0.047811	0.0504419	0.0628021	0.04596	0.0465145	0.0468408	0.0442846	0.0508356	0.0504087	0.0507609	0.0396952	0.0431529	0.054287	0.0460008	0.0467626	0.0424669	0.0432843	0.0477767	0.0442393
Var-159	313.134	3.68151	0.029746	0.0333207	0.034789	0.0342386	0.0380872	0.0321645	0.0263274	0.0350633	0.031621	0.0250526	0.024485	0.0224223	0.0294501	0.0333511	0.0326184	0.023759	0.0239448	0.0323253	0.0275271	0.0264857	0.0221687	0.0225754	0.0254415	0.0247476
Var-160	469.111	8.05768	0.0341358	0.0403445	0.0330798	0.0357525	0.0333731	0.0304543	0.026796	0.0306734	0.0238908	0.0233066	0.0228712	0.0259043	0.0334917	0.0352809	0.0318643	0.0278289	0.0278459	0.0336994	0.0222924	0.0257952	0.0194505	0.0181469	0.0223378	0.0217403
Var-161	158.154	8.73421	0.0206806	0.0256614	0.0236533	0.0241094	0.0245856	0.0213346	0.0209305	0.0239904	0.0237293	0.0215542	0.0199007	0.0242347	0.0250845	0.0253147	0.0279569	0.0216822	0.0218854	0.0282868	0.0184374	0.0218561	0.0156095	0.0159243	0.0195355	0.0182702
Var-162	212.09	1.96254	0.0603147	0.0773142	0.0677475	0.0669963	0.0675815	0.0642176	0.060782	0.0912489	0.056831	0.0535281	0.0538167	0.0494027	0.0637661	0.0651379	0.0682665	0.0508546	0.0543371	0.0673847	0.050185	0.0527446	0.0433453	0.0411292	0.0497517	0.0464964
Var-163	222.075	4.53126	0.0207213	0.0255086	0.0212907	0.0252048	0.0242028	0.0237702	0.0220861	0.0280818	0.0200781	0.0169794	0.0215844	0.0206508	0.0307926	0.0285772	0.025294	0.0206108	0.0227119	0.0317508	0.0247953	0.0256904	0.0309965	0.0291921	0.0213117	0.0235171
Var-164	191.111	1.95535	0.414637	0.484123	0.455742	0.474962	0.477876	0.459233	0.371368	0.544199	0.366307	0.333803	0.339891	0.315323	0.452791	0.444464	0.454049	0.339667	0.366484	0.463433	0.327394	0.33808	0.288644	0.258434	0.321863	0.285229
Var-165	149.075	4.46496	0.0426619	0.0480762	0.0340733	0.0571419	0.0555087	0.0419613	0.0368667	0.0290513	0.0316611	0.0270284	0.0342598	0.0296375	0.0392233	0.0371868	0.035391	0.0298874	0.0310861	0.0420793	0.0264649	0.0288609	0.0246528	0.024093	0.020753	0.0246461
Var-166	148.097	1.96077	0.181911	0.209346	0.196093	0.204959	0.208574	0.193682	0.160686	0.233391	0.158563	0.152357	0.149714	0.136949	0.201632	0.193298	0.196853	0.154895	0.158584	0.202571	0.143121	0.144243	0.125304	0.115659	0.143288	0.125401
Var-167	426.176	2.49802	0.0381926	0.0416405	0.0378605	0.0351808	0.0322785	0.0259537	0.0236762	0.0137939	0.0273589	0.0372955	0.0211053	0.0153847	0.0272216	0.025197	0.0280769	0.0266041	0.0254399	0.0334253	0.00760074	0.00561339	0.0184827	0.0189924	0.0177727	0.0136443
Var-168	279.137	4.46467	0.0335469	0.037704	0.0293477	0.0481863	0.0436419	0.0312549	0.0309843	0.0231323	0.027057	0.0218289	0.0264138	0.0236999	0.0315529	0.0296696	0.0286116	0.0236456	0.025624	0.0325544	0.021992	0.0240984	0.0204119	0.0211189	0.0179976	0.0206825
Var-169	229.155	4.10447	0.0254885	0.02926	0.0303666	0.0289575	0.0287343	0.0262211	0.0213086	0.0216235	0.0197846	0.0196271	0.0201843	0.0231412	0.0272706	0.0285242	0.0248022	0.0210529	0.0204614	0.028352	0.0189576	0.0181891	0.0139276	0.0147268	0.0205048	0.0177962
Var-170	440.251	3.72941	0.0116153	0.0120389	0.0113759	0.0113328	0.0121457	0.0104427	0.0113072	0.0140792	0.00896126	0.0100371	0.0085477	0.0114375	0.0138193	0.013966	0.0120672	0.0101329	0.0108618	0.0137296	0.0117483	0.0118337	0.00766435	0.0085385	0.0120689	0.0102329
Var-171	306.065	1.75138	0.0579842	0.0664054	0.0514197	0.0670938	0.0717677	0.0556071	0.0361784	0.044146	0.041529	0.0343307	0.0321473	0.0308166	0.0567773	0.0576333	0.0570157	0.0443776	0.0479653	0.0616239	0.0274086	0.0235802	0.0288912	0.0274222	0.0232094	0.0275422
Var-172	380.211	1.94523	0.0412873	0.0431509	0.0465026	0.0466255	0.0469159	0.0438979	0.0409331	0.0567771	0.0395081	0.0353642	0.0364063	0.0327977	0.0405287	0.0425396	0.0416031	0.0323708	0.0353944	0.0444051	0.0350422	0.0354133	0.0330449	0.0296145	0.0346153	0.031297
Var-173	289.093	3.81438	0.0193099	0.0274238	0.0206083	0.0222046	0.023334	0.0180714	0.0157513	0.017284	0.0227631	0.0254111	0.0145069	0.0105599	0.0246306	0.0228991	0.0276636	0.0218797	0.0212458	0.0276434	0.0127058	0.00974543	0.0167444	0.0156614	0.0149073	0.0128332
Var-174	319.076	5.058	0.0117247	0.010384	0.0105965	0.0147088	0.0136059	0.0135228	0.0133498	0.0167685	0.011054	0.00852046	0.0151107	0.010898	0.0107659	0.0107896	0.00820031	0.00753219	0.00890639	0.0118943	0.0117448	0.0114169	0.0144215	0.0155992	0.00862242	0.00938507
Var-175	261.026	0.754328	0.359728	0.425262	0.40918	0.41343	0.415791	0.387798	0.377152	0.527632	0.366444	0.3424	0.339868	0.328806	0.389157	0.38902	0.38371	0.306523	0.332368	0.413411	0.352037	0.371083	0.319433	0.328031	0.359454	0.327594
Var-176	368.161	5.43625	0.015623	0.0177153	0.0183709	0.0178654	0.0180583	0.0169945	0.0164742	0.018459	0.0155228	0.0150767	0.0158556	0.0118777	0.0165521	0.0173145	0.0144225	0.0126599	0.0136272	0.0183082	0.0146335	0.0144106	0.0135278	0.0138762	0.0163408	0.0129904
Var-177	225.146	8.99071	0.010768	0.0134834	0.0107848	0.0124446	0.0129487	0.0113437	0.00974241	0.0111537	0.00932723	0.00890844	0.00812343	0.00885643	0.0109309	0.0124272	0.0105765	0.00935415	0.0101513	0.0119202	0.00896886	0.00978196	0.00669826	0.00684299	0.00884498	0.00817646
Var-178	430.122	8.05568	0.00700104	0.00784336	0.00685265	0.0091558	0.00856422	0.00781191	0.00833116	0.00996217	0.00702029	0.00702357	0.00712422	0.00722932	0.00937869	0.00894448	0.00886588	0.00818965	0.00755481	0.00982167	0.00713298	0.00726095	0.00616899	0.00543932	0.00651547	0.00648463
Var-179	144.102	1.95855	0.73077	0.876329	0.838988	0.844032	0.857502	0.799127	0.66718	0.990594	0.649395	0.618346	0.615294	0.576643	0.817387	0.792587	0.826494	0.622019	0.664317	0.816627	0.585279	0.627482	0.508024	0.483161	0.585672	0.534341
Var-180	432.159	0.753789	0.0236259	0.0243372	0.0241627	0.0259338	0.0249602	0.0227862	0.0226371	0.0227218	0.0217368	0.0203137	0.0181315	0.0173065	0.0238095	0.0247572	0.0234489	0.0187827	0.0191508	0.0249587	0.0214403	0.0217032	0.0182767	0.0197101	0.0206172	0.0202096
Var-181	171.079	0.945457	0.226208	0.263873	0.231089	0.240764	0.248216	0.217936	0.199372	0.24173	0.185665	0.183211	0.176856	0.174627	0.250402	0.245775	0.239335	0.191168	0.196599	0.252085	0.187592	0.178535	0.165589	0.178285	0.186857	0.187587
Var-182	250.21	8.68051	0.0506796	0.0594047	0.0508436	0.0544234	0.0544932	0.0473056	0.0458543	0.0511265	0.0410267	0.0433182	0.0380231	0.0417698	0.0517412	0.0528397	0.0535017	0.0408268	0.0382519	0.0568261	0.0416927	0.0438149	0.030736	0.0332626	0.0400678	0.0357049
Var-183	146.083	4.30881	0.0695247	0.078164	0.0691119	0.0739669	0.0815274	0.0704957	0.0677001	0.0856607	0.0681084	0.062983	0.0698049	0.0627113	0.0861777	0.0838258	0.0811217	0.062648	0.0687419	0.0849435	0.0694885	0.0740793	0.0577312	0.0643532	0.0642326	0.0648445
Var-184	172.06	0.934523	0.0513425	0.0626626	0.0487084	0.0540971	0.0535367	0.043999	0.0378597	0.0344382	0.0334371	0.0365199	0.035063	0.0338415	0.0563242	0.0595	0.05795	0.0467611	0.0493459	0.0620365	0.0394171	0.0369677	0.0320189	0.0327498	0.0363775	0.0330264
Var-185	160.095	4.19984	0.0391769	0.0483044	0.0423906	0.0418696	0.0470093	0.0403054	0.0356907	0.0377865	0.0399232	0.0418689	0.0334526	0.0294772	0.0473434	0.0464628	0.0490878	0.0442273	0.0426107	0.0509137	0.0353361	0.033125	0.037841	0.0375795	0.0376725	0.0367428
Var-186	169.078	5.20277	0.0175701	0.0186767	0.0169064	0.0199761	0.0188674	0.0154328	0.0170575	0.021914	0.0160822	0.0159171	0.0151841	0.0297554	0.0196046	0.0211639	0.0195275	0.0163401	0.0175223	0.0200095	0.016036	0.0168805	0.0292267	0.00305799	0.0162759	0.0155599
Var-187	342.118	0.896675	0.110182	0.138794	0.112716	0.0550655	0.116954	0.101602	0.0979858	0.102264	0.115898	0.117496	0.0877383	0.080373	0.073594	0.0690868	0.0767428	0.0630679	0.0614682	0.0808491	0.0951881	0.0923751	0.0993957	0.0558791	0.0644349	0.0605037
Var-188	522.192	0.752645	0.040267	0.0489347	0.0455687	0.0465374	0.0486224	0.0435511	0.0439631	0.058429	0.0439304	0.0415177	0.0389714	0.0364774	0.0441816	0.0415207	0.0449225	0.0371715	0.0371272	0.0471013	0.0396916	0.0382601	0.0378392	0.038502	0.0423787	0.0377225
Var-189	161.096	11.8646	0.0458238	0.0515608	0.0432327	0.0505607	0.0508377	0.0441011	0.0449515	0.0520383	0.0413416	0.0416141	0.0397879	0.0426889	0.0497116	0.0467374	0.0484121	0.0352435	0.0397665	0.0496991	0.0418806	0.0453434	0.0336083	0.0342131	0.040316	0.0365933
Var-190	147.04	1.2868	0.0406327	0.0430535	0.0371785	0.0448339	0.0443397	0.0390331	0.0385594	0.0365861	0.033336	0.0348143	0.0346246	0.0376512	0.0484039	0.0450228	0.0425686	0.0391517	0.0423874	0.0522047	0.0346373	0.033623	0.0293624	0.0310119	0.0332745	0.0347733
Var-191	149.025	4.95517	0.0226974	0.0264255	0.0193809	0.0255804	0.0304755	0.0241926	0.0253531	0.0322958	0.0242321	0.0222273	0.0248706	0.0398071	0.0303425	0.0274492	0.0282183	0.0248475	0.0264259	0.0314733	0.0281429	0.0267057	0.0155337	0.0161741	0.0224264	0.0217295
Var-192	279.16	12.1693	0.430626	0.46974	0.427543	0.484457	0.483321	0.448689	0.41953	0.513296	0.423752	0.397118	0.411725	0.40796	0.435324	0.460088	0.430582	0.35972	0.385256	0.486809	0.418803	0.438854	0.334398	0.329378	0.359422	0.377827
Var-193	462.169	0.753789	0.0262385	0.0304255	0.0316392	0.0281081	0.0294603	0.0304486	0.0294462	0.0459101	0.028708	0.0259634	0.0274367	0.0259463	0.0276155	0.0266983	0.0278644	0.020926	0.0218214	0.0288596	0.0232663	0.0279032	0.0214368	0.0215352	0.0255071	0.0233307
Var-194	276.126	5.49178	0.0144844	0.0142564	0.013371	0.0152744	0.015823	0.0140617	0.0130803	0.0136167	0.0126874	0.0111452	0.0119095	0.0170755	0.0174452	0.0220877	0.0170153	0.013448	0.013935	0.0174093	0.0119532	0.0138232	0.00868967	0.00386263	0.0120216	0.0121686
Var-195	227.049	2.0919	0.0223553	0.0267176	0.0240307	0.024644	0.0278554	0.0224528	0.0183878	0.0206564	0.0169784	0.0173291	0.0164251	0.018684	0.0242081	0.0249432	0.0248128	0.0190892	0.0201371	0.0225535	0.017277	0.0165389	0.01442	0.0189558	0.0156916	0.0165902
Var-196	257.062	0.846596	0.022319	0.0285801	0.0231583	0.0238165	0.0250048	0.0209199	0.0170364	0.0265087	0.0171368	0.0171621	0.0172262	0.0178472	0.0266399	0.0253051	0.0275619	0.0205594	0.0227728	0.0285766	0.017301	0.0191165	0.0173747	0.016904	0.0167836	0.0167477
Var-197	163.06	2.28923	0.0666797	0.0806416	0.0778692	0.0800675	0.0753847	0.0735774	0.0571413	0.0651202	0.0504598	0.050865	0.046348	0.0509871	0.0723271	0.0723815	0.0705691	0.0624441	0.0605638	0.0764554	0.0400968	0.0400936	0.0385465	0.0387438	0.0423944	0.0382198
Var-198	132.1	1.40469	5.38573	6.19682	5.42442	5.69873	5.75607	4.77475	3.91626	4.45932	3.7378	3.62593	3.50883	3.66149	5.53802	5.71226	5.54491	4.57962	4.43646	5.74324	3.23912	3.02408	2.57181	2.68949	3.32578	3.20271
Var-199	421.216	5.17385	0.076914	0.0849391	0.0798227	0.0875084	0.0900578	0.0803279	0.0806534	0.0990734	0.0825143	0.0721082	0.0744323	0.0714686	0.0953074	0.0941242	0.0879539	0.0727988	0.0769248	0.10042	0.0852671	0.0852483	0.0783667	0.0834335	0.0770597	0.079776
Var-200	429.118	8.05601	0.0297941	0.0377207	0.0322147	0.0381642	0.0382678	0.033819	0.0321323	0.0404438	0.0311513	0.0304958	0.0301652	0.0310355	0.0387493	0.0387641	0.0394242	0.0318591	0.034383	0.0405506	0.0290887	0.0311069	0.0241354	0.0240659	0.0277207	0.0290235
Var-201	223.169	8.30695	0.0108586	0.0124202	0.00954047	0.0156932	0.0151452	0.0111041	0.0113748	0.0184716	0.0171157	0.00951976	0.0100735	0.0171426	0.0186565	0.0214839	0.0203287	0.0279001	0.0345326	0.0155505	0.0234871	0.0144512	0.034155	0.0174568	0.0089049	0.0222296
Var-202	398.139	5.09608	0.00889346	0.010069	0.0125616	0.0113584	0.011679	0.0126177	0.00926304	0.00855084	0.00780688	0.00740388	0.00821724	0.00714519	0.00861616	0.00967841	0.0088006	0.00787384	0.00755878	0.0110693	0.00669431	0.00707229	0.0050001	0.00560254	0.00823804	0.00618364
Var-203	363.042	0.885509	0.0251	0.0161415	0.0264324	0.0150562	0.0259069	0.0256109	0.0126359	0.0261832	0.0257787	0.0250794	0.0120202	0.0110246	0.0328194	0.0293897	0.0305214	0.026645	0.0260302	0.0340311	0.0256883	0.0258984	0.0236322	0.0261872	0.0290026	0.0265216
Var-204	174.08	0.824695	0.0205557	0.0258442	0.0179085	0.0238162	0.0222503	0.0196008	0.0237122	0.0181619	0.016764	0.0197352	0.020666	0.0214723	0.0212932	0.0187733	0.0192376	0.0170848	0.0164017	0.0235702	0.0129134	0.0125851	0.013299	0.0123724	0.0157505	0.0146827
Var-205	379.208	1.94631	0.213423	0.243412	0.250276	0.249454	0.249416	0.239991	0.211048	0.303	0.212943	0.19716	0.19592	0.176071	0.231921	0.241883	0.234409	0.174248	0.186938	0.242165	0.188434	0.194351	0.176581	0.15729	0.183899	0.173516
Var-206	349.183	6.39446	0.00817024	0.00885178	0.0077317	0.0101915	0.00944842	0.00821064	0.00666754	0.00859971	0.00732328	0.00621118	0.00623909	0.00706454	0.00777441	0.00847316	0.00643794	0.00713654	0.00741754	0.00779853	0.00553065	0.00503119	0.00574823	0.00484211	0.00448296	0.00574771
Var-207	310.081	0.944588	0.0747454	0.0922278	0.0634768	0.0875475	0.0896334	0.0695254	0.0499384	0.0366026	0.0429146	0.0410513	0.0489032	0.0536493	0.0951888	0.0921243	0.0906976	0.0688863	0.0760575	0.0967894	0.0561074	0.0568182	0.0361896	0.0400698	0.0431623	0.0496182
Var-208	173.154	8.68333	0.0222957	0.0265015	0.0210245	0.0246174	0.0255587	0.0213546	0.0192395	0.0244825	0.017687	0.017757	0.0176761	0.0183488	0.0238445	0.024368	0.0243101	0.0186144	0.018209	0.0241152	0.0202545	0.0188553	0.0123489	0.0134405	0.0177199	0.018442
Var-209	490.163	0.753853	0.0338424	0.0360622	0.0285378	0.0364353	0.0353317	0.0269681	0.0257802	0.0214939	0.0253809	0.0236463	0.0240457	0.024575	0.0373138	0.0392943	0.0384716	0.0291008	0.0296034	0.0388483	0.0292923	0.0322346	0.0218831	0.0238703	0.0283347	0.0256889
Var-210	512.417	12.6228	0.0166096	0.0193092	0.0164063	0.0180215	0.018135	0.0167873	0.0155453	0.0215555	0.0154322	0.0164983	0.0153739	0.0147559	0.0190057	0.0192843	0.0188696	0.014964	0.0154072	0.0213808	0.0164723	0.016691	0.0129562	0.0127658	0.0149303	0.0150698
Var-211	198.09	0.762004	6.6447	7.97656	7.01501	7.40792	7.68322	6.77064	6.23465	8.08099	6.03924	5.77895	5.7849	5.81721	7.4234	7.3502	7.38891	5.77023	6.17378	7.77533	6.00889	6.24832	5.18725	5.13929	6.0375	5.67444
Var-212	345.145	4.22031	0.0184227	0.0196437	0.0240306	0.020124	0.0194051	0.0190366	0.0209883	0.0235723	0.0187947	0.018655	0.0191206	0.0188721	0.0166642	0.0192036	0.0158821	0.0151429	0.0152033	0.0196845	0.0162704	0.0178199	0.0128552	0.0123069	0.0200741	0.0174023
Var-213	241.18	8.30607	0.0150912	0.0168385	0.011108	0.0184475	0.0197172	0.0142368	0.0136899	0.023804	0.0208067	0.0125063	0.0124757	0.0222815	0.0239774	0.0254639	0.0250778	0.0345145	0.0444828	0.0194061	0.0282946	0.0188688	0.0415275	0.0215509	0.00977953	0.0253784
Var-214	304.109	0.881037	0.0199578	0.0260952	0.0220933	0.0221029	0.023912	0.0200755	0.0175276	0.0205905	0.0189156	0.0198176	0.0173173	0.0152969	0.0243111	0.024307	0.0245968	0.0207049	0.0210181	0.0252945	0.0175832	0.0182843	0.0168024	0.0193416	0.0192058	0.0192149
Var-215	262.107	4.43318	0.014437	0.0159483	0.012659	0.0154997	0.0149677	0.0138386	0.0134848	0.014776	0.0126904	0.0120819	0.0128809	0.0124741	0.0157562	0.0134065	0.0139451	0.0112052	0.0119994	0.0143518	0.0113851	0.0118088	0.00967318	0.0103366	0.00978302	0.011219
Var-216	328.139	2.27093	0.0837278	0.111758	0.0856464	0.0728614	0.0752688	0.0570623	0.0471863	0.0399721	0.10193	0.125822	0.0413558	0.0408781	0.0893752	0.085857	0.120062	0.0980953	0.0871295	0.110281	0.0434118	0.0300157	0.0566255	0.0652818	0.0724928	0.0552113
Var-217	371.864	0.654627	0.0094252	0.0116219	0.0100464	0.0112696	0.0108984	0.00938618	0.00940218	0.0125083	0.00899527	0.00891416	0.00949944	0.0085768	0.0105648	0.011195	0.0100093	0.00765443	0.00813574	0.011115	0.010534	0.0103607	0.00816102	0.00835487	0.00995236	0.00920322
Var-218	176.09	1.20531	0.100736	0.123833	0.186118	0.112346	0.118727	0.15254	0.0847682	0.14433	0.0892139	0.0793622	0.074511	0.083369	0.100327	0.0947024	0.0928011	0.0780168	0.0789662	0.105642	0.0545811	0.0564341	0.0513231	0.0668313	0.0538218	0.0646576
Var-219	168.058	0.89726	0.0572932	0.0663213	0.0566606	0.062768	0.0627117	0.0569359	0.0580721	0.0668637	0.0520683	0.048349	0.0519158	0.0509494	0.0677172	0.0682727	0.0711067	0.0508872	0.0514895	0.0727603	0.0643229	0.0654015	0.0563821	0.0558236	0.0617911	0.0605558
Var-220	133.103	1.40514	0.38473	0.443049	0.383634	0.406244	0.406824	0.335703	0.265554	0.301563	0.261871	0.249648	0.24108	0.255145	0.394179	0.402386	0.37897	0.333264	0.308785	0.405036	0.217659	0.203107	0.172585	0.177771	0.22321	0.209121
Var-221	452.129	0.869383	0.0165372	0.0195056	0.0105107	0.0148382	0.0171185	0.0134419	0.00814106	0.00312284	0.0110834	0.0129103	0.00972696	0.00894429	0.018301	0.016658	0.0194236	0.0151405	0.0169923	0.0191273	0.0113512	0.0104399	0.00773283	0.0084032	0.00976799	0.00951377
Var-222	395.131	2.59029	0.0364678	0.040808	0.0441348	0.0461814	0.0465482	0.0426129	0.0390915	0.046968	0.0392549	0.0338182	0.0334149	0.0348287	0.0406402	0.0446619	0.0398236	0.0304046	0.032424	0.0410783	0.0358064	0.0360362	0.0336932	0.0437714	0.0339094	0.0383924
Var-223	242.094	4.90827	0.0156604	0.0188831	0.0157656	0.0164104	0.0158312	0.0152835	0.0154696	0.018454	0.0139716	0.0147775	0.0143697	0.0131553	0.0180685	0.0174264	0.018504	0.0141462	0.0142673	0.0192434	0.0138552	0.0175865	0.0164901	0.0171613	0.0153035	0.0141561
Var-224	526.432	13.3713	0.0526292	0.0587839	0.0514707	0.0589523	0.057681	0.0527155	0.0528587	0.0646515	0.0486837	0.0502728	0.0497598	0.0493891	0.0583708	0.0623064	0.0593576	0.0489771	0.0499021	0.0615096	0.0510119	0.053313	0.0442574	0.0442162	0.0531391	0.0497413
Var-225	292.142	0.86957	0.0329442	0.0413669	0.0302057	0.0376253	0.0343591	0.027364	0.0236043	0.0223626	0.0256186	0.0253765	0.0204468	0.0316876	0.0383422	0.0339653	0.0402256	0.0337322	0.0322583	0.0417271	0.0199045	0.019669	0.0102226	0.00974445	0.0218206	0.0216755
Var-226	178.09	4.40008	0.017417	0.0212495	0.0205311	0.0203736	0.0195581	0.0191765	0.0170524	0.0247467	0.0186998	0.0184641	0.0163042	0.0183968	0.0193808	0.0201253	0.0193123	0.0156947	0.0160032	0.0189956	0.0159692	0.0137465	0.0148764	0.0145139	0.0147985	0.0144586
Var-227	255.088	0.797294	0.0167793	0.0207072	0.0130194	0.0216711	0.0210331	0.0143815	0.0179795	0.0237045	0.0205882	0.0196008	0.0165322	0.0182597	0.0162302	0.0164588	0.0169479	0.0121231	0.0123631	0.0165227	0.0134286	0.0157529	0.012428	0.0123345	0.0128514	0.0123072
Var-228	329.15	5.14561	0.0462834	0.0524956	0.0550797	0.0539456	0.0533705	0.0522983	0.0538588	0.0596198	0.050603	0.0491508	0.0484415	0.0400469	0.0521368	0.0525636	0.0465397	0.0412555	0.0416365	0.0509655	0.045741	0.0477886	0.0391854	0.0411529	0.0480783	0.0417448
Var-229	498.055	1.28332	0.0160045	0.0173078	0.0157874	0.0193557	0.0186787	0.0158462	0.0120932	0.0119816	0.00839109	0.00834962	0.0112242	0.0125821	0.0195746	0.0196758	0.0178788	0.0144895	0.0171808	0.020711	0.0109967	0.0119887	0.00759912	0.00744569	0.0102361	0.00955224
Var-230	163.054	0.755534	0.285621	0.355392	0.305955	0.329221	0.335726	0.299507	0.282308	0.364507	0.275807	0.264581	0.264661	0.260105	0.320936	0.33257	0.325335	0.253206	0.266721	0.339556	0.272632	0.2855	0.241396	0.240853	0.270943	0.262771
Var-231	249.207	8.68132	0.360893	0.417865	0.362837	0.386631	0.399384	0.354062	0.333726	0.384694	0.293362	0.295948	0.283024	0.295903	0.386902	0.401329	0.384309	0.289978	0.299988	0.418725	0.299146	0.330857	0.230379	0.2375	0.304594	0.277364
Var-232	284.06	3.85357	0.0226431	0.0267212	0.0287092	0.0317169	0.0292547	0.0257669	0.0243291	0.0308026	0.0264072	0.0224625	0.0225555	0.0176817	0.0261939	0.0274399	0.0235807	0.0211698	0.0205628	0.0278004	0.0187131	0.0205834	0.0284793	0.0296856	0.0182373	0.0181185
Var-233	108.041	0.837439	0.0275645	0.0336893	0.0294147	0.0314708	0.0315333	0.0269615	0.0240046	0.0273629	0.0219222	0.0214674	0.0211651	0.0207169	0.0337147	0.0309661	0.0317334	0.026507	0.0274635	0.0361415	0.023726	0.023735	0.0192294	0.0209151	0.0230847	0.0215109
Var-234	228.027	0.945707	0.0338959	0.0392768	0.0351497	0.0390402	0.0390301	0.0340737	0.0328344	0.035758	0.0283244	0.0306475	0.0302427	0.0315235	0.0401672	0.0397529	0.039096	0.0314732	0.0319378	0.0425784	0.0299701	0.0299363	0.027281	0.0273346	0.028774	0.0304496
Var-235	269.159	9.02865	0.0109178	0.012738	0.00997017	0.0116695	0.013048	0.0105704	0.00856966	0.0121089	0.00911823	0.008494	0.00831591	0.00837172	0.0118159	0.012712	0.0143182	0.0133918	0.0162778	0.0138339	0.0105481	0.0104895	0.0106665	0.00722718	0.00941882	0.00868063
Var-236	206.089	4.29274	0.25713	0.288943	0.271154	0.291584	0.304736	0.267121	0.245253	0.295096	0.234953	0.223986	0.224356	0.223229	0.322689	0.310229	0.305449	0.24288	0.25159	0.313751	0.239449	0.256196	0.203093	0.216046	0.233552	0.23265
Var-237	512.178	5.43452	0.0085037	0.00953234	0.00988846	0.0107123	0.0113482	0.009954	0.00993236	0.0120732	0.00953239	0.00867974	0.00942782	0.00839703	0.011752	0.0119306	0.011594	0.00887336	0.0095563	0.0114483	0.0090219	0.010918	0.0100216	0.0123944	0.00913832	0.00948467
Var-238	217.098	4.89904	0.103215	0.124284	0.135539	0.123869	0.127243	0.120217	0.111327	0.182887	0.116919	0.111654	0.109337	0.106738	0.140841	0.149409	0.134454	0.108648	0.116962	0.152027	0.124067	0.127855	0.361051	0.101382	0.139256	0.112948
Var-239	291.155	2.87546	0.0427474	0.0455908	0.0403153	0.0478479	0.0477134	0.0431822	0.0408682	0.0481668	0.0403859	0.0392171	0.0389529	0.0383955	0.0502829	0.0478425	0.0476824	0.0402373	0.0394872	0.053308	0.0389649	0.0409213	0.0328393	0.0350198	0.0380446	0.0361345
Var-240	362.145	0.765638	0.0152368	0.018568	0.0149764	0.0162845	0.016603	0.0154062	0.0135448	0.0150437	0.0131616	0.0127513	0.0126829	0.0126251	0.0174946	0.0155863	0.0145965	0.0124799	0.0133965	0.0175136	0.0135515	0.0142519	0.0127533	0.0114077	0.0134685	0.0134464
Var-241	290.075	0.941743	0.121826	0.145393	0.104002	0.14043	0.150343	0.113687	0.0598728	0.0374739	0.0556037	0.0571647	0.0525571	0.0532859	0.143918	0.137448	0.147949	0.114933	0.125268	0.159332	0.0494295	0.0495056	0.0392999	0.0445934	0.0415981	0.0443035
Var-242	414.138	4.17983	0.0441291	0.0525275	0.0478964	0.0467651	0.0517965	0.0439195	0.0295918	0.0274194	0.0367159	0.0362706	0.0284867	0.0223882	0.0470944	0.045482	0.0489966	0.0390431	0.0398477	0.0514936	0.020862	0.0197723	0.02845	0.0307853	0.024614	0.022484
Var-243	363.086	1.79482	0.0114264	0.0130057	0.00933368	0.0135684	0.0140437	0.00960888	0.00971017	0.00758773	0.00836995	0.00917651	0.0109894	0.010826	0.0166548	0.0144685	0.0128403	0.00961019	0.0112457	0.0154938	0.0100773	0.0100847	0.00901985	0.0176629	0.00874128	0.0130227
Var-244	266.233	8.67823	0.0617799	0.0715631	0.0594714	0.0663105	0.0690345	0.0592917	0.0566019	0.0653716	0.0506604	0.0503046	0.0484425	0.0498335	0.0647723	0.0696165	0.0663213	0.0481428	0.0494104	0.0689607	0.0497226	0.0528169	0.0399772	0.0420131	0.0503729	0.0485617
Var-245	242.1	3.07152	0.102356	0.135161	0.10387	0.114632	0.10896	0.101878	0.100435	0.126163	0.0912686	0.085238	0.0904726	0.0850118	0.107528	0.10961	0.113414	0.0924803	0.0911	0.113738	0.099043	0.0999042	0.0761073	0.0745412	0.0959747	0.0836827
Var-246	224.092	4.40413	0.113541	0.138598	0.129147	0.128739	0.130449	0.128423	0.124968	0.172246	0.127521	0.117361	0.116883	0.106053	0.123419	0.123408	0.122113	0.105468	0.109656	0.133158	0.106493	0.0990698	0.112677	0.110518	0.102439	0.106052
Var-247	337.096	4.41891	0.0254555	0.0273463	0.0254228	0.0287337	0.0295356	0.0271355	0.02635	0.0345952	0.023643	0.0208187	0.0261429	0.0240676	0.0280444	0.0281794	0.0256731	0.0210582	0.021992	0.0287577	0.0259503	0.0276645	0.0283737	0.0274515	0.0231352	0.0243033
Var-248	556.443	12.5574	0.0157458	0.0187036	0.0164056	0.0184354	0.0185745	0.0172394	0.0160698	0.0187899	0.0146579	0.0154391	0.0152021	0.0148237	0.0174947	0.0171289	0.0170243	0.014208	0.0147483	0.0192474	0.015938	0.0162596	0.0131936	0.0123413	0.0150156	0.0151005
Var-249	501.019	0.77874	0.0138747	0.0151414	0.0129042	0.015399	0.0141948	0.0104638	0.0126567	0.0128084	0.0107161	0.0116446	0.0117286	0.0113149	0.0163067	0.0138338	0.0146206	0.012611	0.0133329	0.0173341	0.0129766	0.0131766	0.010856	0.0116601	0.0122605	0.0121439
Var-250	137.064	1.10728	0.228279	0.292152	0.154116	0.294814	0.292789	0.216879	0.32861	0.601574	0.0307549	0.301166	0.303937	0.0343132	0.218111	0.210096	0.216588	0.178428	0.178738	0.23002	0.218358	0.223814	0.249618	0.232514	0.218883	0.218605
Var-251	382.074	0.765638	0.0528519	0.0599044	0.0692747	0.0575593	0.0599001	0.0645717	0.0534307	0.0610297	0.0484626	0.0480075	0.0503325	0.047844	0.0564227	0.0600618	0.0530676	0.0449267	0.0458607	0.0601825	0.0494251	0.0511802	0.0438309	0.0431613	0.0595864	0.0457975
Var-252	271.192	8.68467	0.0255687	0.030688	0.0272111	0.0298507	0.0324175	0.025718	0.0263556	0.0323961	0.0277583	0.0281586	0.0266476	0.0273665	0.0302313	0.03165	0.0313153	0.0299982	0.0351072	0.0326096	0.0278206	0.0321646	0.0201063	0.0205963	0.030966	0.0265675
Var-253	299.14	6.05733	0.0273035	0.0326902	0.026295	0.0330344	0.0327273	0.0281733	0.031627	0.033659	0.026971	0.0237399	0.0268984	0.0631355	0.034753	0.0352548	0.0322533	0.0288194	0.0269882	0.0316709	0.0294108	0.0317032	0.0200347	0.0246146	0.0287834	0.0297542
Var-254	353.081	3.95188	0.177766	0.200394	0.180521	0.20407	0.211772	0.190567	0.18735	0.255938	0.165843	0.157754	0.177412	0.171592	0.204871	0.20381	0.185128	0.146448	0.156262	0.202422	0.185928	0.198461	0.197307	0.204352	0.169566	0.171276
Var-255	309.084	0.9436	0.178684	0.217736	0.147488	0.205366	0.224737	0.167191	0.121205	0.0849309	0.0952898	0.0974145	0.114066	0.12383	0.225349	0.214108	0.213174	0.164586	0.183239	0.2269	0.12722	0.130172	0.0830657	0.0918893	0.0984694	0.112269
Var-256	308.081	0.944281	1.48256	1.71036	1.19274	1.67447	1.759	1.32285	0.980778	0.659341	0.805253	0.767534	0.921383	0.997438	1.82559	1.68666	1.67124	1.33539	1.43447	1.83627	1.03245	1.10758	0.679466	0.748408	0.770744	0.937514
Var-257	283.108	4.52465	0.0771199	0.090074	0.0762048	0.0842576	0.0870797	0.0764569	0.0746436	0.0900118	0.0714253	0.070064	0.0676931	0.0647619	0.0849927	0.0872996	0.082598	0.065076	0.070436	0.0849568	0.0715958	0.0741941	0.0666973	0.0688234	0.0709319	0.0693116
Var-258	199.092	0.761999	0.459345	0.530223	0.468721	0.50786	0.523563	0.456901	0.415216	0.536436	0.409465	0.389125	0.38976	0.39693	0.505611	0.505194	0.502313	0.395034	0.410143	0.546259	0.40465	0.427329	0.346869	0.340007	0.401421	0.386464
Var-259	272.259	8.90738	0.0513137	0.045056	0.0407735	0.0610039	0.0504842	0.0442415	0.070323	0.093654	0.0915019	0.0627023	0.0730424	0.0872343	0.0599444	0.0632931	0.0668474	0.116085	0.109929	0.0485053	0.0908491	0.0827134	0.167938	0.145313	0.0512684	0.108764
Var-260	264.087	1.4885	0.0814639	0.0992723	0.0862499	0.0940629	0.100962	0.0864497	0.0734711	0.110878	0.0973111	0.0745972	0.0798082	0.0932958	0.093376	0.0968825	0.0881237	0.0747887	0.0715314	0.0956692	0.0712893	0.0786862	0.070651	0.111971	0.0743302	0.0913363
Var-261	358.137	0.929724	0.00811648	0.00930904	0.00568225	0.00842162	0.00803662	0.00735635	0.00810163	0.00832492	0.00566873	0.0063428	0.00736168	0.00658789	0.00933107	0.00800664	0.0146546	0.00769756	0.00788734	0.0100151	0.00661172	0.00750153	0.00618315	0.00594809	0.00879121	0.00794506
Var-262	134.054	0.947969	0.0556466	0.0625395	0.0585289	0.0576867	0.061973	0.0520631	0.0487513	0.0531577	0.0510242	0.0483395	0.0465661	0.0424525	0.0682455	0.0609503	0.0608152	0.0496865	0.0535085	0.0700088	0.0507608	0.047978	0.0454292	0.0492905	0.0488213	0.0473091
Var-263	224.115	0.861095	0.0263314	0.0283728	0.0246688	0.0243788	0.0264472	0.0229078	0.0200158	0.0199957	0.0187939	0.0188436	0.0162183	0.0162914	0.0267425	0.0276152	0.0268617	0.0237605	0.0242894	0.0301915	0.0189749	0.021047	0.0173508	0.0158993	0.018686	0.0160571
Var-264	281.176	8.30854	0.0110223	0.0114181	0.00798159	0.0104523	0.0105388	0.00823633	0.00681448	0.0111225	0.00961385	0.00550085	0.00574321	0.00955044	0.0117368	0.01251	0.0127492	0.0157935	0.0201053	0.00967978	0.0124956	0.00833757	0.0195568	0.0100683	0.00428997	0.0123575
Var-265	244.203	7.79985	0.0173051	0.0189633	0.0160152	0.021424	0.0186386	0.0150583	0.013029	0.0168909	0.0159898	0.0130516	0.0163767	0.0113315	0.0214609	0.0189832	0.0200927	0.0265593	0.0208509	0.0209012	0.0107805	0.00999162	0.0117432	0.0108661	0.00866268	0.00929839
Var-266	145.042	0.75727	0.519477	0.620655	0.544578	0.578701	0.596156	0.5436	0.495454	0.619865	0.478558	0.450623	0.461622	0.447812	0.587805	0.58366	0.576093	0.462856	0.478836	0.600493	0.473243	0.4992	0.4026	0.413726	0.466186	0.446091
Var-267	196	0.596128	0.0111024	0.0131928	0.0112105	0.0130573	0.0132849	0.0111846	0.00935353	0.0126611	0.0115511	0.0112703	0.0107956	0.0096059	0.0110666	0.0110479	0.0128652	0.009134	0.010643	0.013221	0.0114167	0.00985428	0.00963612	0.00975763	0.0113413	0.0113026
Var-268	337.12	5.43559	0.0342287	0.0418986	0.034874	0.0407157	0.0386515	0.0315621	0.0318737	0.0368608	0.0303284	0.0301347	0.0294588	0.0310381	0.0365103	0.0401958	0.0354618	0.0293702	0.0295955	0.039336	0.0307914	0.0330634	0.0286024	0.0288526	0.0305584	0.0300863
Var-269	270.098	0.943861	0.0518587	0.0565296	0.0568842	0.0609542	0.0587294	0.0551832	0.0491728	0.0629325	0.0483428	0.0421139	0.0454518	0.0396818	0.0592621	0.0586494	0.0539412	0.0433842	0.0443044	0.0602666	0.0491621	0.0491943	0.0702926	0.0640439	0.0501798	0.0487551
Var-270	273.262	8.90738	0.00735288	0.00800686	0.00691574	0.0113984	0.00886818	0.00756423	0.01175	0.0146786	0.0161469	0.0108578	0.0123564	0.0145949	0.0100996	0.0110885	0.0107483	0.0191213	0.020322	0.00836859	0.0161036	0.0133623	0.0284778	0.0250609	0.00896879	0.0185287
Var-271	280.163	12.1693	0.0772761	0.0839927	0.0740049	0.0857758	0.08801	0.07616	0.0750677	0.0917859	0.0783858	0.0750926	0.0737756	0.069368	0.0800361	0.0823783	0.0788368	0.0649295	0.0704008	0.087078	0.0776528	0.0808409	0.0581537	0.0593954	0.0646157	0.0669365
Var-272	438.38	13.4721	0.034607	0.0380636	0.0340642	0.0381274	0.0413228	0.0348419	0.0344036	0.0426525	0.032844	0.0312929	0.0336374	0.0321178	0.039178	0.0406967	0.0421953	0.0323783	0.0343089	0.0404045	0.0365259	0.035658	0.0297065	0.0300971	0.0354995	0.0334737
Var-273	339.13	0.875122	0.0193192	0.0252648	0.0173728	0.0201314	0.0198026	0.0173339	0.0165771	0.0129689	0.022487	0.0268138	0.0143165	0.0121521	0.0228488	0.0188203	0.0272331	0.019746	0.0180541	0.0250364	0.0110268	0.00904607	0.0159815	0.0161229	0.0136661	0.0106422
Var-274	243.112	4.27674	0.0132268	0.0133659	0.0132697	0.0143993	0.0157661	0.0129018	0.00962913	0.0122356	0.0105732	0.010115	0.010172	0.010912	0.0134148	0.0137477	0.013314	0.0102444	0.0117379	0.0149399	0.00997973	0.0110343	0.00849804	0.00989192	0.00864029	0.00903527
Var-275	263.09	2.59303	0.0201028	0.0222906	0.0216678	0.0267883	0.0267899	0.023799	0.020246	0.0271064	0.0220351	0.0177851	0.0189736	0.0193701	0.0220623	0.0225612	0.0233852	0.0171132	0.019011	0.0239389	0.0206457	0.0207894	0.0176193	0.0248609	0.0193257	0.0207536
Var-276	359.112	5.06161	0.0097966	0.0103169	0.00817069	0.0108867	0.00933761	0.00749942	0.00822823	0.0075946	0.00793189	0.0072355	0.00695228	0.00790927	0.0119506	0.0103991	0.00968397	0.00861359	0.00907315	0.0105968	0.0075752	0.00866064	0.0085655	0.00794855	0.00772024	0.00815467
Var-277	200.093	4.31015	0.0203206	0.0247889	0.0240416	0.0241923	0.022841	0.0232716	0.0213839	0.0258929	0.0208621	0.0195647	0.0200859	0.0197949	0.0205382	0.0215457	0.0215021	0.0203385	0.0202727	0.0223178	0.0188145	0.0164726	0.0183299	0.0161334	0.0191386	0.019137
Var-278	277.18	11.864	0.035191	0.0382963	0.0346433	0.0391711	0.0394155	0.0370047	0.0357309	0.0409589	0.0343616	0.0329081	0.0327342	0.0329269	0.038419	0.0388563	0.0363674	0.0291329	0.0295532	0.0406361	0.0363706	0.0356686	0.0260738	0.0282471	0.0317545	0.0317907
Var-279	295.162	4.52508	0.021923	0.0249595	0.0247367	0.0240712	0.0238368	0.0217441	0.0191141	0.0256324	0.0191279	0.0172447	0.0176689	0.0170624	0.0234875	0.0240517	0.0235617	0.0199481	0.0186379	0.02368	0.0202588	0.01984	0.0156193	0.0151761	0.0217254	0.0176426
Var-280	270.155	4.09735	0.00856881	0.0103617	0.00962699	0.0100877	0.0098593	0.00903876	0.0082021	0.01023	0.00786736	0.0076522	0.00694615	0.0210401	0.010135	0.00912283	0.00889639	0.0078295	0.00801171	0.0104446	0.00712652	0.00856876	0.0319481	0.0331564	0.00764477	0.00693042
Var-281	300.202	4.35243	0.066799	0.0802385	0.0656398	0.0748244	0.0762395	0.0658143	0.0633586	0.0746079	0.0614879	0.060061	0.0619546	0.154704	0.0737459	0.0738027	0.074239	0.0583904	0.0621484	0.0752442	0.0616674	0.0604447	0.00904592	0.00902501	0.060264	0.0570323
Var-282	140.076	0.804569	0.0514482	0.065174	0.0562495	0.0618652	0.0641297	0.053148	0.0421902	0.0584343	0.0445812	0.0404282	0.0385493	0.0382688	0.056284	0.0625833	0.0614818	0.0466808	0.0482304	0.0583782	0.046745	0.0488624	0.0405286	0.0393697	0.0463167	0.0450248
Var-283	302.196	3.96036	0.026592	0.026535	0.0225956	0.0269509	0.0265878	0.0216039	0.0242085	0.0263651	0.0235691	0.0243557	0.0224645	0.0255418	0.0239494	0.0244341	0.0241427	0.0184136	0.0210597	0.0288557	0.0219464	0.0245899	0.0171369	0.020124	0.021597	0.0204795
Var-284	385.132	3.79476	0.0263592	0.031884	0.0225761	0.0330949	0.0306189	0.0254772	0.0252553	0.0175079	0.0251999	0.0247532	0.0245334	0.0259009	0.0341568	0.0298963	0.0296564	0.0245933	0.0281202	0.0348	0.0266001	0.0287492	0.0232236	0.0232927	0.0239361	0.0259869
Var-285	270.964	0.61401	0.00702289	0.00783423	0.00770751	0.00727079	0.00716128	0.00613021	0.00606331	0.00916205	0.00709015	0.00641256	0.00613728	0.00593988	0.00751632	0.00711407	0.00664073	0.00590488	0.00602221	0.00680715	0.00587254	0.00597597	0.00647181	0.00598741	0.00981711	0.00593486
Var-286	448.154	0.759225	0.0262737	0.0313752	0.0265646	0.0271153	0.0267873	0.0266394	0.0278546	0.0387816	0.0253832	0.0252565	0.0262929	0.0251077	0.03095	0.0292582	0.0282739	0.0240731	0.025294	0.0320642	0.0262719	0.0275429	0.0231202	0.0239252	0.0294071	0.0253461
Var-287	207.089	4.28883	0.02524	0.0297251	0.0264497	0.0284955	0.0289556	0.025484	0.0232864	0.0299898	0.022858	0.0224206	0.022474	0.0220744	0.0307836	0.0320745	0.0291677	0.0228689	0.0257167	0.0291298	0.0223656	0.0244995	0.0202922	0.0212681	0.0210496	0.022873
Var-288	334.296	8.72741	0.0221502	0.0254	0.0178952	0.0189417	0.0229896	0.0196517	0.0212087	0.0338007	0.0324649	0.0245253	0.0200015	0.0281023	0.0266581	0.0249684	0.0231312	0.03065	0.031609	0.0188931	0.03199	0.0213662	0.0446711	0.0268526	0.0268126	0.0393948
Var-289	285.291	8.62128	0.00511748	0.00712569	0.00469532	0.0068634	0.00668932	0.00681158	0.00708188	0.00809505	0.0123815	0.00635081	0.0113807	0.00867055	0.00807294	0.0071948	0.00899548	0.00866512	0.0121224	0.00463682	0.013757	0.00840173	0.0186225	0.0106048	0.0110314	0.00872044
Var-290	122.03	0.927558	0.013128	0.0135883	0.0116065	0.0143827	0.0139015	0.0127244	0.0104662	0.0136387	0.0109031	0.00921327	0.0091812	0.0117432	0.0132646	0.0156039	0.0162723	0.010923	0.0126726	0.0219055	0.0105673	0.0104725	0.00707972	0.00646842	0.00935185	0.0103488
Var-291	232.169	6.00846	0.00814837	0.00711025	0.00695095	0.00832794	0.00847951	0.0075529	0.00769749	0.00984312	0.00833616	0.00725126	0.00803769	0.00770243	0.00923183	0.00912845	0.0080019	0.00638776	0.00854912	0.00939133	0.00814487	0.0079127	0.00803315	0.00805728	0.00713531	0.00790528
Var-292	302.306	9.65523	0.146821	0.138358	0.10829	0.123797	0.126941	0.110003	0.158217	0.25176	0.301157	0.151849	0.224592	0.281337	0.167118	0.152557	0.124625	0.383144	0.459356	0.143413	0.321512	0.149003	0.785983	0.470239	0.198785	0.417875
Var-293	303.309	9.65523	0.0300481	0.0298678	0.0235759	0.024424	0.0246058	0.0221245	0.0309742	0.0485218	0.0568538	0.0300351	0.0418817	0.053731	0.0333944	0.0314435	0.0250921	0.0756007	0.0865972	0.0282825	0.063097	0.0314492	0.149245	0.0902438	0.0414902	0.0818351
Var-294	223.072	2.68227	0.0555494	0.0615484	0.0548992	0.0615669	0.0584203	0.0554624	0.0520296	0.0670438	0.0473473	0.0492908	0.0500084	0.052854	0.0589078	0.0606674	0.0570446	0.0490837	0.0475351	0.062235	0.0498482	0.0518428	0.0384918	0.0399342	0.0505882	0.0504503
Var-295	362.328	8.71092	1.2363	1.23019	0.946127	1.2946	1.23708	1.07431	1.28517	1.96126	1.81382	1.28471	1.75473	1.69924	1.4187	1.29931	1.14404	1.84564	2.15419	1.26524	2.01763	1.34918	2.922	2.583	1.42007	2.10151
Var-296	346.332	9.68822	0.0546393	0.0494402	0.0398822	0.0447123	0.0434273	0.0394447	0.061389	0.103506	0.148869	0.0616644	0.0950761	0.120754	0.0591019	0.0561706	0.0495973	0.205548	0.258592	0.0522255	0.134672	0.0648867	0.501393	0.250656	0.0864382	0.2031
Var-297	335.299	7.7435	0.0129884	0.0138739	0.0121214	0.0163076	0.016406	0.0129482	0.0139594	0.0211325	0.0193152	0.0131396	0.0189269	0.0170358	0.0159746	0.0159772	0.0138122	0.0146686	0.0179789	0.0159093	0.0202511	0.0146046	0.0190593	0.0212769	0.0165696	0.0170147
Var-298	363.331	8.71092	0.252392	0.254686	0.203843	0.272002	0.261767	0.229953	0.273721	0.414365	0.401641	0.268727	0.384909	0.366213	0.290998	0.277566	0.240297	0.400355	0.481781	0.269256	0.447431	0.288824	0.651329	0.576424	0.300339	0.465967
Var-299	314.106	0.877036	0.00955324	0.0122951	0.0107594	0.0101252	0.0105747	0.00778929	0.0107445	0.00481219	0.00879965	0.0097876	0.00947133	0.0106867	0.0115293	0.00987326	0.0115764	0.00953911	0.0103538	0.0123466	0.00770569	0.00697866	0.0088982	0.010557	0.0126417	0.00917023
Var-300	406.354	8.73141	0.219452	0.225727	0.164626	0.224473	0.21295	0.189491	0.240181	0.370431	0.39239	0.243269	0.383664	0.34422	0.258705	0.230881	0.198783	0.407757	0.49893	0.22442	0.434434	0.252712	0.739375	0.614143	0.283778	0.496217
Var-301	230.249	8.73141	0.182724	0.200149	0.15781	0.19449	0.207315	0.185624	0.185528	0.277665	0.217173	0.19141	0.168716	0.218322	0.218763	0.215236	0.212357	0.211227	0.215104	0.173845	0.214354	0.216048	0.259158	0.199192	0.188482	0.234939
Var-302	275.279	8.63343	0.660422	0.683009	0.550678	0.689356	0.7	0.617022	0.642454	0.905219	0.813915	0.618305	0.789639	0.762729	0.772248	0.703891	0.626979	0.755444	0.843684	0.710378	0.853158	0.640158	0.863697	0.865152	0.69089	0.824463
Var-303	176.071	6.73606	0.0339719	0.0319453	0.030609	0.03029	0.0277228	0.0261002	0.0261616	0.0274821	0.032534	0.0228269	0.0244634	0.0321057	0.0371393	0.0353745	0.0298169	0.0434925	0.044632	0.0292396	0.032587	0.0220218	0.0465507	0.0343099	0.0236556	0.0384958
Var-304	347.336	9.68595	0.0111292	0.0110299	0.0103151	0.0104614	0.0106846	0.00888158	0.0130988	0.0231317	0.0301872	0.0144427	0.0221215	0.0261045	0.0128008	0.0120486	0.0110267	0.0441849	0.0537687	0.0125618	0.0304159	0.0148708	0.102407	0.0515909	0.0186127	0.0422992
Var-305	508.202	2.44629	0.0162082	0.0148615	0.0166114	0.0190477	0.0182978	0.0174284	0.0148521	0.0178592	0.0148541	0.0140457	0.0143524	0.0140532	0.0207808	0.0210008	0.0191998	0.0135459	0.0162297	0.0209257	0.0152978	0.0182209	0.0140675	0.0154282	0.0151167	0.0162788
Var-306	318.182	5.876	0.0411207	0.0420573	0.0410626	0.0440221	0.0443966	0.0398689	0.0414988	0.0467126	0.0375668	0.0343181	0.0371474	0.0334821	0.0487573	0.0457598	0.0436313	0.0372236	0.0372198	0.0487622	0.0404417	0.038973	0.0330009	0.0345423	0.0365568	0.0388072
Var-307	206.082	6.12221	0.106942	0.124015	0.107914	0.11554	0.117437	0.120988	0.145353	0.135513	0.127168	0.123056	0.136292	0.125308	0.109192	0.098471	0.0880536	0.101871	0.107475	0.108426	0.0976584	0.0802326	0.136347	0.113614	0.0845157	0.107925
Var-308	400.147	2.10711	0.224418	0.247184	0.24267	0.251739	0.253966	0.211825	0.206363	0.186009	0.176881	0.188515	0.178697	0.191591	0.269271	0.26347	0.26028	0.200444	0.209232	0.272968	0.195103	0.205767	0.163906	0.191625	0.1979	0.198696
Var-309	189.074	3.73929	0.041884	0.0500634	0.0448676	0.0474119	0.047575	0.0430852	0.0417495	0.049232	0.0395966	0.0377085	0.0355119	0.0373299	0.0478014	0.0468683	0.0461456	0.0380101	0.0391494	0.0489542	0.0402199	0.0397179	0.0352285	0.0346052	0.0380931	0.0347148
Var-310	319.305	8.68642	0.798127	0.810383	0.653938	0.859743	0.85345	0.734751	0.812528	1.17757	1.04099	0.783308	1.00754	0.990137	0.913849	0.854411	0.76573	1.01517	1.1404	0.852234	1.12882	0.808281	1.30412	1.20802	0.848847	1.11404
Var-311	231.252	8.73541	0.028954	0.0292145	0.0246244	0.0282901	0.0339744	0.0289958	0.0286612	0.0442681	0.0335881	0.0299821	0.0259584	0.0333239	0.0337159	0.0313975	0.0306925	0.0312248	0.0321381	0.0302441	0.0319211	0.0336289	0.039842	0.0283882	0.0276509	0.0355694
Var-312	318.304	8.68642	4.15487	4.25557	3.3661	4.39679	4.27463	3.79051	4.13599	6.04221	5.49867	4.01642	5.2964	5.13258	4.81777	4.38985	3.88009	5.46746	6.30683	4.35194	5.9447	4.19005	7.18	6.70387	4.3851	5.96444
Var-313	330.337	10.6931	0.0318064	0.0252862	0.027389	0.0251084	0.0196384	0.0184696	0.0224208	0.0363738	0.0453954	0.0214404	0.0257467	0.0418551	0.0341877	0.0292608	0.0235453	0.0777944	0.0886953	0.0223614	0.0348516	0.0177182	0.155504	0.0427112	0.0244045	0.0605369
Var-314	245.177	4.81229	0.0364455	0.0434038	0.0405396	0.0430465	0.0416639	0.0375482	0.0311337	0.0352992	0.0325624	0.0248319	0.0276849	0.0318194	0.044638	0.0469775	0.0414996	0.0346305	0.0387953	0.0438893	0.0354552	0.0395222	0.0276093	0.0240537	0.031203	0.0322564
Var-315	281.15	3.59106	0.0277332	0.0333205	0.0304201	0.0338285	0.034041	0.0284733	0.0289358	0.0298239	0.0254939	0.0245914	0.0259013	0.0262905	0.0321094	0.0324628	0.0311225	0.024183	0.026129	0.0341654	0.027518	0.0266238	0.0184342	0.019506	0.0266136	0.0253113
Var-316	320.307	8.68642	0.0851429	0.0889884	0.0716052	0.0936669	0.0938382	0.0844	0.0916144	0.12752	0.1158	0.0872603	0.11159	0.106332	0.102629	0.0929778	0.0843698	0.115192	0.131325	0.0912181	0.125834	0.0928606	0.152457	0.139164	0.0937376	0.126281
Var-317	292.181	7.91129	0.0234525	0.0229952	0.0165997	0.0207581	0.0200119	0.0184102	0.024664	0.0317591	0.0322944	0.0211034	0.0238064	0.0383277	0.0254947	0.0246323	0.019313	0.0438854	0.0568693	0.0194928	0.0409993	0.0227603	0.00794093	0.00850939	0.0238177	0.0504469
Var-318	480.144	4.3189	0.0348633	0.0388769	0.0324852	0.0402595	0.0397481	0.0374913	0.032257	0.0450828	0.0332615	0.0321924	0.0350784	0.0311574	0.0378887	0.0381091	0.0350503	0.030082	0.0330996	0.0352146	0.0333346	0.02929	0.0327731	0.0311045	0.0260506	0.0294643
Var-319	494.406	8.7844	0.0138517	0.0153587	0.00990102	0.013927	0.0136447	0.0111071	0.0135552	0.0223399	0.0288373	0.0148173	0.0281227	0.0243239	0.0182088	0.0138839	0.0119902	0.0294765	0.0382341	0.0123179	0.0307749	0.0145911	0.0573165	0.0449624	0.0218094	0.0372757
Var-320	407.357	8.73141	0.054442	0.0515261	0.0404895	0.0566717	0.05082	0.0467178	0.0565857	0.0874124	0.0977164	0.0585838	0.0936731	0.0833677	0.0604216	0.0531396	0.0482778	0.0952143	0.117094	0.0531464	0.104436	0.0584867	0.171913	0.139326	0.0677787	0.121216
Var-321	399.128	4.97996	0.0135679	0.014965	0.0110861	0.0130015	0.0123468	0.01185	0.0111553	0.0153332	0.0102255	0.0114408	0.0105997	0.00856833	0.0134422	0.012945	0.0122774	0.0104085	0.0107964	0.0120026	0.0108315	0.0109519	0.00945001	0.00865114	0.00937261	0.00952774
Var-322	130.154	4.5641	0.405657	0.407297	0.365266	0.48741	0.348996	0.336074	0.338541	0.492949	0.376629	0.256608	0.288838	0.408921	0.372815	0.401002	0.31379	0.318169	0.240716	0.45365	0.427689	0.391264	0.217574	0.257272	0.397637	0.338377
Var-323	364.333	8.71371	0.0319165	0.0369004	0.0277782	0.0387335	0.0360409	0.0326395	0.0354362	0.0572506	0.0535752	0.0367239	0.0532745	0.0499982	0.0401266	0.0350698	0.0319593	0.054491	0.0652318	0.0364166	0.0587759	0.0375277	0.0843923	0.0753247	0.0414962	0.0618282
Var-324	614.485	13.248	0.039364	0.145018	0.0670168	0.0481347	0.0453641	0.0400869	0.0377283	0.0442188	0.0335445	0.034129	0.0357889	0.0351475	0.0430041	0.0450875	0.0425273	0.0344406	0.0346743	0.0453171	0.0368456	0.0367799	0.0314427	0.0329886	0.0371911	0.0373999
Var-325	286.093	1.64648	0.025498	0.0307625	0.0283436	0.0297239	0.034277	0.0296409	0.0284047	0.0388304	0.0281585	0.0272278	0.0259295	0.0262706	0.031995	0.033432	0.0342424	0.0247795	0.0273895	0.0353641	0.026053	0.0287142	0.0265705	0.0324214	0.0255816	0.0246251
Var-326	366.101	0.751455	0.00897735	0.0132871	0.0123469	0.0119989	0.0120361	0.0109411	0.0112401	0.0154862	0.00945368	0.00891245	0.00946216	0.0102726	0.0112586	0.0108004	0.0105855	0.00911382	0.00956781	0.0129375	0.0103898	0.0116243	0.00884671	0.00888283	0.00887509	0.00997895
Var-327	179.064	5.64387	0.0141803	0.0167102	0.0140002	0.0170438	0.0164797	0.0145598	0.0126575	0.0154013	0.0126092	0.0123432	0.0132287	0.0110878	0.0168046	0.0164231	0.0152024	0.0115698	0.0131678	0.0151914	0.0124289	0.0102078	0.0101662	0.0108488	0.00823888	0.0097078
Var-328	274.277	8.63343	3.96009	4.08006	3.28225	4.09328	4.12644	3.68589	3.80567	5.32456	4.78379	3.66898	4.73926	4.51953	4.55711	4.1423	3.66627	4.51928	5.00927	4.12277	5.09274	3.80156	5.28734	5.28923	4.10611	4.92732
Var-329	253.09	4.28658	0.0323368	0.0368999	0.0350393	0.0388832	0.0390823	0.0382797	0.0370089	0.0481434	0.0321633	0.0292861	0.0357893	0.035046	0.0390289	0.0374603	0.0342145	0.0282936	0.0310201	0.0370789	0.0415844	0.0421233	0.0425989	0.0414483	0.0375241	0.0379384
Var-330	402.146	5.99077	0.00773849	0.00865802	0.00738626	0.00811484	0.00874287	0.00801309	0.008552	0.0103887	0.00785747	0.00751164	0.00738167	0.00695039	0.00954002	0.00972601	0.00782566	0.008293	0.00828684	0.00812988	0.00854525	0.0079145	0.00890215	0.00919519	0.00743802	0.00825978
Var-331	316.124	4.44189	0.0118554	0.0143368	0.0113881	0.0134664	0.0132961	0.01259	0.010664	0.0139409	0.0115001	0.0110137	0.0103142	0.00980862	0.014143	0.0142796	0.0134482	0.0110987	0.01071	0.0156411	0.0107748	0.0115158	0.011141	0.00993142	0.0105203	0.0105457
Var-332	334.296	7.7435	0.0706474	0.0719082	0.0616314	0.0823272	0.0812131	0.0674353	0.0720495	0.10709	0.095931	0.07119	0.0963573	0.0913768	0.0832684	0.0797478	0.0700544	0.0775493	0.0839489	0.0766207	0.0963602	0.0761798	0.0981033	0.111444	0.0739798	0.090069
Var-333	171.149	6.60172	0.130403	0.138235	0.113771	0.132754	0.137594	0.127036	0.122798	0.180744	0.142628	0.114504	0.12971	0.151112	0.152315	0.148476	0.121089	0.136988	0.156911	0.133087	0.157255	0.123806	0.188319	0.152007	0.105388	0.158523
Var-334	276.281	8.63343	0.067916	0.0702941	0.0562179	0.0700281	0.0704628	0.0641441	0.0656897	0.091949	0.0818181	0.0644753	0.0837872	0.0743782	0.0766183	0.0734036	0.0632244	0.0751305	0.0862968	0.067932	0.0875682	0.0643063	0.0899725	0.0906446	0.069061	0.0841684
Var-335	658.512	13.1833	0.0287386	0.0333347	0.0265316	0.03264	0.0331035	0.0292726	0.0298693	0.0322501	0.0279368	0.0281211	0.0238878	0.025699	0.032079	0.0321222	0.0315636	0.0262015	0.0311104	0.0370987	0.0291236	0.0295839	0.0226027	0.0231806	0.0273549	0.0268095
Var-336	383.105	0.762115	0.158744	0.184616	0.168486	0.174107	0.18141	0.161461	0.149928	0.194482	0.149207	0.136563	0.140055	0.146857	0.177083	0.177698	0.1776	0.136614	0.146581	0.186421	0.144655	0.149961	0.120198	0.124527	0.143073	0.134689
Var-337	329.149	4.80397	0.010735	0.0132049	0.0127115	0.0119992	0.0126897	0.0115546	0.0122889	0.0135681	0.0118065	0.0104619	0.0115425	0.00932492	0.0128816	0.0127922	0.011468	0.00996688	0.00953383	0.0126596	0.0102353	0.011243	0.00960312	0.00955321	0.0100442	0.00996544
Var-338	138.055	1.51144	0.0592666	0.069177	0.0645796	0.0638977	0.0690064	0.0695826	0.0716372	0.0940085	0.0460467	0.0684624	0.0639413	0.0522292	0.0780264	0.0735193	0.0696259	0.0569098	0.0615508	0.0741508	0.0671448	0.0499638	0.0435034	0.0581802	0.0476185	0.049247
Var-339	316.969	0.628922	0.00779286	0.00789621	0.00703532	0.00783348	0.00829488	0.00713057	0.00727729	0.00903773	0.00689123	0.00725319	0.00653357	0.0066246	0.00864069	0.00742351	0.00739531	0.00566372	0.00610814	0.0084537	0.0070661	0.00693292	0.00607929	0.0063937	0.00760953	0.00712477
Var-340	261.088	4.8103	0.0331513	0.0378029	0.0710742	0.0210616	0.0214683	0.0399553	0.0233704	0.0297517	0.0195008	0.0247203	0.0230914	0.0303699	0.0325263	0.0318425	0.0259546	0.019253	0.0262649	0.022319	0.0299222	0.0235183	0.0201357	0.0220036	0.068158	0.0207171
Var-341	319.113	0.937503	0.0131959	0.0166139	0.0105722	0.015274	0.0159321	0.0120391	0.0143226	0.0192277	0.0125759	0.0124351	0.0131069	0.0132924	0.0167122	0.0160722	0.0155687	0.0120212	0.0123602	0.0152522	0.0112448	0.0126406	0.0107947	0.00863346	0.0117198	0.0128287
Var-342	248.059	2.89437	0.108931	0.114045	0.109591	0.128089	0.127715	0.111558	0.0989037	0.102002	0.0914436	0.0877269	0.0905683	0.0857675	0.120524	0.117673	0.117808	0.0879862	0.0963456	0.128801	0.0839766	0.0887825	0.106789	0.11151	0.0780449	0.0844278
Var-343	330.156	5.14903	0.0102168	0.0122965	0.011258	0.0136889	0.0126667	0.0124938	0.0135054	0.0157459	0.0118411	0.0122113	0.0109819	0.0111075	0.0122063	0.0126089	0.0115063	0.0101039	0.0094404	0.0123164	0.0120128	0.0111729	0.00945722	0.00860394	0.0117296	0.010884
Var-344	156.066	2.27061	0.0227519	0.0303217	0.0255358	0.0292725	0.0268077	0.0288682	0.0249916	0.0304598	0.0205734	0.0194129	0.0241928	0.0219577	0.0277223	0.0283554	0.0258227	0.0210929	0.0224949	0.0285553	0.0253647	0.0261299	0.0231328	0.0216114	0.0262464	0.0212521
Var-345	231.171	3.81075	0.0346619	0.0383185	0.03964	0.0432185	0.0424753	0.0330747	0.0309985	0.0341272	0.0334398	0.0268249	0.0247699	0.030931	0.0380904	0.0412028	0.03849	0.030067	0.0308595	0.0402506	0.0327649	0.0336845	0.0220464	0.0225608	0.0312276	0.0301786
Var-346	222.077	4.1527	0.016956	0.0202556	0.0168084	0.0227233	0.0219723	0.0206928	0.0224399	0.0237768	0.0163421	0.0136936	0.0205561	0.0189725	0.0195144	0.0209065	0.0193632	0.0132337	0.0169025	0.0210468	0.0201579	0.0210743	0.0234546	0.0230985	0.0166853	0.0186282
Var-347	441.058	8.04708	0.00461316	0.00554752	0.00563328	0.00591388	0.0058887	0.00494084	0.00378617	0.00459974	0.00416328	0.00458869	0.0042729	0.00609662	0.0063962	0.00609949	0.00581386	0.00534318	0.00549096	0.00516329	0.00449912	0.0045252	0.0035644	0.00370849	0.00383134	0.0032815
Var-348	461.21	3.07454	0.0238475	0.0330846	0.0244779	0.0263552	0.0261678	0.0233057	0.0245992	0.0293781	0.0220018	0.0224022	0.0227493	0.0198728	0.0231646	0.0251142	0.025991	0.0238979	0.0219969	0.0257681	0.0264429	0.0244533	0.018654	0.0187568	0.0240047	0.0202246
Var-349	523.195	0.746296	0.00859698	0.00761353	0.00778516	0.00781747	0.0100772	0.00771414	0.00776317	0.010609	0.00912477	0.00921598	0.00763506	0.00626111	0.00778239	0.00670046	0.00891529	0.00634185	0.00708884	0.00865197	0.00678938	0.00764212	0.00766786	0.0091651	0.00847658	0.0082164
Var-350	203.044	0.759185	0.538568	0.641216	0.567655	0.611386	0.60791	0.562025	0.537126	0.677507	0.487003	0.472202	0.479404	0.497639	0.606166	0.602817	0.614931	0.479788	0.505105	0.635963	0.500617	0.519449	0.420092	0.419219	0.500163	0.485282
Var-351	234.206	6.62653	0.00711781	0.00771369	0.00772318	0.00616886	0.0118543	0.0090592	0.0068409	0.00880474	0.00956187	0.00628668	0.00618515	0.0062575	0.00814526	0.00846359	0.00836057	0.00470221	0.00663466	0.00629171	0.00935195	0.00583936	0.00757188	0.00549324	0.00982025	0.00887334
Var-352	251.185	5.70308	0.0263832	0.025723	0.0232121	0.0282168	0.0292004	0.0225939	0.0272808	0.0380887	0.0249078	0.0227544	0.0231372	0.0395366	0.0273026	0.0319471	0.026973	0.0224449	0.0244152	0.0286712	0.0253045	0.026985	0.017494	0.015133	0.0243005	0.0239528
Var-353	391.177	6.28776	0.0254752	0.0267168	0.0274673	0.0305729	0.0298901	0.0277102	0.0265779	0.0268216	0.0260426	0.0222818	0.0253022	0.0211151	0.0295609	0.0284751	0.0266318	0.0225824	0.0231318	0.0291221	0.0225782	0.0235677	0.0220303	0.0236265	0.019431	0.0222944
Var-354	318.106	0.937039	0.0529051	0.0650702	0.0374101	0.0615263	0.0595844	0.0453531	0.0643351	0.09965	0.0585141	0.050931	0.0588459	0.0499937	0.0538266	0.0519749	0.0498017	0.0412912	0.0423902	0.0545528	0.0498819	0.0539116	0.0416684	0.035593	0.0473222	0.0479075
Var-355	212.073	0.915044	0.049643	0.0589561	0.0567342	0.053996	0.0569994	0.0546421	0.0516568	0.0587834	0.0430233	0.0451823	0.047169	0.0581919	0.0545705	0.0542587	0.0544656	0.0454148	0.0485999	0.0587778	0.0413695	0.0432855	0.026381	0.0248265	0.0454301	0.0401819
Var-356	237.087	2.78727	0.0140033	0.014835	0.0163534	0.0164417	0.015351	0.0155225	0.0163798	0.0212481	0.0130714	0.0120273	0.014306	0.0155573	0.0179526	0.0184511	0.0166962	0.0125775	0.0137778	0.0181589	0.0171315	0.0184284	0.0106516	0.0124988	0.0162834	0.0148993
Var-357	348.062	0.813433	0.0231143	0.0264627	0.0221407	0.0239904	0.0246487	0.0215865	0.0185069	0.0143206	0.0173778	0.0169774	0.0185412	0.0199877	0.0238643	0.0242457	0.0227293	0.0190995	0.0197653	0.0276806	0.0170626	0.0179961	0.0124508	0.0115808	0.0159334	0.015998
Var-358	346.039	0.937515	0.0428185	0.0471173	0.0347012	0.0470154	0.0507344	0.0364522	0.0329543	0.0278346	0.0286714	0.0359046	0.0312612	0.0557936	0.0489868	0.0452193	0.0486534	0.0377712	0.0381923	0.0508895	0.034537	0.0373141	0.0238726	0.0252841	0.0273554	0.0316301
Var-359	315.144	6.26964	0.00549389	0.00704397	0.00641923	0.00631469	0.00772955	0.00671311	0.00689643	0.0070745	0.00604316	0.00614007	0.00551676	0.0216972	0.00723189	0.00692187	0.00703036	0.00691622	0.00687729	0.00699456	0.00572326	0.00568829	0.00557633	0.00535959	0.00505083	0.0062048
Var-360	180.079	0.759289	1.73663	2.07741	1.76752	1.88816	1.97506	1.68239	1.58094	2.01043	1.58058	1.52146	1.48632	1.42602	1.92611	1.89953	1.93349	1.53039	1.59277	2.03027	1.54283	1.57132	1.30971	1.34288	1.51984	1.43697
Var-361	268.155	9.0274	0.0654207	0.0716638	0.0640404	0.0728975	0.0762694	0.0654392	0.0618568	0.0711213	0.0569077	0.0536665	0.0544996	0.0537835	0.0705485	0.0732823	0.0721192	0.0529542	0.0585698	0.0750764	0.0538278	0.0561808	0.041807	0.0443445	0.0510981	0.0487688
Var-362	194.073	0.803619	0.0316585	0.0437306	0.0341721	0.0388758	0.0426256	0.0347139	0.0310791	0.0457146	0.0352097	0.0325586	0.0269566	0.0313051	0.035294	0.0320493	0.0417173	0.0324446	0.0312324	0.0367975	0.0247697	0.0303817	0.0243724	0.022935	0.0253339	0.0252437
Var-363	324.275	9.47962	0.0118181	0.0134076	0.0115792	0.0131364	0.0136214	0.011495	0.0114958	0.0140692	0.0116196	0.0103447	0.00967462	0.0114303	0.0126925	0.0126611	0.013052	0.010101	0.0110611	0.0135056	0.011003	0.01171	0.00901978	0.00878939	0.0103986	0.00986874
Var-364	304.159	5.08242	0.0291484	0.0353211	0.0311006	0.0342829	0.0344928	0.0300986	0.0276596	0.0296177	0.025103	0.0248442	0.0240755	0.0230834	0.035077	0.0332467	0.031376	0.0267718	0.0276776	0.0341959	0.023493	0.0238605	0.0211486	0.0223738	0.0242288	0.0246294
Var-365	290.27	7.68333	0.374597	0.389364	0.330621	0.423121	0.449919	0.373232	0.374722	0.533912	0.503418	0.353441	0.479668	0.408161	0.44409	0.415876	0.375268	0.381096	0.448287	0.417307	0.401913	0.311464	0.393508	0.4605	0.339242	0.326929
Var-366	233.054	0.939831	0.0232341	0.0272646	0.0173346	0.0246505	0.0280411	0.021481	0.0154978	0.0115502	0.0129079	0.0122894	0.0141573	0.0155877	0.0267402	0.0241911	0.0256673	0.020718	0.0225427	0.0288284	0.0155619	0.0167588	0.0114198	0.0121796	0.013149	0.0148543
Var-367	422.218	5.17309	0.0164894	0.0184323	0.0169129	0.0186416	0.0202479	0.0168078	0.0176724	0.0211759	0.0169468	0.0163595	0.0162603	0.016579	0.0203642	0.0198989	0.0187753	0.0147914	0.0157866	0.0205074	0.0171703	0.0210221	0.0165161	0.0176864	0.0163949	0.0163688
Var-368	360.14	0.759429	0.389599	0.441833	0.403291	0.415622	0.428278	0.375307	0.36437	0.465517	0.355464	0.350069	0.340021	0.328195	0.435987	0.405625	0.41199	0.335123	0.352648	0.451399	0.358697	0.371836	0.33797	0.341064	0.366368	0.344226
Var-369	402.138	0.949783	0.0216118	0.0283712	0.0234924	0.024773	0.0260471	0.0214717	0.02112	0.0170215	0.0161507	0.0162916	0.016672	0.0183767	0.0263035	0.0254323	0.0260658	0.0217665	0.0202926	0.0283997	0.0219178	0.0221041	0.0135039	0.0119465	0.0217822	0.0196429
Var-370	504.185	0.831345	0.0151436	0.0171389	0.0152965	0.0170409	0.0160512	0.0141415	0.0145457	0.0145623	0.0130831	0.0130499	0.0139104	0.0135919	0.0175169	0.0170247	0.0163161	0.0128203	0.0141868	0.018004	0.016049	0.0171298	0.0169195	0.0158685	0.0149852	0.015581
Var-371	492.256	4.89836	0.0102291	0.0116362	0.00982414	0.0121854	0.0116465	0.0104506	0.00992245	0.0126428	0.0102116	0.00968035	0.00889675	0.00952108	0.0116255	0.0122279	0.0117955	0.00980531	0.00897225	0.0131028	0.0104149	0.00979399	0.00869713	0.00910232	0.00919451	0.00949292
Var-372	174.16	5.26353	0.0710948	0.0790979	0.0721824	0.0787782	0.0814736	0.0707142	0.0686491	0.0815109	0.0732242	0.0656535	0.0688492	0.0667659	0.0824157	0.0813476	0.0747194	0.0677749	0.0718747	0.0824222	0.0733204	0.0710621	0.0682331	0.0708525	0.0672717	0.0725863
Var-373	350.933	0.651691	0.00725606	0.00918395	0.00774018	0.00941991	0.0100483	0.00760278	0.00859124	0.0105518	0.00801259	0.00881334	0.00773408	0.00724353	0.00866516	0.00835235	0.00866616	0.00664854	0.00782563	0.00804137	0.00891991	0.00897751	0.00798321	0.00823912	0.00721334	0.00845341
Var-374	141.006	0.574402	0.0191421	0.0229454	0.0190035	0.0220129	0.0247393	0.02009	0.0206264	0.0229359	0.0197956	0.0209195	0.0191046	0.0184513	0.0246939	0.0232845	0.0222231	0.0173219	0.0193902	0.0244545	0.0198476	0.0189527	0.0162767	0.017195	0.0198215	0.0188028
Var-375	174.055	3.93454	0.0250454	0.0304032	0.0275025	0.0292749	0.0289551	0.0251795	0.0252256	0.0316116	0.0226153	0.0214438	0.0222054	0.0208946	0.028577	0.0289449	0.0277831	0.0235676	0.0237753	0.0292369	0.0235272	0.0230621	0.0245765	0.0235505	0.0219138	0.0227426
Var-376	365.095	0.754546	0.0729344	0.0913451	0.0823943	0.081488	0.0856364	0.0810716	0.0749888	0.0963898	0.0694023	0.0695937	0.0690055	0.067198	0.0840707	0.0838474	0.0841595	0.0682778	0.0710859	0.0865432	0.0720354	0.0770568	0.0623255	0.0615407	0.0703632	0.0694494
Var-377	355.081	3.95126	0.0106293	0.0126303	0.0121482	0.0129634	0.0144909	0.0118508	0.0125006	0.0181779	0.0118354	0.0106347	0.0126062	0.0114305	0.0119539	0.013704	0.011663	0.00983759	0.00963805	0.0142118	0.013033	0.0127515	0.0131759	0.0150289	0.0117338	0.0115987
Var-378	401.135	0.952574	0.113849	0.139447	0.120941	0.127151	0.129827	0.105895	0.101084	0.0739724	0.0763778	0.0774072	0.0815901	0.0872297	0.131511	0.130455	0.123987	0.105554	0.108104	0.147085	0.104773	0.106693	0.0679351	0.0598159	0.104415	0.0904764
Var-379	325.119	4.99604	0.0208589	0.0249253	0.0205024	0.0226395	0.0257823	0.020404	0.0194992	0.023945	0.0208874	0.0185003	0.018334	0.019629	0.0249458	0.0238865	0.0231694	0.0205825	0.0193107	0.0255431	0.0196271	0.0202811	0.0192122	0.0197236	0.0170836	0.0203709
Var-380	172.151	6.60013	0.0139618	0.0156121	0.0119787	0.0153697	0.0163495	0.0152462	0.0138101	0.0179231	0.0150081	0.0126557	0.0137711	0.0165135	0.0174914	0.0173153	0.0126101	0.0148411	0.0164838	0.0152732	0.0153308	0.0144933	0.0204735	0.0170917	0.0107524	0.0165119
Var-381	120.058	0.770408	0.205559	0.231388	0.200759	0.220932	0.221381	0.197716	0.208488	0.262769	0.198326	0.188649	0.195265	0.1913	0.227775	0.218994	0.222883	0.178456	0.1903	0.243324	0.19933	0.204036	0.159658	0.162138	0.200231	0.184173
Var-382	477.176	3.07358	0.00712224	0.0102193	0.00705236	0.00853641	0.0078655	0.0080551	0.00704171	0.00780286	0.00589879	0.00600723	0.0062689	0.00677684	0.0076961	0.00857595	0.00811451	0.00667786	0.0066813	0.00856771	0.00693199	0.00705817	0.00491113	0.00521196	0.00659037	0.00596939
Var-383	202.217	7.66102	0.033117	0.0334052	0.0288696	0.0347564	0.0340101	0.029509	0.0242672	0.038782	0.0311559	0.0236132	0.0227761	0.0342306	0.0371976	0.0354835	0.0325882	0.0316844	0.0303947	0.0322604	0.0147907	0.0138466	0.0126434	0.01186	0.0126535	0.0124167
Var-384	178.086	5.37107	0.0233184	0.0266623	0.0190914	0.025871	0.025994	0.022338	0.0203092	0.0205619	0.0189316	0.018394	0.0169288	0.0134849	0.0235719	0.024907	0.02364	0.0200263	0.0203112	0.0241588	0.0130689	0.013114	0.0149988	0.0142309	0.0130837	0.0146142
Var-385	264.217	4.84809	0.020413	0.0251539	0.0206004	0.0235059	0.0265545	0.0206157	0.0201777	0.0247937	0.0265001	0.0177259	0.0218449	0.0194332	0.023049	0.0210122	0.019067	0.0171446	0.0207464	0.0273355	0.0241238	0.0198133	0.0169989	0.0220458	0.0236268	0.0213843
Var-386	247.247	7.56498	0.103574	0.105513	0.0937431	0.112732	0.116709	0.0964178	0.0738628	0.11156	0.0991822	0.0711363	0.0892247	0.0757454	0.120232	0.107636	0.100466	0.098801	0.107936	0.114717	0.581072	0.587557	0.500703	0.503028	0.571974	0.600722
Var-387	128.067	0.822819	0.0145859	0.0188974	0.0187308	0.0160166	0.0161767	0.0162087	0.0120856	0.0139439	0.0127445	0.0109282	0.0131365	0.0110876	0.0171124	0.0174311	0.0167726	0.013331	0.013451	0.0175089	0.011528	0.0115947	0.00989016	0.0111036	0.0137517	0.0110201
Var-388	350.092	4.04889	0.0268975	0.0380982	0.0215048	0.0244069	0.0282989	0.0161311	0.0116889	0.00947417	0.0322861	0.0315613	0.0117365	0.00782335	0.026752	0.0228208	0.0380806	0.0268452	0.0246184	0.0306341	0.00858647	0.00530852	0.0120956	0.0177047	0.00900965	0.00755223
Var-389	225.095	4.4044	0.0143626	0.0185603	0.0157766	0.0175278	0.0171634	0.017602	0.0175284	0.0230006	0.0167755	0.0162878	0.0155969	0.0155408	0.0159518	0.0160897	0.01724	0.0153886	0.0144606	0.0158277	0.0158406	0.0116404	0.0144792	0.014961	0.014766	0.0135832
Var-390	370.113	4.53117	0.00625284	0.00535741	0.00734298	0.00830816	0.00859528	0.00690193	0.00707254	0.0092982	0.00699564	0.00580422	0.00647036	0.00640524	0.00769251	0.00721509	0.00762508	0.00470889	0.00572128	0.00634489	0.00693489	0.00659295	0.0062337	0.00741183	0.00560397	0.00835824
Var-391	328.14	4.41715	0.0347349	0.0358348	0.0441942	0.0472233	0.0477465	0.0388733	0.0265082	0.0281928	0.0318708	0.0271956	0.0279701	0.0245169	0.0442961	0.0430619	0.0347273	0.0277999	0.0334789	0.048233	0.015064	0.0147972	0.0201763	0.0304464	0.0181936	0.018573
Var-392	186.04	0.753825	0.0304816	0.0334172	0.0270136	0.0306778	0.0262724	0.0248696	0.020719	0.0209758	0.0209838	0.0194406	0.0177645	0.0199674	0.0280215	0.033886	0.0321333	0.0234537	0.0288576	0.0323035	0.0291862	0.0295619	0.0167375	0.0151291	0.0192708	0.0178101
Var-393	344.116	0.945355	0.0154952	0.0251902	0.0192018	0.0123623	0.0132486	0.0108745	0.0098551	0.00885465	0.0170759	0.0219577	0.00827407	0.00764039	0.0176262	0.0134534	0.0215171	0.0169649	0.0161074	0.0211251	0.00891086	0.00917762	0.00935914	0.0109435	0.010848	0.00960479
Var-394	149.055	0.766446	0.042669	0.0472942	0.0367317	0.0502555	0.0475544	0.0357735	0.0285826	0.0265446	0.0268735	0.0285547	0.0290165	0.0156494	0.060336	0.057923	0.0602248	0.0397947	0.0153731	0.0700568	0.0366661	0.0376484	0.0262854	0.0280961	0.0332641	0.0320879
Var-395	187.053	1.41628	0.019829	0.0247637	0.0203299	0.0249864	0.023083	0.0206108	0.0164161	0.0199379	0.0169462	0.0144713	0.0128543	0.0149946	0.0219414	0.0223061	0.0237446	0.0194446	0.0173893	0.0238724	0.0125272	0.0116965	0.00669816	0.00830158	0.0123005	0.0132011
Var-396	291.273	7.68333	0.0676272	0.0715945	0.0579469	0.0735971	0.0712008	0.0610123	0.0606642	0.0899573	0.0790038	0.0602493	0.0835478	0.0707348	0.0756475	0.0686021	0.0628426	0.0676857	0.073015	0.0703033	0.0698904	0.0535588	0.0649703	0.0770692	0.0548202	0.0555235
Var-397	246.244	7.5605	0.72072	0.740706	0.639387	0.783534	0.80798	0.691479	0.480305	0.768293	0.678689	0.483881	0.649002	0.532228	0.8333	0.760452	0.691148	0.681517	0.776398	0.785491	3.2773	3.23068	2.73602	2.74949	3.07528	3.32112
Var-398	381.068	0.7618	0.330698	0.3911	0.358857	0.378731	0.378685	0.343626	0.349154	0.430819	0.329291	0.313002	0.321014	0.308457	0.377409	0.365145	0.369837	0.295885	0.320051	0.402514	0.339488	0.352997	0.313964	0.312837	0.335731	0.320376
Var-399	287.118	0.920632	0.0381971	0.0460725	0.0391661	0.0434385	0.0434713	0.0391736	0.0365232	0.0472507	0.0358718	0.0344177	0.0336197	0.0323601	0.0461393	0.0412691	0.0446951	0.0342527	0.0390147	0.0468794	0.0355895	0.0365585	0.0410883	0.043097	0.0365641	0.0363663
Var-400	312.095	4.61287	0.0372477	0.0448561	0.0403699	0.044055	0.043664	0.038396	0.038904	0.0494105	0.036404	0.0356951	0.0340522	0.0335485	0.0446558	0.0443231	0.0419603	0.0376859	0.0367701	0.0450704	0.0367021	0.0389667	0.0373849	0.0378549	0.0377107	0.0366102
Var-401	320.08	4.77648	0.0289694	0.0424781	0.0246216	0.0283182	0.0346165	0.0210169	0.0165784	0.0139022	0.0320594	0.0343278	0.0162825	0.00996235	0.0278157	0.0273977	0.04152	0.0315132	0.0294281	0.0344251	0.0104692	0.00723157	0.0148004	0.0189912	0.0104701	0.00949935
Var-402	317.175	9.3452	0.00595304	0.00652954	0.00515477	0.00569426	0.00602217	0.00525544	0.00583556	0.00664635	0.00621393	0.00410105	0.00452687	0.00886378	0.00508786	0.00550553	0.00512545	0.0069174	0.00832723	0.00684625	0.00500843	0.00537531	0.00443319	0.00510141	0.00556631	0.00650377
Var-403	297.081	4.6193	0.581113	0.676239	0.611152	0.677991	0.6889	0.618154	0.584294	0.735016	0.575512	0.544799	0.548752	0.503606	0.691409	0.696059	0.692355	0.540737	0.561976	0.706816	0.583126	0.595014	0.54956	0.567944	0.56596	0.547023
Var-404	256.169	3.9938	0.0436344	0.0518563	0.0445787	0.0487951	0.0504388	0.0447557	0.0405116	0.0466207	0.0419542	0.0369473	0.037769	0.0937327	0.0500089	0.0470704	0.0501717	0.0394888	0.0406368	0.0503447	0.0406484	0.0396471	0.00697988	0.00760583	0.0406058	0.0371629
Var-405	425.084	8.04823	0.0152141	0.017158	0.0156268	0.0160969	0.0174103	0.0149937	0.0136183	0.0153938	0.0125596	0.0111305	0.0111654	0.0144152	0.0166652	0.0169052	0.0157116	0.0131735	0.0149651	0.015383	0.0123476	0.0126892	0.00960349	0.0108878	0.012226	0.0105446
Var-406	157.032	0.88715	0.0144702	0.0312544	0.0300327	0.0151315	0.0162271	0.0153961	3.08752	3.74635	2.01361	2.74959	3.00595	3.10844	0.0190459	0.018895	0.0189821	0.0322263	0.0153201	0.0432453	4.73658	4.77146	3.89247	4.07014	4.74764	4.62224
Var-407	354.085	3.95116	0.0328162	0.0358546	0.0313109	0.0389144	0.0353277	0.0333078	0.0333888	0.0437559	0.0303562	0.0279702	0.0321953	0.0313836	0.0381388	0.0375538	0.0327827	0.0280143	0.027844	0.0362278	0.0315406	0.0325372	0.0339567	0.0359186	0.030182	0.0295382
Var-408	256.078	0.813314	0.0630596	0.0719301	0.0504873	0.0662409	0.0641119	0.0478766	0.0470793	0.033526	0.0375745	0.044592	0.0424249	0.0453725	0.0673246	0.0629766	0.0624329	0.0542413	0.0554439	0.0693292	0.0444793	0.0477594	0.0407389	0.0406675	0.0502897	0.0450844
Var-409	236.086	4.65266	0.0164032	0.0210504	0.0149907	0.0211429	0.0215904	0.0175165	0.0205633	0.0209176	0.0147418	0.0131241	0.0166368	0.0157869	0.0210361	0.0188693	0.0186477	0.0141056	0.0161934	0.0180123	0.0184893	0.0207951	0.0240693	0.0229977	0.0145514	0.0163957
Var-410	200.093	0.762473	0.0916524	0.10532	0.0922307	0.0970005	0.0991941	0.0915732	0.0836726	0.111834	0.0786764	0.0771182	0.078632	0.0763152	0.10421	0.100822	0.0986649	0.0773956	0.0815534	0.104042	0.0808454	0.0821454	0.0691696	0.0718175	0.0787034	0.0765905
Var-411	284.101	4.52316	0.0226125	0.025618	0.00384614	0.0261533	0.00443295	0.0240491	0.023482	0.0272758	0.0226812	0.0216885	0.023914	0.0200104	0.0267621	0.0283834	0.0251357	0.00356497	0.0227095	0.0292793	0.0213147	0.0201573	0.0126375	0.0237529	0.0205422	0.0228823
Var-412	315.109	3.97504	0.0080079	0.0100717	0.00868986	0.0102181	0.00951768	0.0089829	0.0110893	0.0111257	0.00984167	0.00853861	0.00993666	0.00838929	0.0101144	0.00984407	0.00996406	0.00822118	0.00783402	0.0101883	0.0110019	0.0102209	0.0103015	0.011206	0.00918039	0.00879086
Var-413	415.103	4.97687	0.00675812	0.00826048	0.00619228	0.00772035	0.00705626	0.00644632	0.00600845	0.00782393	0.00606991	0.00534651	0.00562421	0.00668906	0.00712475	0.00673022	0.00645303	0.00682894	0.00540883	0.00773122	0.00594899	0.00600383	0.00531059	0.00526532	0.00469873	0.00544329
Var-414	298.084	4.61969	0.106044	0.115945	0.10978	0.11832	0.120723	0.109366	0.104043	0.128037	0.102951	0.0974216	0.0950833	0.0905001	0.12161	0.120216	0.120755	0.097528	0.100573	0.124862	0.105945	0.109406	0.100174	0.0989762	0.102297	0.0976711
Var-415	482.406	13.4262	0.0518534	0.059826	0.0506886	0.0586067	0.0586786	0.0546763	0.0542843	0.0644064	0.0502751	0.0490891	0.049677	0.0498684	0.0590529	0.0612446	0.056799	0.0466539	0.0496008	0.0633219	0.0518224	0.0556888	0.0435937	0.0436547	0.0516663	0.0494098
Var-416	248.059	4.76771	0.0445953	0.0454123	0.0517739	0.060613	0.0579409	0.0518235	0.0470112	0.0512012	0.0450328	0.0394347	0.0410803	0.0377163	0.0535124	0.0543628	0.0500325	0.0409613	0.0422467	0.0570804	0.0422502	0.0434012	0.0613413	0.0698763	0.0377327	0.0408737
Var-417	413.142	4.42399	0.0362684	0.040286	0.0405595	0.0452588	0.0433015	0.0400915	0.0354225	0.0459694	0.0389888	0.0331906	0.0314191	0.0296539	0.0418019	0.0431094	0.0433441	0.0321184	0.0341232	0.0441477	0.0365429	0.0376483	0.0330714	0.0341521	0.0325311	0.0327619
Var-418	438.128	3.07168	0.0126696	0.0134207	0.0136381	0.0164241	0.0150417	0.0131803	0.011511	0.0117551	0.0103068	0.00865817	0.0102824	0.010896	0.0146419	0.0147969	0.0136371	0.0118841	0.0117003	0.0146087	0.0101287	0.0113511	0.00699724	0.00803019	0.00957394	0.00852868
Var-419	221.017	0.760846	0.100417	0.121845	0.101149	0.110776	0.11335	0.103297	0.097025	0.120555	0.0919658	0.0876919	0.0892423	0.0904375	0.115642	0.111877	0.113945	0.0928281	0.0935541	0.123993	0.0965124	0.102219	0.0780893	0.0806748	0.0981599	0.089537
Var-420	184.094	5.81019	0.0479922	0.0521466	0.0563606	0.0504832	0.0444067	0.0507577	0.0393959	0.0456185	0.0420992	0.0387808	0.0390081	0.0410052	0.0550292	0.0526341	0.0469393	0.052921	0.0520713	0.0543178	0.0437068	0.0345094	0.0494042	0.0454479	0.0404588	0.0474923
Var-421	288.165	6.59536	0.015076	0.0166208	0.0154011	0.0162875	0.0163896	0.0142957	0.0125284	0.0124913	0.0123713	0.0109129	0.0112684	0.0104784	0.0161343	0.018808	0.015538	0.0142428	0.0141081	0.0165063	0.0109671	0.00923747	0.0132813	0.0132681	0.0109885	0.0118885
Var-422	208.094	5.81671	0.0226645	0.0271522	0.0239035	0.0254569	0.0252111	0.0236438	0.0203947	0.024375	0.0246558	0.0239031	0.0200948	0.0167619	0.0256474	0.0256903	0.024034	0.025085	0.0242243	0.02588	0.0206499	0.0158213	0.0260801	0.0250883	0.0189844	0.0209287
Var-423	264.244	6.55263	0.00990039	0.00900125	0.0093743	0.00940283	0.0102127	0.00838398	0.00955234	0.0114288	0.0117149	0.00902975	0.0102861	0.0106864	0.0112119	0.0107834	0.00833972	0.0077787	0.00907268	0.0110579	0.0102354	0.00796692	0.00887614	0.0107032	0.00993824	0.00998336
Var-424	249.059	0.833504	0.0216579	0.0257	0.0192677	0.0239357	0.0243938	0.0196997	0.0176954	0.0219553	0.0171484	0.0152592	0.0165205	0.015356	0.0248828	0.0227371	0.0225602	0.0169444	0.019064	0.0244625	0.0170529	0.0181838	0.0155493	0.0145939	0.0136977	0.0155423
Var-425	262.038	2.59246	0.0174826	0.0180319	0.0134905	0.0202022	0.0214016	0.018028	0.016395	0.0216762	0.0165844	0.0162236	0.0172249	0.0162634	0.0191052	0.020233	0.0190313	0.0155128	0.0169616	0.0211917	0.0153077	0.0141822	0.015039	0.0164498	0.0124128	0.0146524
Var-426	252.087	4.28565	0.249736	0.282533	0.262377	0.307065	0.30385	0.28321	0.288387	0.359118	0.240586	0.208149	0.279859	0.278942	0.304773	0.302523	0.261787	0.215979	0.240743	0.308982	0.304795	0.321587	0.324716	0.330199	0.282165	0.290184
Var-427	188.071	3.73951	0.349745	0.409953	0.365807	0.397095	0.40119	0.362504	0.338735	0.428611	0.329035	0.313515	0.305028	0.307127	0.397281	0.398994	0.399391	0.323968	0.339492	0.429431	0.333278	0.340215	0.29523	0.289913	0.318921	0.303026
Var-428	359.121	3.92239	0.00840935	0.0101229	0.00922155	0.0101638	0.0092778	0.00801706	0.00811804	0.00941504	0.00712591	0.00774432	0.00695118	0.00756115	0.0106352	0.00986798	0.0105321	0.00738398	0.00759659	0.0101597	0.00849317	0.00821238	0.00669291	0.00720718	0.00785751	0.00704581
Var-429	323.105	5.33861	0.00804026	0.0084946	0.00845455	0.00988016	0.00939112	0.00864522	0.00864674	0.010022	0.00728524	0.00726562	0.0075573	0.00704421	0.0103414	0.0104135	0.00923684	0.00756938	0.00781673	0.0087956	0.00775622	0.0082606	0.00726086	0.00723625	0.00754971	0.00703421
Var-430	449.203	5.70104	0.0079752	0.00621912	0.00859597	0.00910399	0.00977718	0.0096638	0.0109875	0.0159914	0.0129779	0.0089653	0.0109756	0.0133844	0.0101838	0.0108403	0.00932688	0.00725202	0.00712622	0.00987605	0.0165483	0.0210148	0.0123577	0.0145159	0.0147074	0.01353
Var-431	181.081	0.759225	0.121856	0.146895	0.122034	0.132724	0.130407	0.119007	0.109631	0.144095	0.10925	0.102587	0.101951	0.099294	0.133556	0.128842	0.136468	0.106115	0.110239	0.144766	0.107057	0.108878	0.0910157	0.0919839	0.103569	0.098908
Var-432	207.143	6.35853	0.00967838	0.0100382	0.00783296	0.0118227	0.0124846	0.0107897	0.00956203	0.0182993	0.0124013	0.00895957	0.0116967	0.0132566	0.0124028	0.0121756	0.00918588	0.00971164	0.0119823	0.00984266	0.0127279	0.0118155	0.0132157	0.0103015	0.00903651	0.0111593
Var-433	188.92	0.61721	0.0152841	0.0171856	0.0159761	0.0159447	0.0164174	0.0138905	0.0141681	0.0199374	0.0152466	0.0144215	0.0140903	0.0146817	0.0163613	0.0159686	0.0171296	0.0123396	0.0132627	0.0177436	0.0141864	0.0145602	0.0131816	0.0131131	0.0144897	0.01456
Var-434	333.08	4.17983	0.00651267	0.00692	0.00807031	0.00937549	0.0100302	0.008493	0.00712313	0.00813464	0.007984	0.00690664	0.00682689	0.00611035	0.00879433	0.00796717	0.00789908	0.00592921	0.00724997	0.00903773	0.00667407	0.00775074	0.00738364	0.0072924	0.00596651	0.00580895
Var-435	290.233	5.08242	0.0345082	0.0373041	0.0373774	0.0430325	0.0461924	0.0348224	0.0354047	0.044555	0.0418958	0.0322941	0.0384424	0.0350253	0.039874	0.0341265	0.0349106	0.0306189	0.0363892	0.0463127	0.0394669	0.0357769	0.0310748	0.0361509	0.0406403	0.0395114
Var-436	167.086	0.825819	0.0269866	0.0338015	0.0278871	0.0308027	0.0293586	0.0262485	0.0215773	0.0258494	0.0215477	0.0209418	0.0192496	0.020122	0.0286706	0.0305993	0.0314356	0.0239878	0.0252017	0.0316345	0.0212694	0.0207557	0.0179952	0.0184065	0.0201835	0.0187639
Var-437	230.05	4.76606	0.012703	0.0138857	0.0131817	0.015119	0.0160235	0.0146457	0.0107388	0.0133648	0.0119808	0.0107748	0.0123003	0.0101772	0.0158177	0.0164169	0.0142476	0.0121138	0.012893	0.0158096	0.012226	0.0122095	0.0163162	0.0175494	0.0096258	0.0105996
Var-438	142.048	0.931564	0.207253	0.140871	0.188159	0.104163	0.111321	0.088863	0.0823001	0.0957678	0.114331	0.120154	0.0776674	0.0586105	0.131541	0.110565	0.137779	0.123071	0.110074	0.139427	0.0739144	0.0723711	0.0862317	0.0896304	0.0926421	0.0873989
Var-439	361.143	0.760106	0.0523651	0.0615621	0.0561391	0.0575062	0.0625474	0.0551991	0.0553453	0.0656536	0.051499	0.0494825	0.0496446	0.0494294	0.0613397	0.0587976	0.0604627	0.0483653	0.0509725	0.0680235	0.0524373	0.0559628	0.048713	0.0481128	0.0521714	0.0523337
Var-440	400.132	0.952655	0.657059	0.80522	0.700203	0.739875	0.737635	0.605094	0.589626	0.412005	0.4477	0.438008	0.459546	0.481706	0.75116	0.737818	0.711929	0.618114	0.619445	0.812798	0.60817	0.620248	0.388446	0.339105	0.60694	0.518261
Var-441	393.139	4.15568	0.0190084	0.0213187	0.0212461	0.0243958	0.0232986	0.02031	0.0159992	0.0191399	0.0214542	0.0203208	0.0148049	0.0130176	0.0226335	0.0214246	0.0244062	0.0164999	0.0177029	0.0233564	0.0140689	0.0121372	0.0178347	0.0207774	0.0157242	0.0143638
Var-442	164.056	0.766058	0.0283297	0.0316531	0.0251537	0.0288109	0.0305164	0.0255507	0.0238445	0.0278694	0.0225582	0.022641	0.0226617	0.0235579	0.0209564	0.0291263	0.0414436	0.0215058	0.0234097	0.0474199	0.0217957	0.0242282	0.0207952	0.0203281	0.0258608	0.022386
Var-443	160.052	0.806806	0.0143181	0.0165343	0.0152284	0.0156129	0.0167253	0.014295	0.0169657	0.0205962	0.0176714	0.014911	0.0174322	0.0125276	0.0165992	0.0153263	0.0178066	0.0140427	0.0130377	0.016713	0.0161032	0.0174566	0.0160026	0.014205	0.0167825	0.0147384
Var-444	159.028	0.881699	0.0340105	0.0419792	0.0341545	0.0373781	0.0365584	0.0328177	0.279214	0.326433	0.17195	0.173838	0.276433	0.272128	0.0407765	0.0371827	0.0351569	0.0289188	0.0294323	0.0407479	0.421039	0.458419	0.33665	0.332245	0.421042	0.394954
Var-445	444.151	3.64475	0.0108634	0.0130869	0.0136994	0.0145999	0.0150231	0.0133057	0.0130586	0.0162979	0.0114566	0.0114168	0.0132881	0.0116939	0.0155203	0.0138997	0.0142797	0.0114287	0.0110493	0.0165964	0.0125295	0.0139879	0.0118495	0.0122759	0.0128751	0.0120249
Var-446	306.264	6.64912	0.109593	0.118988	0.104042	0.127356	0.131342	0.108851	0.112008	0.151048	0.14834	0.114627	0.140849	0.139696	0.128211	0.120778	0.113356	0.0988242	0.113767	0.131971	0.132696	0.121826	0.118026	0.145209	0.121872	0.122771
Var-447	467.16	6.85061	0.0176331	0.0237017	0.0177423	0.018106	0.0193183	0.0159467	0.0177393	0.017515	0.0255354	0.0166952	0.0254974	0.0215291	0.0274129	0.019299	0.0235161	0.0163317	0.0185624	0.0125523	0.0214053	0.0168844	0.013582	0.0171679	0.0262291	0.0319713
Var-448	251.064	0.945231	0.0226368	0.028665	0.0196699	0.0280407	0.0312336	0.0208965	0.0122534	0.00933698	0.0111941	0.0103357	0.0112185	0.0131441	0.0265943	0.0252774	0.0241084	0.019365	0.0212586	0.0278533	0.0133814	0.0119103	0.0101187	0.0102881	0.0105996	0.0100837
Var-449	382.259	7.88126	0.00878575	0.00728626	0.00795105	0.00521447	0.0108095	0.00832663	0.0071304	0.0165995	0.0150498	0.00900273	0.007993	0.00882418	0.0110205	0.00923657	0.00408828	0.00523356	0.0133455	0.0109673	0.010325	0.00394742	0.0181765	0.0105749	0.00688413	0.0099287
Var-450	288.108	1.0664	0.0442536	0.0407847	0.0535747	0.0531581	0.0534498	0.0496453	0.0301912	0.043263	0.0287589	0.0325924	0.0371512	0.0186507	0.0504826	0.0511275	0.0523054	0.0308729	0.0438517	0.0555559	0.0302575	0.0319185	0.0371931	0.0287942	0.0278394	0.0165662
Var-451	309.226	6.32636	0.00746907	0.0086871	0.00689765	0.00864354	0.0081063	0.00742139	0.00959263	0.00988826	0.00776366	0.00727296	0.00749638	0.0164201	0.00881492	0.00824864	0.00750192	0.00712812	0.00730208	0.00841682	0.00830286	0.00748027	0.00431094	0.00319038	0.00666151	0.00735246
Var-452	313.155	5.7201	0.0897911	0.103953	0.103867	0.107917	0.100586	0.0944165	0.0936823	0.105102	0.0927009	0.0871841	0.0868349	0.0804366	0.109743	0.107238	0.100915	0.0807242	0.0822661	0.106957	0.0882727	0.0890109	0.0783419	0.0823602	0.086532	0.0874617
Var-453	299.087	4.61979	0.0126083	0.0154302	0.0134429	0.0142141	0.0165233	0.0141252	0.012096	0.0179173	0.012427	0.0131698	0.012941	0.0116969	0.0148816	0.0153962	0.0152897	0.012387	0.0122877	0.0170202	0.013676	0.0130365	0.0127822	0.0130027	0.0142871	0.0121884
Var-454	343.296	8.51773	0.0172158	0.0231339	0.0185391	0.0197059	0.017965	0.0188973	0.0153794	0.0195625	0.0177979	0.015584	0.0153114	0.031889	0.0194959	0.0190733	0.0215911	0.0183749	0.0203116	0.0181147	0.0177645	0.0177456	0.00743767	0.00784264	0.0153684	0.0170549
Var-455	314.158	5.72008	0.0196887	0.0222465	0.0214645	0.02392	0.0218574	0.0213829	0.0203836	0.0225861	0.0205488	0.0181981	0.0180991	0.0187612	0.0226547	0.0232205	0.0236199	0.0176382	0.0184668	0.0221226	0.0194956	0.0192247	0.0171314	0.0172206	0.0183109	0.0190862
Var-456	280.264	10.5611	0.013847	0.0163907	0.0133054	0.0166246	0.0149106	0.0126861	0.014013	0.0146228	0.0144028	0.0133979	0.0134565	0.0122575	0.0167032	0.0139854	0.0150391	0.013314	0.0116918	0.0182331	0.0129316	0.0133283	0.00914114	0.011765	0.0131258	0.0133839
Var-457	463.221	6.08845	0.00783683	0.00735113	0.0110829	0.0108591	0.0104544	0.012061	0.0125319	0.0163948	0.0146885	0.0122455	0.0122501	0.0150162	0.0106149	0.012056	0.00912412	0.00755268	0.00739568	0.0101144	0.0139203	0.0174933	0.0115064	0.0168185	0.0131903	0.0120784
Var-458	436.15	0.935794	0.0237825	0.0263785	0.0210313	0.0289753	0.0269685	0.0229717	0.0256323	0.0299817	0.0199232	0.0168784	0.0234122	0.0238791	0.0286926	0.0258927	0.0261822	0.0207099	0.0220371	0.0278423	0.0281815	0.0281044	0.0100551	0.0100948	0.0229082	0.024103
Var-459	486.854	0.655455	0.00681375	0.00897718	0.00748607	0.00873474	0.00808439	0.0065694	0.00722678	0.00967578	0.00807092	0.00722582	0.00708578	0.00669656	0.00853201	0.0078672	0.00840056	0.00670888	0.00663953	0.00865432	0.00776679	0.00850176	0.00616207	0.00669437	0.00720739	0.00696428
Var-460	311.092	4.61302	0.197203	0.230832	0.203027	0.221591	0.223636	0.202611	0.199232	0.244614	0.193022	0.185782	0.178647	0.172086	0.224537	0.228225	0.221406	0.182115	0.187452	0.231083	0.191217	0.191208	0.185955	0.188758	0.18605	0.18724
Var-461	192.066	4.70698	0.0271026	0.0302483	0.0258253	0.0317216	0.0312311	0.0289591	0.0308098	0.0378728	0.0253335	0.0241481	0.0287733	0.0286407	0.0320689	0.0299774	0.0268159	0.0235998	0.0259631	0.0323812	0.0347251	0.0347313	0.0403361	0.0377082	0.0300033	0.0326873
Var-462	138.055	3.41154	0.0266804	0.0323365	0.0312248	0.0312102	0.0314779	0.0292031	0.0256559	0.0277609	0.0263553	0.0215009	0.0224762	0.0231004	0.0301362	0.0339846	0.0308164	0.0269454	0.0284923	0.0325553	0.0219	0.0197045	0.0183175	0.0173777	0.0201394	0.0189595
Var-463	220.12	3.06973	3.85348	4.48078	4.3021	4.66452	4.59355	4.23146	3.86981	4.62643	3.79872	3.56544	3.49185	3.5075	4.44521	4.71865	4.57521	3.52101	3.69202	4.72947	3.90202	3.94233	3.22976	3.26449	3.62906	3.54259
Var-464	275.947	0.625689	0.00959291	0.0125342	0.00924042	0.00928565	0.0107492	0.00760919	0.00870295	0.014588	0.0114858	0.0103733	0.00975538	0.00886338	0.0107519	0.0097327	0.0112423	0.00795042	0.00882382	0.0110391	0.00999422	0.00888326	0.00900252	0.00925439	0.0105259	0.0107269
Var-465	238.142	0.935488	0.0110452	0.0140267	0.0115435	0.0137809	0.0142621	0.0108623	0.0130295	0.0159507	0.0160298	0.0122302	0.010661	0.0150129	0.0128219	0.0123255	0.0177434	0.0120147	0.0107144	0.011313	0.0108448	0.0171725	0.00939557	0.00918104	0.0132176	0.0137928
Var-466	173.129	1.96729	0.450725	0.567835	0.470711	0.495696	0.481695	0.428354	0.382298	0.460885	0.408773	0.344298	0.305472	0.294208	0.482689	0.553547	0.529024	0.413809	0.400884	0.520982	0.413403	0.396276	0.389191	0.358439	0.370987	0.378744
Var-467	113.06	4.33981	0.0143854	0.0166176	0.0174588	0.0189641	0.016744	0.0214261	0.0216875	0.0253427	0.0238808	0.0214417	0.0231951	0.0243796	0.0171619	0.0195552	0.0154528	0.0164558	0.0149531	0.0176084	0.0239378	0.0214281	0.0233142	0.0208052	0.0249744	0.0223603
Var-468	216.141	6.54413	0.0213337	0.0229294	0.0209191	0.025351	0.0233337	0.0210385	0.0199088	0.0231195	0.0181467	0.0180001	0.0175359	0.0264527	0.0235227	0.0252739	0.0228875	0.0174685	0.0209518	0.0215033	0.0187982	0.0182574	0.0170538	0.0194801	0.0151983	0.015879
Var-469	220.021	0.759185	0.089009	0.10171	0.091846	0.0992525	0.102282	0.0878688	0.0855454	0.10699	0.0818237	0.075332	0.075712	0.0802433	0.100346	0.100297	0.0984961	0.0785157	0.0857014	0.107003	0.0845264	0.0918543	0.0699059	0.067582	0.0821123	0.07976
Var-470	219.018	0.760493	1.34895	1.58153	1.37528	1.51614	1.5173	1.35722	1.31477	1.62231	1.21254	1.1604	1.20233	1.21732	1.54235	1.50201	1.54684	1.19638	1.26519	1.60938	1.29624	1.36489	1.06223	1.08075	1.25219	1.20172
Var-471	358.208	4.69757	0.0100719	0.011333	0.00940268	0.0110978	0.0114047	0.00897787	0.00858688	0.00964633	0.00847685	0.00876756	0.00771814	0.0236885	0.0112411	0.0108656	0.0104391	0.00972767	0.00950269	0.0103656	0.0102752	0.00899423	0.0148271	0.00049492	0.00861561	0.00806128
Var-472	340.136	4.41742	0.056373	0.0570152	0.0679683	0.0776481	0.0760675	0.0663495	0.0547569	0.0610806	0.0570581	0.0511954	0.0467302	0.0473784	0.0701294	0.0729456	0.0668125	0.0500321	0.0570644	0.0740927	0.0386833	0.040322	0.0444672	0.0560824	0.0394465	0.0433037
Var-473	384.112	0.761983	0.0228292	0.0263994	0.0234647	0.0238003	0.0261489	0.0220088	0.021148	0.0265551	0.0204825	0.0185762	0.0196567	0.0199122	0.0246353	0.0248266	0.0254611	0.0199553	0.0219244	0.0276978	0.0210433	0.0221943	0.0162766	0.0174425	0.0210387	0.0192627
Var-474	527.149	0.758871	0.0135906	0.015476	0.0140449	0.0148064	0.0168555	0.0137695	0.0134212	0.0191916	0.0132307	0.012499	0.0139861	0.0130649	0.0149268	0.0150164	0.0153475	0.0124168	0.0127827	0.0164428	0.0122105	0.0138493	0.0109869	0.0119776	0.0130474	0.0123785
Var-475	376.14	5.50032	0.0160861	0.0175256	0.0165632	0.0184498	0.0176972	0.0160276	0.0151702	0.0191451	0.0147827	0.0156273	0.0141412	0.0136737	0.0171485	0.0188944	0.0187891	0.0141253	0.0133804	0.0184639	0.015033	0.0151516	0.0136184	0.0149615	0.0138987	0.0144415
Var-476	162.091	6.69946	0.0569105	0.0605643	0.0479447	0.0579397	0.0543483	0.0507863	0.0418203	0.0428564	0.0509692	0.0388139	0.0408111	0.0505187	0.0606601	0.0532977	0.0433555	0.0595314	0.0684347	0.0457723	0.0449091	0.031677	0.0798668	0.0596312	0.0346961	0.0549167
Var-477	305.126	0.814818	0.022037	0.026843	0.0240595	0.0236119	0.0270709	0.0199742	0.0207919	0.0274509	0.0190965	0.0192004	0.0186318	0.0228757	0.0272254	0.0250199	0.0237967	0.0193672	0.0195604	0.0258087	0.0189213	0.0203031	0.0177417	0.0193043	0.0191831	0.0191049
Var-478	193.144	4.83336	0.0388528	0.0408323	0.0367295	0.0434826	0.0430253	0.0348111	0.0339672	0.0479048	0.0339177	0.0299975	0.0322247	0.0524714	0.040502	0.0451853	0.0414246	0.0329263	0.0326878	0.0408982	0.0333608	0.0366438	0.0248904	0.0178225	0.0356285	0.0316049
Var-479	182.189	5.84868	0.0739721	0.0801241	0.0741067	0.110638	0.0867628	0.0738147	0.0889378	0.121994	0.117538	0.0908485	0.132858	0.0819269	0.0886637	0.0736177	0.083643	0.0735114	0.0925068	0.0901689	0.089876	0.0933405	0.0928298	0.138844	0.0882379	0.0792959
Var-480	307.248	9.47962	0.0164884	0.0178359	0.015326	0.0165086	0.0172784	0.0161788	0.0155056	0.0172019	0.0142283	0.0137602	0.0134837	0.0127912	0.0170855	0.0161874	0.0174479	0.013828	0.0159825	0.0170367	0.0142463	0.0136021	0.0118669	0.0130283	0.0149589	0.0138742
Var-481	352.166	6.12255	0.0496143	0.0520013	0.0498234	0.0567948	0.0554539	0.0482913	0.0508402	0.0535073	0.0450272	0.0422222	0.0479064	0.0407673	0.0590632	0.058313	0.0518741	0.0439056	0.0447431	0.0546209	0.0458001	0.0471112	0.0397526	0.0428177	0.0406427	0.0447569
Var-482	204.932	0.62665	0.0153491	0.0179953	0.0146136	0.0185463	0.0152302	0.0158087	0.0154781	0.0134767	0.0102536	0.0095917	0.0142683	0.0159108	0.0164218	0.0182655	0.0160614	0.0127645	0.0152055	0.0168581	0.0139357	0.0166718	0.00937025	0.00901392	0.0131322	0.0104932
Var-483	262.239	6.55277	0.547774	0.557023	0.53065	0.606653	0.660425	0.539245	0.537949	0.723177	0.674542	0.536534	0.671646	0.628263	0.621073	0.600883	0.53955	0.47629	0.559575	0.64789	0.636213	0.54383	0.541936	0.661335	0.5891	0.567142
Var-484	276.074	4.34954	0.026869	0.0324297	0.0277133	0.0322903	0.0327911	0.0294097	0.0340627	0.0402733	0.0303953	0.0321089	0.0334356	0.0288639	0.0298278	0.0314357	0.0318279	0.0258751	0.0276227	0.0342188	0.028368	0.0296141	0.030279	0.0285329	0.0265528	0.0281709
Var-485	196.98	0.604614	0.00865177	0.00821829	0.00890061	0.0100744	0.0102648	0.00881302	0.00807141	0.0112723	0.00950231	0.00851318	0.00853852	0.00802802	0.00832755	0.009012	0.00928118	0.0083748	0.00888623	0.00963712	0.00792097	0.00867235	0.00708686	0.00635761	0.0083932	0.00867333
Var-486	378.149	4.97933	0.152798	0.168467	0.169088	0.187228	0.189962	0.162056	0.142213	0.175125	0.155899	0.143149	0.143368	0.134962	0.189521	0.189897	0.178071	0.134205	0.146907	0.194937	0.140219	0.144851	0.13413	0.15046	0.135116	0.137966
Var-487	238.144	11.8628	0.0116054	0.0133083	0.0115953	0.0130889	0.012366	0.0108587	0.012011	0.0146704	0.011877	0.00960089	0.0109934	0.0104496	0.0132357	0.012115	0.0123431	0.0109244	0.0103242	0.013409	0.0104668	0.0114463	0.00805402	0.0077618	0.0101057	0.0099807
Var-488	177.083	0.919327	0.0953418	0.101727	0.0911606	0.116312	0.10443	0.119861	0.130217	0.165715	0.108844	0.106928	0.141106	0.1332	0.126559	0.10821	0.106475	0.0896663	0.0925865	0.109726	0.121805	0.12696	0.137652	0.132621	0.124856	0.113319
Var-489	183.192	5.84976	0.0102365	0.00960313	0.00976361	0.0147955	0.0114771	0.0100566	0.0113843	0.0161743	0.0174403	0.0104934	0.0191382	0.0107516	0.0104615	0.0110768	0.0111238	0.00804841	0.0139298	0.0114596	0.0129869	0.0130086	0.0122304	0.0192591	0.011234	0.0117553
Var-490	192.069	4.32845	0.0151486	0.0171394	0.0212515	0.0158224	0.015243	0.0165987	0.0153585	0.0124918	0.0133513	0.0145963	0.0140778	0.0134168	0.0182181	0.018921	0.0162726	0.0146332	0.0161168	0.0177707	0.0142391	0.0127759	0.0127181	0.0139174	0.0168218	0.015568
Var-491	377.147	4.97933	0.830293	0.895268	0.928801	1.033	1.02589	0.90359	0.807729	0.980166	0.829638	0.781806	0.761215	0.754051	1.01533	1.03858	0.973181	0.736723	0.811844	1.05653	0.759446	0.801301	0.740069	0.840496	0.721535	0.755463
Var-492	515.134	3.96254	0.0206616	0.0244856	0.0199132	0.021756	0.0215497	0.0166487	0.0128095	0.0164296	0.020263	0.0205499	0.0116819	0.00943387	0.0206549	0.0186814	0.0248164	0.0184795	0.0182416	0.0234104	0.00978847	0.00893733	0.0163423	0.0187893	0.0124068	0.00990557
Var-493	429.369	9.40577	0.00709266	0.00817449	0.00687366	0.00764299	0.00696726	0.00650752	0.00647042	0.007446	0.00646123	0.0056013	0.00574188	0.00539028	0.00825913	0.00684293	0.00770542	0.00644805	0.00599246	0.00779546	0.00534655	0.0064766	0.00505613	0.00517763	0.0057535	0.00540295
Var-494	218.213	6.42826	0.868126	0.853722	0.837445	0.885639	1.02699	0.842408	0.786236	1.02817	0.953895	0.778958	0.973926	1.01009	0.985235	0.948386	0.816469	0.689893	0.854867	1.027	0.939917	0.774938	0.738686	0.894774	0.885874	0.793644
Var-495	388.254	4.79341	0.068974	0.0791695	0.0710081	0.0755516	0.0773759	0.0672774	0.0653363	0.0767176	0.064726	0.0592765	0.060329	0.148811	0.0771657	0.0743949	0.0761164	0.063013	0.0642255	0.0794077	0.0635004	0.0664786	0.00432622	0.00391499	0.063162	0.0595819
Var-496	202.108	3.06962	0.0985101	0.109999	0.110329	0.1243	0.116747	0.105243	0.0994698	0.11757	0.0985379	0.0908725	0.0947392	0.0944351	0.114245	0.116246	0.11698	0.0916502	0.0973799	0.127579	0.100273	0.0990796	0.0840221	0.0834458	0.0907713	0.087304
Var-497	281.093	4.92653	0.0120603	0.0150335	0.0114267	0.0150861	0.0140157	0.0127461	0.0119904	0.0146444	0.0124467	0.0104183	0.0113264	0.0102646	0.0151308	0.0139989	0.0127292	0.0114906	0.0115459	0.0141409	0.013445	0.0123242	0.0114228	0.0111647	0.0117621	0.0105633
Var-498	227.08	4.30215	0.0144376	0.0169631	0.0142705	0.0157147	0.0149036	0.0135893	0.0128193	0.0166805	0.0122523	0.0113033	0.0127497	0.0110819	0.0158939	0.0158626	0.0156292	0.0133714	0.0124684	0.0154445	0.0138677	0.0148246	0.0124941	0.0118567	0.0132062	0.0122683
Var-499	350.291	6.71128	0.0138618	0.0139513	0.0134027	0.0167348	0.0165299	0.0141411	0.013626	0.0186785	0.0179219	0.0146563	0.0183588	0.0191542	0.0166056	0.0139307	0.0131405	0.0132233	0.0145594	0.0152252	0.0162894	0.014663	0.015234	0.0186521	0.0155126	0.0154374
Var-500	217.114	0.850945	0.0140623	0.0175399	0.011834	0.0151595	0.0161183	0.0128719	0.0119288	0.0178105	0.0125409	0.0107883	0.0108893	0.00932616	0.0145767	0.0148769	0.0162713	0.0120359	0.012788	0.0163734	0.0101835	0.00941058	0.00824708	0.00741255	0.008035	0.00836396
Var-501	379.156	4.98178	0.0269653	0.0277642	0.028015	0.0302978	0.0306436	0.0261497	0.0237437	0.0298436	0.0250098	0.0228963	0.0242548	0.0228952	0.0328437	0.0317112	0.0267371	0.0231807	0.0239575	0.0314028	0.0208203	0.0224044	0.0212074	0.0247148	0.0198828	0.0207397
Var-502	174.185	6.45788	0.0465364	0.0516063	0.0460462	0.04948	0.0561735	0.0457634	0.0494558	0.0539378	0.0457806	0.0409088	0.0381743	0.124256	0.0514653	0.0511172	0.0481134	0.0447158	0.043277	0.0546687	0.0460201	0.0418986	0.0248241	0.0229054	0.0415544	0.0432054
Var-503	263.242	6.55277	0.0826533	0.0851431	0.0799378	0.089604	0.100407	0.0808855	0.0802035	0.105788	0.0990778	0.07706	0.0983228	0.0904183	0.0953646	0.0890901	0.079743	0.0722669	0.082412	0.0972661	0.0988947	0.0797267	0.0785017	0.0971147	0.0844962	0.0854038
Var-504	344.216	4.59783	0.0724502	0.0803314	0.0684765	0.0762122	0.0816024	0.0672472	0.0651537	0.0807811	0.068367	0.063768	0.0655604	0.165621	0.0792904	0.0792003	0.0789409	0.0636536	0.0617875	0.080432	0.0647471	0.0688725	0.00668204	0.00551626	0.0648732	0.0603644
Var-505	375.13	5.20021	0.0830885	0.0829412	0.101539	0.11366	0.1091	0.103289	0.105055	0.118229	0.102329	0.0913158	0.0918337	0.0901024	0.10779	0.115358	0.101524	0.0744038	0.083137	0.116391	0.0955851	0.099484	0.101423	0.126315	0.0961431	0.0986693
Var-506	384.116	3.79438	0.133515	0.148084	0.123674	0.167311	0.160167	0.134892	0.125481	0.0825176	0.134898	0.117538	0.133309	0.127582	0.163603	0.136708	0.144083	0.120846	0.127063	0.164015	0.14059	0.15647	0.127261	0.130576	0.12308	0.127228
Var-507	485.084	8.0578	0.0109444	0.0137692	0.0110346	0.010692	0.0120478	0.0099175	0.00962403	0.0102595	0.00816762	0.00855372	0.008322	0.00840845	0.0132816	0.0113419	0.0111469	0.00960648	0.0104143	0.0119603	0.0224935	0.00926164	0.11532	0.0414066	0.00817284	0.0475887
Var-508	239.149	3.99	0.0769671	0.0901538	0.0762563	0.0841161	0.0854055	0.076067	0.0698188	0.0838863	0.0749297	0.0663553	0.0693939	0.171936	0.0866823	0.0858634	0.081587	0.0697491	0.0711457	0.0889117	0.0691409	0.0695792	0.0122687	0.013762	0.0663982	0.0629106
Var-509	265.15	4.55875	0.0412609	0.0470538	0.0396185	0.0455105	0.047386	0.038632	0.0388525	0.0414466	0.0380515	0.0350248	0.0338009	0.0391568	0.0482288	0.0465225	0.0449337	0.0353669	0.0368772	0.0456791	0.0385107	0.0390118	0.0319769	0.0332388	0.0385533	0.036926
Var-510	330.264	9.43076	0.0151303	0.0165358	0.0141505	0.016777	0.0159532	0.0145645	0.0129522	0.0161285	0.012857	0.0120653	0.0132683	0.0120881	0.017657	0.0160175	0.0156322	0.0121816	0.0130388	0.0180478	0.0124039	0.0123677	0.0102115	0.00971845	0.0130956	0.0105663
Var-511	319.184	5.88401	0.00798862	0.0102922	0.00907425	0.0102924	0.0105536	0.00828554	0.00933348	0.010417	0.00798627	0.00756135	0.00755899	0.00757457	0.0104375	0.0103158	0.0102007	0.00782247	0.00775146	0.00952103	0.00869864	0.00842225	0.00726686	0.00674631	0.00700662	0.0088407
Var-512	184.097	3.06964	0.0465695	0.0543015	0.0502873	0.0564178	0.0536419	0.0507643	0.0469065	0.0549398	0.0476939	0.0432694	0.043219	0.0435522	0.0535365	0.0567068	0.05398	0.0420222	0.0454389	0.0580973	0.0472715	0.0486887	0.0406428	0.0373281	0.0430799	0.0451421
Var-513	221.122	3.06856	0.384493	0.446682	0.430919	0.46021	0.474655	0.416347	0.379569	0.467081	0.390395	0.350065	0.353873	0.356515	0.452947	0.480249	0.457885	0.350701	0.376126	0.484045	0.371904	0.385053	0.32895	0.314455	0.358522	0.347451
Var-514	570.459	13.313	0.0470049	0.0567562	0.0449897	0.053636	0.0514275	0.0492053	0.0477738	0.0574085	0.04546	0.0435502	0.045987	0.0447205	0.0534777	0.0528944	0.0515859	0.0422929	0.0435983	0.0564177	0.0468011	0.0480051	0.0384871	0.0393842	0.0459585	0.0440309
Var-515	389.257	4.79264	0.0127	0.0157041	0.0124518	0.0136461	0.0143141	0.0119256	0.0122842	0.0159432	0.0112263	0.0118158	0.0107506	0.0274199	0.0154439	0.0136181	0.0136482	0.0118238	0.0107219	0.0146138	0.011514	0.011629	0.000679872	0.00347993	0.0109118	0.0110211
Var-516	222.123	3.07324	0.0588321	0.0659467	0.0616755	0.0682479	0.0657469	0.0626079	0.0533195	0.0659658	0.0552766	0.0500293	0.0508819	0.0537848	0.0663518	0.0693366	0.0658773	0.0515543	0.0562605	0.0717506	0.0578147	0.0550579	0.0440283	0.0466559	0.0514652	0.0489824
Var-517	524.193	0.966076	0.0206109	0.0241235	0.0210016	0.0218605	0.0225088	0.020118	0.0179005	0.0207342	0.0166309	0.0165466	0.0163942	0.0155443	0.0238241	0.0227333	0.0215859	0.0175308	0.0198105	0.0235786	0.0162266	0.0167093	0.0180051	0.016434	0.0187322	0.0183414
Var-518	226.18	11.1312	0.0129358	0.0133961	0.0121327	0.0136877	0.0150222	0.013376	0.01073	0.012954	0.0106656	0.0101832	0.00962817	0.0104239	0.0136363	0.0151205	0.014279	0.011173	0.0111044	0.0149332	0.0107594	0.0100711	0.00831049	0.00791673	0.00943193	0.00856847
Var-519	213.149	6.62033	0.0400155	0.045949	0.036168	0.0459761	0.0467816	0.0373409	0.0319418	0.0370405	0.0339514	0.0279906	0.0268901	0.0279637	0.0417127	0.0445331	0.0447121	0.0362747	0.0407397	0.0402938	0.0365029	0.0309688	0.0353508	0.0333873	0.0228919	0.0324801
Var-520	445.291	5.87713	0.0159422	0.0163708	0.0164364	0.0155077	0.0155558	0.0141839	0.0137351	0.0192234	0.0142726	0.0132516	0.0126828	0.0254911	0.0177031	0.0159335	0.0162249	0.0125026	0.0146991	0.016339	0.0139161	0.0135386	0.00419906	0.00379772	0.012662	0.0110387
Var-521	219.213	6.42826	0.120873	0.113846	0.106636	0.116574	0.140406	0.112211	0.101054	0.136352	0.129645	0.100693	0.129999	0.136617	0.131637	0.122392	0.106959	0.0924935	0.115684	0.136139	0.125193	0.100097	0.0963125	0.11912	0.116086	0.103833
Var-522	145.052	1.73468	0.14007	0.142535	0.088544	0.158049	0.153923	0.0879983	0.116785	0.0545489	0.0915938	0.0992695	0.126002	0.147668	0.591971	0.603239	0.595733	0.451956	0.511292	0.572704	0.541924	0.50602	0.364653	0.350616	0.312894	0.463415
Var-523	268.078	0.84788	0.0286466	0.0319068	0.0272758	0.0313448	0.0309627	0.0232348	0.0228085	0.029269	0.024712	0.0237046	0.0241918	0.0236805	0.0406771	0.0361382	0.0387661	0.0331599	0.0344912	0.0429215	0.0285827	0.0276969	0.0252738	0.0267622	0.0243086	0.0256737
Var-524	111.011	0.945264	0.326114	0.374093	0.309959	0.362421	0.364352	0.269639	0.222855	0.137767	0.172303	0.213501	0.223041	0.225777	0.423735	0.400638	0.44147	0.362357	0.398704	0.484035	0.308272	0.302339	0.209	0.364051	0.283616	0.292526
Var-525	203.083	4.28996	0.286764	0.323226	0.287317	0.308235	0.332685	0.247472	0.269425	0.36724	0.237236	0.236759	0.231877	0.234584	0.36859	0.328594	0.34575	0.287498	0.318851	0.385653	0.304278	0.298126	0.220569	0.22701	0.232671	0.279443
Var-526	202.074	1.82106	0.122234	0.144942	0.132198	0.143685	0.131134	0.116522	0.104013	0.0911	0.110713	0.0915282	0.0923396	0.109738	0.0772813	0.0754909	0.0738248	0.0707314	0.0740458	0.0807371	0.0491723	0.0441356	0.0504858	0.0544697	0.0495317	0.0607666
Var-527	455.1	4.65362	0.0293728	0.0327999	0.0292551	0.0318463	0.0342305	0.0253401	0.030999	0.0245085	0.0257725	0.0283999	0.026699	0.0294499	0.0360979	0.0336234	0.0351264	0.0304396	0.0319215	0.0389901	0.0292193	0.0292711	0.0221613	0.021716	0.0261667	0.0286991
Var-528	501.131	4.30747	0.0359435	0.0441725	0.0330864	0.0440836	0.0445686	0.0293437	0.0443247	0.0254477	0.0420148	0.038028	0.0393529	0.0381743	0.0654301	0.0592884	0.0637122	0.0504322	0.053815	0.0617579	0.0665697	0.0651998	0.0434164	0.0381046	0.050583	0.0621518
Var-529	325.116	1.73557	0.0165146	0.0141907	0.00809562	0.0138053	0.0157948	0.00797882	0.0129577	0.0176784	0.0109235	0.0107541	0.0140658	0.0153785	0.0552343	0.0670998	0.0602071	0.0465781	0.0536422	0.0588766	0.0586062	0.0582343	0.0414748	0.0426219	0.0328699	0.0437362
Var-530	391.035	0.943716	0.0437935	0.0476139	0.027743	0.0444038	0.0445737	0.0218378	0.0177459	0.0031145	0.00986386	0.0153718	0.0189476	0.0454174	0.0895018	0.0809832	0.0760623	0.0695224	0.0757898	0.10226	0.0342767	0.0401674	0.0159999	0.0282013	0.0319377	0.0393853
Var-531	245.094	4.7813	0.0105403	0.0136502	0.0118337	0.0111678	0.0134518	0.0102677	0.00925546	0.0120968	0.0105791	0.0113489	0.0094446	0.0104776	0.0166444	0.0156263	0.0185081	0.0146869	0.0142024	0.0190406	0.0141844	0.0130356	0.0120063	0.00946709	0.0110137	0.0118534
Var-532	385.004	2.45234	0.0267791	0.0307985	0.0272307	0.0309847	0.0290928	0.0227682	0.0223661	0.0187003	0.0203355	0.0230512	0.02409	0.0195559	0.0374139	0.034366	0.033629	0.0290085	0.0318544	0.0392678	0.0251833	0.0249243	0.0221216	0.024231	0.0230355	0.0236387
Var-533	273.089	5.31826	0.0415069	0.0479524	0.0459413	0.0451439	0.0431064	0.0303482	0.0268896	0.0241452	0.0323162	0.0389459	0.0267902	0.0203568	0.0628099	0.0534737	0.0654217	0.0558103	0.0557097	0.0694642	0.0241456	0.0214893	0.0295563	0.0275149	0.0262816	0.0262717
Var-534	519.134	4.85496	0.0453341	0.0541527	0.0396597	0.0369811	0.0513662	0.0385969	0.0491994	0.0418814	0.0474378	0.0482331	0.0453888	0.0360337	0.0681767	0.0600727	0.0721602	0.0571273	0.0672248	0.0761422	0.082921	0.0787045	0.0668758	0.0589352	0.0713646	0.068452
Var-535	454.584	3.88873	0.0140213	0.0137998	0.011305	0.0161321	0.0162194	0.0104412	0.0144487	0.0119521	0.0148019	0.0131708	0.0155401	0.0185516	0.0242383	0.0219142	0.0203168	0.0190446	0.0203791	0.0237136	0.0234287	0.0220611	0.0151359	0.0137841	0.0187425	0.0200899
Var-536	407.118	4.25263	0.0171956	0.0219357	0.0176628	0.0183023	0.0204305	0.0160427	0.016859	0.0199095	0.0134032	0.0162882	0.0157524	0.0137386	0.024097	0.0219877	0.0217768	0.0192839	0.0215233	0.0250356	0.0188599	0.0184396	0.0137057	0.0130864	0.0149783	0.0170653
Var-537	520.136	4.8549	0.0104335	0.0115004	0.00908421	0.00848134	0.012555	0.00916545	0.0107917	0.0106461	0.0102623	0.0106662	0.0111058	0.0080136	0.0157937	0.013987	0.017411	0.0135346	0.015134	0.0173662	0.01862	0.0167907	0.014145	0.0135111	0.0160826	0.0158652
Var-538	236.97	1.34259	0.00900389	0.00938642	0.0090103	0.0090736	0.00839646	0.00838583	0.00907762	0.00786805	0.00884222	0.00856436	0.0087149	0.00996628	0.0127096	0.0111698	0.0122718	0.0105326	0.0104473	0.011837	0.00965632	0.00898241	0.00908968	0.00882375	0.0104728	0.0114587
Var-539	502.132	4.30469	0.00890318	0.00920443	0.00710454	0.00960667	0.00965893	0.00618174	0.00934153	0.00508929	0.00916405	0.0084943	0.00925599	0.00858304	0.0137335	0.0132156	0.0131681	0.0106885	0.0118175	0.0144965	0.014368	0.0140777	0.00936087	0.00820353	0.00991284	0.0132227
Var-540	544.118	6.26872	0.0042455	0.0056367	0.0046604	0.00405674	0.0045329	0.00410768	0.00276827	0.00325292	0.00382593	0.00312389	0.00409732	0.00455343	0.00648705	0.0059026	0.00628643	0.00575856	0.00556789	0.00631533	0.00528947	0.00436224	0.00230731	0.00195677	0.00452688	0.00482697
Var-541	212.058	4.02346	0.0452749	0.0542653	0.051211	0.0541177	0.0553014	0.0461497	0.0509476	0.0725004	0.0528516	0.0486617	0.053016	0.0509281	0.0650684	0.0656765	0.0614351	0.0552933	0.0596892	0.0698606	0.0699038	0.0673726	0.0585581	0.0551355	0.0585568	0.0655496
Var-542	423.155	4.8549	0.00691826	0.00757316	0.0065002	0.00839445	0.00795165	0.00537821	0.00766775	0.00526778	0.00743289	0.00684915	0.00642387	0.00721909	0.0100271	0.0110773	0.0105523	0.00835616	0.00873932	0.0110196	0.011779	0.0117807	0.00679894	0.00603992	0.00864903	0.0103426
Var-543	267.075	0.850039	0.277415	0.309617	0.259338	0.313122	0.32226	0.23274	0.232904	0.265579	0.222034	0.221688	0.225796	0.20658	0.359708	0.346239	0.357429	0.293764	0.311198	0.385361	0.255245	0.247884	0.239008	0.250428	0.232289	0.253304
Var-544	147.032	0.943716	0.222605	0.261264	0.243483	0.249437	0.246575	0.205363	0.174167	0.178788	0.177555	0.170338	0.174782	0.182394	0.276289	0.271451	0.301585	0.238989	0.240016	0.311036	0.219714	0.216865	0.203938	0.242933	0.197832	0.198746
Var-545	383.128	5.0586	0.008305	0.00907999	0.0083991	0.00909859	0.00946649	0.006294	0.0102614	0.0107696	0.00961682	0.00830433	0.0081647	0.00834064	0.010679	0.0095907	0.0099359	0.00870443	0.00927149	0.0118756	0.0102229	0.00948555	0.009551	0.0082869	0.00934002	0.00936172
Var-546	241.085	2.49251	0.0298043	0.0350451	0.0303138	0.035053	0.0351048	0.0271022	0.0281599	0.0239629	0.0260944	0.02278	0.0231059	0.025458	0.0375157	0.037772	0.0366416	0.0305941	0.0323123	0.0400219	0.031632	0.030872	0.0255199	0.0250127	0.0267736	0.0290058
Var-547	141.021	2.66684	0.0826145	0.093526	0.0875765	0.0859137	0.0783717	0.0852709	0.0782684	0.111989	0.0872048	0.0735613	0.0783946	0.0795147	0.0364372	0.0309633	0.0284801	0.0284564	0.0294924	0.032878	0.032056	0.0313994	0.0292997	0.0298885	0.0308585	0.0323479
Var-548	101.026	0.914656	0.676695	0.70288	0.632324	0.754855	0.735682	0.567018	0.537479	0.572919	0.53598	0.524499	0.547924	0.510047	0.872501	0.945576	0.887101	0.721522	0.77218	0.931412	0.641079	0.621598	0.581701	0.62632	0.592336	0.575528
Var-549	245.045	0.766403	0.016025	0.0173538	0.0126973	0.017397	0.0179661	0.0114944	0.0133446	0.0201461	0.0110129	0.0130081	0.0142149	0.014194	0.027291	0.0202351	0.0262441	0.0220917	0.0262467	0.0286583	0.0228002	0.0216564	0.012166	0.0124977	0.0149925	0.0193093
Var-550	521.13	4.85492	0.00711125	0.00767883	0.00656564	0.00564507	0.00833134	0.00546196	0.00755934	0.00661703	0.00762541	0.00779788	0.00718843	0.00573373	0.0101353	0.00923067	0.0100976	0.00842943	0.0091609	0.0112715	0.0115938	0.0112959	0.00838892	0.00754605	0.0100342	0.0103578
Var-551	365.13	4.47427	0.00693842	0.0077306	0.00731136	0.0063062	0.00715152	0.00626489	0.00515406	0.0112029	0.00670597	0.00665593	0.00439678	0.00424017	0.00822188	0.00779815	0.00864266	0.0075284	0.00798245	0.00909136	0.00594801	0.00411257	0.00456841	0.00445904	0.00469846	0.00463784
Var-552	421.157	4.85732	0.116128	0.135252	0.106087	0.13667	0.140794	0.098951	0.12873	0.118933	0.126051	0.114969	0.120621	0.126179	0.143048	0.154516	0.164122	0.129619	0.1397	0.179578	0.144328	0.145212	0.125932	0.118889	0.109918	0.132358
Var-553	289.993	0.936641	0.0342118	0.0398449	0.0373469	0.0408512	0.0402487	0.0282586	0.0247759	0.0140766	0.0201406	0.0272767	0.0256969	0.0277918	0.0485889	0.051504	0.0454374	0.0412472	0.0431373	0.0519591	0.0376574	0.0373548	0.0250432	0.0452114	0.0395757	0.0362073
Var-554	910.15	3.8892	0.0134319	0.0152413	0.0136773	0.0177231	0.0173919	0.0109983	0.0144243	0.0128201	0.0146714	0.0134782	0.0131356	0.0175062	0.021567	0.0182208	0.0211392	0.0167983	0.0199118	0.0205557	0.0222302	0.0211503	0.0151787	0.0141552	0.0184202	0.0213545
Var-555	145.017	0.915134	2.04171	2.17479	1.92984	2.25481	2.18138	1.6964	1.5564	1.55445	1.55468	1.54154	1.57913	1.47053	2.67531	2.75696	2.53913	2.17243	2.26878	2.68628	1.88528	1.84144	1.69196	1.83208	1.75976	1.72453
Var-556	290.989	0.832618	0.0473653	0.0574691	0.0473798	0.0519468	0.0569131	0.0425325	0.0436327	0.0326783	0.0364286	0.0389136	0.0407442	0.0436121	0.0589917	0.0621007	0.061957	0.0477316	0.0533787	0.0622949	0.0518273	0.0523603	0.0375846	0.041361	0.0459491	0.0513489
Var-557	130.889	0.542303	0.0161954	0.0179273	0.0162318	0.0163336	0.0160469	0.0119391	0.0113945	0.0154647	0.0130334	0.0111249	0.0106483	0.00861381	0.0127474	0.0102198	0.0104752	0.00931403	0.0100684	0.0106847	0.00995696	0.00818904	0.00779643	0.00741876	0.00687559	0.00834844
Var-558	399.098	4.2961	0.0162903	0.0174674	0.0121179	0.0155839	0.0173038	0.0112828	0.013876	0.00933543	0.0102846	0.0129154	0.0122255	0.014348	0.0223369	0.0202943	0.0203902	0.0176765	0.0178194	0.0217976	0.0154114	0.0161035	0.00875502	0.00964374	0.0119059	0.0148587
Var-559	175.064	4.55905	3.17177	3.40408	3.67157	3.52595	3.46105	3.27028	3.16551	3.77966	3.29041	2.99576	3.28063	2.99484	4.50374	4.70807	4.36145	3.76353	4.01924	4.46501	4.44852	4.04858	4.01495	4.24257	4.20612	4.04097
Var-560	157.052	4.56	0.023815	0.0250514	0.0274568	0.0251204	0.0248792	0.0233681	0.0245838	0.0275183	0.0241383	0.0215957	0.0249439	0.0238285	0.0324095	0.031675	0.0312078	0.0269964	0.0299881	0.0331291	0.0316768	0.0308232	0.0301496	0.0314835	0.0311274	0.0310813
Var-561	144.068	1.51733	0.456897	0.564662	0.617771	0.55385	0.5357	0.542592	0.455577	0.743642	0.574304	0.395813	0.379091	0.381271	0.122142	0.124306	0.119317	0.116368	0.111115	0.134515	0.109311	0.101605	0.126585	0.132569	0.107573	0.119521
Var-562	192.032	3.78237	0.0315115	0.0377131	0.0327023	0.0343609	0.0361152	0.0300975	0.034497	0.0413983	0.0335274	0.0309641	0.032107	0.028822	0.0359038	0.0341802	0.0361175	0.0308929	0.0338984	0.0392804	0.0343219	0.0358263	0.0321589	0.0330685	0.0325495	0.0318772
Var-563	383.144	4.28445	0.0190945	0.0231829	0.0200077	0.019551	0.0242146	0.0172677	0.0199482	0.0270624	0.0164998	0.0210881	0.0170177	0.0142202	0.0257616	0.0238966	0.0297836	0.0211656	0.0268836	0.0291821	0.0205099	0.0213565	0.016135	0.0216886	0.0166251	0.0200063
Var-564	449.09	2.43184	0.00690559	0.00687015	0.00722537	0.00609068	0.00691473	0.00658882	0.00559269	0.0110311	0.00651296	0.00653012	0.00620796	0.0059958	0.00983052	0.00819781	0.00920944	0.00760535	0.00806752	0.0101445	0.00840457	0.00864169	0.00705335	0.00793039	0.00843162	0.00773675
Var-565	922.166	3.95547	0.00574973	0.00660125	0.00461389	0.00601555	0.00593654	0.00393198	0.00511485	0.00340087	0.00389491	0.00455363	0.00453666	0.00529417	0.00692437	0.00725254	0.00709488	0.00584377	0.00675516	0.00885321	0.00675619	0.00645707	0.00431542	0.00456439	0.00616233	0.00607522
Var-566	375.076	3.79103	0.0232002	0.0249351	0.021297	0.0220306	0.0221519	0.0153367	0.0129069	0.00496108	0.0106942	0.0137802	0.0132176	0.030509	0.0416553	0.0485373	0.0375634	0.0350038	0.0382539	0.0508194	0.0264061	0.0334649	0.0180076	0.0239138	0.0271555	0.0272804
Var-567	185.011	0.789256	0.028446	0.0309136	0.026336	0.0351764	0.0353026	0.0255753	0.0253635	0.0250894	0.0231461	0.024382	0.0238072	0.0235255	0.0429093	0.0432175	0.0369574	0.0316544	0.0368983	0.0431676	0.0307304	0.0288531	0.0276938	0.0303196	0.0256972	0.0305752
Var-568	177.067	4.55906	0.0415693	0.0485998	0.0514295	0.0468059	0.0458163	0.0409944	0.0435429	0.0505404	0.0414882	0.0387782	0.0407702	0.0397569	0.0558276	0.056239	0.0537603	0.045963	0.0538919	0.059369	0.051101	0.0538801	0.0501499	0.0534222	0.0509901	0.0526372
Var-569	477.11	5.96627	0.00553021	0.00590993	0.00517004	0.00522828	0.00642658	0.00423048	0.00441447	0.00362477	0.0044638	0.00382709	0.00428031	0.00571773	0.00689831	0.00652321	0.00739164	0.00655619	0.0064969	0.00894667	0.00524481	0.00507106	0.00254313	0.00304942	0.0047207	0.00596951
Var-570	409.069	0.804872	0.0230027	0.0291248	0.0195166	0.0227059	0.0230437	0.0151698	0.0132379	0.00797134	0.0155332	0.0228845	0.012715	0.00867081	0.0305507	0.0248498	0.0331219	0.0284886	0.0299094	0.0339846	0.0117754	0.00821398	0.0165758	0.0151441	0.0129137	0.0132707
Var-571	245.105	3.86762	0.0068411	0.00877638	0.00616963	0.00688467	0.00913045	0.00567021	0.00537874	0.00399469	0.00644341	0.00454396	0.00509655	0.0113958	0.00929616	0.00894258	0.0107369	0.00802716	0.00897181	0.00944307	0.00745321	0.00757881	0.0041504	0.00376956	0.00542519	0.0065708
Var-572	415.198	6.20893	0.00868338	0.00922335	0.00797597	0.010124	0.0115569	0.00733767	0.00635984	0.010936	0.00876999	0.00687722	0.00551265	0.00601894	0.0139795	0.0114963	0.0156974	0.00996769	0.0127188	0.0127266	0.0102209	0.00839748	0.00966575	0.00930105	0.00539434	0.00679959
Var-573	503.109	4.29002	0.00562743	0.00652085	0.00459524	0.00562536	0.0064559	0.00463005	0.00591535	0.00438619	0.00513695	0.00442963	0.00465324	0.0043161	0.00680973	0.00640175	0.00742034	0.00641655	0.00645509	0.00879019	0.00792263	0.00713101	0.00637527	0.00452637	0.00560364	0.00641302
Var-574	278.064	2.4789	0.0235131	0.0295465	0.0254737	0.026992	0.029006	0.0226055	0.0228976	0.0219304	0.0209163	0.021884	0.0212653	0.0210296	0.0289695	0.0279849	0.0279954	0.0249762	0.025003	0.0315151	0.0273742	0.0256302	0.022464	0.0188173	0.0226875	0.0266298
Var-575	710.926	0.783676	0.0234108	0.0279806	0.0250689	0.029391	0.027002	0.0221626	0.02368	0.0262054	0.0216105	0.0231215	0.0226449	0.0192309	0.0301449	0.0293605	0.0284881	0.0242655	0.0259307	0.0311096	0.0244193	0.0252996	0.0248046	0.0253463	0.0232261	0.0236128
Var-576	1073.35	3.62838	0.00592289	0.00565045	0.00472466	0.00562138	0.00622178	0.00470335	0.00475769	0.00287208	0.00483731	0.00439532	0.0053981	0.00609855	0.00667835	0.00614982	0.00648108	0.00548943	0.00665724	0.00719362	0.0054052	0.0047147	0.0043989	0.00722193	0.00482973	0.00595112
Var-577	324.132	1.51207	0.0539357	0.0723338	0.0752001	0.0593007	0.0630127	0.0693501	0.0567603	0.117409	0.0831117	0.0546597	0.0568908	0.0473726	0.0153743	0.0150287	0.015662	0.0147399	0.0139977	0.0164361	0.0161767	0.0132725	0.0186588	0.021914	0.0166394	0.0153508
Var-578	287.059	2.4789	0.055751	0.0626711	0.0502633	0.0638349	0.059908	0.043045	0.0441983	0.0346357	0.0432715	0.0423452	0.046566	0.0444084	0.0733386	0.0777454	0.0670305	0.0636607	0.0636006	0.0735715	0.0528027	0.0510038	0.0483787	0.0550288	0.0459913	0.054713
Var-579	719.919	0.946288	0.0119996	0.0123424	0.0113714	0.0131199	0.0141195	0.00947947	0.00944575	0.00772301	0.008258	0.00841479	0.0096401	0.0091863	0.0141252	0.013752	0.0135508	0.0116335	0.0130089	0.0155596	0.0110567	0.0101671	0.00826175	0.0100833	0.00818596	0.00978108
Var-580	117.021	1.34015	0.770664	0.817707	0.733981	0.812232	0.7607	0.667353	0.568812	0.476568	0.520367	0.52352	0.59333	0.646974	1.06944	1.04499	0.904536	0.867463	0.890029	1.02049	0.67641	0.602469	0.619388	0.621143	0.766628	0.715406
Var-581	216.089	4.43791	0.00713205	0.00867947	0.00717288	0.00723393	0.00667922	0.00454942	0.00442247	0.00464231	0.00820933	0.00822872	0.00456754	0.00572312	0.00852866	0.00853868	0.010674	0.008642	0.008474	0.00938927	0.00527105	0.00460527	0.00639162	0.0064254	0.00670093	0.00550388
Var-582	113.059	4.55674	0.03479	0.0381694	0.0398282	0.042869	0.0443104	0.0390649	0.0368423	0.040584	0.0378669	0.0346439	0.0381017	0.0329356	0.0526195	0.0505542	0.0485896	0.0449588	0.0470219	0.0523716	0.0520197	0.0457777	0.045946	0.0518126	0.0479614	0.0472195
Var-583	116.045	2.0505	0.114296	0.12994	0.121961	0.133375	0.139129	0.12159	0.132697	0.208803	0.156093	0.124057	0.139198	0.138116	0.148486	0.162322	0.163689	0.128502	0.130971	0.160361	0.184398	0.172176	0.162722	0.153657	0.177397	0.181987
Var-584	198.043	2.03297	0.0405622	0.0478802	0.0415892	0.0495806	0.0477933	0.0380145	0.0434384	0.0468508	0.0384875	0.0382789	0.0424973	0.0417988	0.0487709	0.0477636	0.0483791	0.0394746	0.0458792	0.054544	0.0471034	0.0448679	0.0494076	0.0478984	0.037593	0.0435751
Var-585	300.042	1.8199	0.0140987	0.015561	0.0150668	0.0142831	0.015666	0.0136317	0.0121729	0.0111192	0.0137852	0.011519	0.0117609	0.0128196	0.00939718	0.0112549	0.00802656	0.00786655	0.00811711	0.00923963	0.00566251	0.0054298	0.00645223	0.00740586	0.00648479	0.00696698
Var-586	522.077	0.822916	0.0135284	0.0148331	0.00958337	0.0136659	0.0147555	0.0105582	0.00985907	0.00437218	0.00728581	0.00832537	0.00961521	0.00898348	0.0176297	0.0157608	0.0167098	0.0128872	0.0160785	0.0185108	0.0087461	0.00900125	0.00728224	0.0068719	0.00865968	0.00953088
Var-587	257.079	2.14054	0.00940619	0.0117239	0.0110233	0.0137652	0.0122522	0.0102409	0.0104165	0.0141116	0.0134345	0.00968701	0.0106842	0.0120429	0.0157427	0.0173224	0.0157544	0.015462	0.0153726	0.0153092	0.0137739	0.0102059	0.0122508	0.0155008	0.0124191	0.0149337
Var-588	274.093	5.30992	0.00785397	0.00845481	0.00848613	0.00842021	0.00692941	0.00513641	0.00416222	0.00574531	0.00494996	0.00655536	0.00447334	0.00717987	0.0106702	0.00932754	0.0104085	0.00937383	0.00894419	0.00956647	0.0045326	0.005637	0.00472149	0.00493577	0.00393634	0.00370325
Var-589	158.98	0.595193	0.20151	0.22499	0.19829	0.198195	0.216831	0.174173	0.20502	0.274858	0.204522	0.208513	0.195397	0.187747	0.213727	0.193863	0.204755	0.175138	0.185528	0.220695	0.209859	0.196862	0.192301	0.190582	0.184513	0.205431
Var-590	165.076	2.4318	0.0517732	0.0598869	0.0620504	0.0638515	0.0613305	0.0522777	0.0539734	0.0719323	0.0532882	0.0501412	0.0465627	0.0485174	0.0697475	0.0726545	0.0693334	0.0562516	0.0588696	0.0748738	0.0613158	0.0618726	0.0477087	0.0451272	0.0569059	0.0588065
Var-591	216.089	3.53303	0.0165677	0.0196943	0.0148288	0.0157922	0.0140997	0.0111765	0.0100237	0.00841269	0.0200653	0.0211987	0.00975047	0.00940907	0.0194298	0.0179293	0.0244526	0.019116	0.0191885	0.0210516	0.0110577	0.00643668	0.0168982	0.0145861	0.0163613	0.0132239
Var-592	321.085	2.66552	0.0367035	0.0434712	0.0397945	0.0282959	0.0381556	0.0393022	0.0325878	0.0559946	0.0410514	0.0377033	0.0369948	0.0321592	0.0127607	0.0130149	0.0123127	0.012463	0.0129386	0.0137944	0.0125936	0.0126712	0.0152399	0.017156	0.0136297	0.013182
Var-593	241.056	4.28683	0.0113382	0.0132437	0.010576	0.0143348	0.0137487	0.0108288	0.0106519	0.0148019	0.0111156	0.0104506	0.0117802	0.0120314	0.0158808	0.0153562	0.0146144	0.0117794	0.012835	0.015924	0.012456	0.012041	0.00879456	0.00839458	0.0109478	0.0115063
Var-594	102.029	0.914982	0.0335451	0.0357718	0.0310976	0.0376646	0.0336643	0.0277072	0.0257216	0.0250616	0.0250316	0.0247918	0.0258219	0.0229142	0.0402014	0.0463111	0.0429892	0.0343294	0.0368334	0.0427578	0.0284984	0.028115	0.0292079	0.0277989	0.0292343	0.0295925
Var-595	384.063	1.52716	0.0126293	0.0157331	0.0145397	0.0148857	0.016635	0.012394	0.0112201	0.0143748	0.0123632	0.0128029	0.0127607	0.0239733	0.0159409	0.0150666	0.0164658	0.014739	0.0151184	0.0173135	0.0115781	0.0110618	0.0208261	0.0339315	0.0107141	0.0133046
Var-596	553.072	4.656	0.00640147	0.00658808	0.00677474	0.00551695	0.00689086	0.00548827	0.00614433	0.00513801	0.00560298	0.0062561	0.00653245	0.00595821	0.00741769	0.0065045	0.00761787	0.0065936	0.00696352	0.00817701	0.00519577	0.00577246	0.0049887	0.00528822	0.0056846	0.00586969
Var-597	164.073	2.43457	0.485057	0.555662	0.590469	0.564079	0.582351	0.480562	0.503434	0.683016	0.499214	0.444629	0.436608	0.449937	0.636548	0.62617	0.644559	0.524101	0.559269	0.689281	0.573748	0.553732	0.41105	0.405826	0.522329	0.565735
Var-598	295.06	4.60206	0.043055	0.051768	0.0459289	0.0472685	0.0512116	0.0437147	0.0451482	0.0575174	0.0449928	0.042359	0.0441126	0.0447756	0.0546938	0.0520691	0.0496303	0.043236	0.0475234	0.0549112	0.0535766	0.0485467	0.047743	0.0468032	0.0472532	0.0481701
Var-599	557.165	4.22373	0.00555365	0.00594898	0.00383132	0.00666151	0.00601298	0.0045306	0.00598736	0.00622213	0.00563553	0.00586748	0.00616925	0.00701394	0.00777545	0.00747009	0.00792525	0.00651817	0.0063078	0.00719762	0.00938831	0.00786321	0.00504538	0.00498749	0.00646636	0.00839532
Var-600	273.09	4.8822	0.019031	0.0243013	0.0185049	0.0208946	0.0193945	0.0140525	0.0127505	0.0110363	0.0158448	0.0194068	0.0110553	0.00838948	0.0267766	0.0225595	0.0277529	0.0271524	0.023996	0.0294257	0.0113192	0.0102119	0.0150944	0.0136703	0.0132266	0.0121546
Var-601	176.066	4.55905	0.266678	0.283535	0.296505	0.277581	0.27788	0.254338	0.239917	0.300586	0.241802	0.218351	0.240883	0.220019	0.337063	0.364862	0.314381	0.290035	0.320519	0.352674	0.327189	0.296377	0.306165	0.32471	0.313748	0.30341
Var-602	667.106	4.27999	0.0401064	0.0452212	0.0474487	0.0462928	0.0479786	0.0392878	0.0445416	0.0374965	0.0378264	0.0415146	0.0404695	0.040678	0.0504674	0.0491942	0.0479371	0.0419347	0.0464049	0.0560277	0.0421064	0.0420371	0.0346183	0.0334084	0.0398906	0.0428491
Var-603	496.102	1.5564	0.0333792	0.0379188	0.0367916	0.0402929	0.03713	0.0291045	0.0352882	0.0236668	0.030271	0.0276897	0.0271748	0.0432935	0.0396677	0.0394075	0.0396847	0.0360399	0.0358222	0.0415595	0.0374502	0.0314349	0.0275739	0.0362941	0.0380118	0.0447757
Var-604	133.018	0.867365	1.11419	1.19772	0.941021	1.15378	1.15683	0.840255	0.838605	0.657253	0.708622	0.804897	0.853543	0.919034	1.34552	1.09499	1.16017	1.077	1.14833	1.36488	0.802542	0.792017	0.794986	0.786632	0.812389	0.844768
Var-605	293.057	2.14299	0.0212909	0.024923	0.0246868	0.0269706	0.0270639	0.0211494	0.022974	0.0290104	0.0256977	0.0203487	0.0224834	0.0241866	0.0322402	0.0374929	0.0307496	0.0284217	0.0296976	0.0338356	0.0307274	0.0295541	0.0279782	0.0322463	0.0300356	0.0370317
Var-606	672.672	0.623197	0.00299817	0.0028816	0.00300273	0.00357374	0.00292971	0.00283013	0.00298666	0.00345168	0.00189263	0.00288853	0.00282095	0.00298383	0.00354658	0.00347009	0.00427518	0.00315383	0.00352985	0.00410704	0.00408286	0.00395368	0.00330084	0.00325061	0.00311118	0.00335279
Var-607	389.087	4.55111	0.00833395	0.00874195	0.0106948	0.00826861	0.00921404	0.00856243	0.00750863	0.00991766	0.00803684	0.00695274	0.00919504	0.00762756	0.0138758	0.0147738	0.0112355	0.0110819	0.0124091	0.0124498	0.0130118	0.0114639	0.0112109	0.0137076	0.012251	0.0115445
Var-608	159.086	4.20516	0.00599506	0.00635735	0.00410629	0.00623283	0.00584964	0.0054252	0.00519262	0.00658999	0.00644994	0.00649975	0.004986	0.00585764	0.0088238	0.00689837	0.00736166	0.00632194	0.00662756	0.00728147	0.00560685	0.00518886	0.00579505	0.00550474	0.00545714	0.0060024
Var-609	497.104	1.55651	0.00708782	0.00748983	0.00707424	0.0081134	0.0070732	0.00582673	0.00760992	0.00511465	0.00611937	0.0058888	0.00598434	0.00812833	0.0098939	0.00861853	0.00831682	0.00781722	0.00701884	0.00915868	0.00794644	0.00826551	0.00561219	0.0076278	0.0081026	0.0094252
Var-610	277.06	2.48468	0.179241	0.208178	0.188827	0.232946	0.212401	0.154621	0.172519	0.153727	0.165605	0.153057	0.152505	0.160061	0.237678	0.230796	0.220132	0.1891	0.197569	0.239182	0.210997	0.196138	0.164293	0.15624	0.178488	0.195489
Var-611	374.164	4.80532	0.00544633	0.00612088	0.00521984	0.00678038	0.00633277	0.00484485	0.00512411	0.00303508	0.0046076	0.00469524	0.00539774	0.00554437	0.00681884	0.00599152	0.00707497	0.00564727	0.00566057	0.00730637	0.0062952	0.00550489	0.00238994	0.00209041	0.0041924	0.00539296
Var-612	313.069	4.2855	0.0135266	0.0156353	0.0162223	0.0166287	0.0197487	0.0142	0.0210356	0.0272629	0.0164512	0.0146053	0.0180276	0.0178433	0.0221404	0.020732	0.0191071	0.0146857	0.0179852	0.0222265	0.0265718	0.0259388	0.0233711	0.0186377	0.0191719	0.0222613
Var-613	382.13	5.05877	0.0381966	0.0463978	0.0372265	0.0523191	0.0452913	0.0353103	0.047158	0.0496476	0.0458532	0.0425019	0.042791	0.0374309	0.0535234	0.0494326	0.0498168	0.0447823	0.0447002	0.0576404	0.0507011	0.0497093	0.0541405	0.0454366	0.0432797	0.0492423
Var-614	115.042	2.05067	1.74121	2.03177	2.0977	2.16776	2.21622	2.04325	2.13715	3.47643	2.56331	2.02226	2.24792	2.30369	2.49018	2.70621	2.54256	2.16259	2.23295	2.60427	3.03205	2.94152	2.77716	2.75831	2.9951	2.78025
Var-615	319.133	5.05913	0.0187313	0.0215336	0.0179835	0.0256889	0.0227656	0.0182703	0.0207745	0.0220071	0.0229255	0.0195156	0.0213802	0.0206907	0.0264615	0.0245921	0.0241423	0.0220423	0.0240662	0.0289025	0.0249861	0.0242848	0.0254213	0.0231934	0.0219653	0.0239285
Var-616	239.059	4.29198	0.0331632	0.0391193	0.0325889	0.0394624	0.0402609	0.0315875	0.0318546	0.0434599	0.0320224	0.0284869	0.0297996	0.0299678	0.0406944	0.0398996	0.0407502	0.0319094	0.0335333	0.0433646	0.0383007	0.0365857	0.0262535	0.0226598	0.0287985	0.0357324
Var-617	189.061	1.18438	0.0389605	0.0450142	0.0320372	0.0408435	0.0420377	0.0302195	0.0279789	0.0248812	0.027404	0.0269746	0.0283674	0.0330961	0.045731	0.0392771	0.0431961	0.0382727	0.0391659	0.0463597	0.0274414	0.0254137	0.0227712	0.0405023	0.0235371	0.0301367
Var-618	406.163	2.44883	0.0082453	0.00836776	0.00963315	0.0106398	0.00926312	0.00704272	0.00668748	0.00686897	0.00839131	0.00605604	0.00792116	0.00815491	0.0115827	0.0103242	0.0107367	0.00977559	0.00970836	0.0117669	0.0102294	0.00879928	0.00722569	0.00675948	0.00891158	0.0113779
Var-619	133.052	1.15119	0.109841	0.119912	0.116992	0.127756	0.12079	0.085219	0.0788847	0.0625045	0.0791329	0.0826725	0.0870164	0.0893305	0.151021	0.151917	0.127528	0.141451	0.137179	0.158975	0.118377	0.106007	0.105477	0.275642	0.124282	0.125841
Var-620	535.672	3.62871	0.0223884	0.0264243	0.0193641	0.0294152	0.0256388	0.0201092	0.0213603	0.0142144	0.0186773	0.0198697	0.0218239	0.0301039	0.0323068	0.0282471	0.0269566	0.0256688	0.0282401	0.0304422	0.0224375	0.0225044	0.0164468	0.025986	0.0196967	0.0287129
Var-621	1084.47	0.645378	0.00313496	0.00319765	0.00338264	0.00321872	0.00352426	0.00264983	0.00311672	0.00425706	0.00369232	0.00362524	0.0034368	0.00270266	0.00375727	0.00305528	0.00351205	0.00295702	0.00326663	0.00387587	0.00382612	0.00347654	0.00315009	0.00307908	0.00304199	0.00336589
Var-622	218.036	0.759264	0.0826457	0.103018	0.0880514	0.0914762	0.0971202	0.0809916	0.0871305	0.116968	0.0843775	0.0817442	0.0797949	0.0783818	0.0963469	0.0847247	0.100366	0.0785179	0.0893181	0.10173	0.0913611	0.089736	0.0727873	0.0772521	0.0787468	0.0777447
Var-623	288.99	0.937405	0.431646	0.471398	0.441917	0.467177	0.465874	0.366907	0.334138	0.174256	0.247301	0.30768	0.324033	0.337076	0.548349	0.651906	0.571026	0.467232	0.521677	0.613869	0.462081	0.448469	0.322036	0.583373	0.465723	0.431515
Var-624	134.023	0.865434	0.0562349	0.0587136	0.0489556	0.0564466	0.0548723	0.0425109	0.0409332	0.0331472	0.0375942	0.04361	0.0435966	0.0481491	0.0688099	0.0527139	0.0582247	0.0525375	0.0561972	0.068383	0.0444341	0.0431474	0.0396015	0.0367788	0.0430474	0.0427669
Var-625	365.131	5.06005	0.00858598	0.0110498	0.00818747	0.0110087	0.010534	0.00785601	0.00962348	0.0111792	0.0109383	0.00800043	0.00851162	0.014476	0.0107948	0.0108004	0.0105786	0.0102406	0.0100865	0.0123441	0.0107854	0.00961073	0.00975653	0.00980534	0.009529	0.0103939
Var-626	287.032	1.1929	0.00901606	0.0116757	0.00991645	0.0101611	0.0116038	0.0077036	0.00847103	0.00757041	0.00819563	0.0081979	0.00892557	0.00916549	0.0116101	0.0119452	0.011027	0.011218	0.0106289	0.0130993	0.00923117	0.0088207	0.00871905	0.013922	0.00875239	0.0101854
Var-627	233.025	4.55496	0.0110219	0.0137977	0.0127211	0.0132591	0.0129381	0.0115696	0.0119099	0.0150042	0.0109995	0.0106039	0.0114136	0.0104601	0.0133698	0.0133877	0.0150236	0.0122668	0.0118917	0.0150832	0.0137173	0.0140456	0.0131325	0.0119299	0.0125759	0.0126351
Var-628	1072.35	3.62754	0.010381	0.0122281	0.00918973	0.0109533	0.0121748	0.00807992	0.00861295	0.00625915	0.0079394	0.00920093	0.00913509	0.0131265	0.0130623	0.0126588	0.0115063	0.011799	0.0113595	0.0127661	0.00912354	0.00907538	0.00772734	0.0137917	0.00931013	0.0112241
Var-629	304.08	2.47602	0.0400521	0.0460618	0.0413517	0.0549005	0.0487325	0.0368185	0.0446715	0.0376951	0.0417168	0.0359709	0.0398142	0.0393759	0.0558015	0.0558411	0.0522588	0.0424246	0.0466654	0.0572669	0.0528586	0.0513767	0.0404958	0.0347819	0.0423733	0.0505747
Var-630	298.117	0.744092	0.00645238	0.00837397	0.00648258	0.00755121	0.00884523	0.00664387	0.00810009	0.0120131	0.00844319	0.00746199	0.00805336	0.00747221	0.00932842	0.00745548	0.00972466	0.00751633	0.0073567	0.00928458	0.00801319	0.00646234	0.00502042	0.00703154	0.00846906	0.00749794
Var-631	188.059	1.16102	0.42673	0.47054	0.350545	0.461489	0.45244	0.323991	0.330532	0.263448	0.305256	0.291817	0.301042	0.353745	0.487287	0.436406	0.460288	0.417098	0.435563	0.497024	0.308878	0.289519	0.272526	0.489212	0.275648	0.349966
Var-632	378.055	4.81314	0.0180034	0.018305	0.0116432	0.0123742	0.0113274	0.0122268	0.00732754	0.00363819	0.0097319	0.0089966	0.00825297	0.0168679	0.0270317	0.0249958	0.0171545	0.0235868	0.0232271	0.023726	0.0119596	0.0105804	0.0151698	0.0151891	0.0129168	0.0139947
Var-633	183.007	0.807067	0.00582223	0.00581001	0.00650257	0.00556196	0.00705788	0.00461354	0.00293767	0.00407316	0.00401081	0.00399298	0.00387852	0.00563508	0.00691411	0.0075741	0.00753483	0.00528731	0.00713554	0.00787833	0.00486337	0.00360459	0.00216603	0.00413419	0.00233046	0.00443548
Var-634	260.026	3.69822	0.0148364	0.017209	0.0145204	0.0149984	0.0177068	0.0124058	0.0118666	0.0178345	0.0132842	0.0145136	0.013995	0.0104557	0.0157931	0.01601	0.0165735	0.0137064	0.0145001	0.0171538	0.0108912	0.00925473	0.0136138	0.0120096	0.00896706	0.00939985
Var-635	421.033	0.903852	0.0943181	0.107511	0.101036	0.101453	0.106549	0.0820119	0.0835531	0.0661806	0.0804656	0.0870808	0.0721193	0.0681943	0.123882	0.0971982	0.127813	0.107051	0.112526	0.138307	0.0836569	0.0725819	0.0820882	0.089554	0.0946103	0.0972499
Var-636	119.036	0.792571	0.345628	0.402507	0.36488	0.387759	0.419858	0.327531	0.353016	0.447066	0.325584	0.321435	0.319992	0.303745	0.384943	0.383153	0.390509	0.327851	0.352441	0.43151	0.326745	0.335163	0.277625	0.251792	0.288963	0.277431
Var-637	221.156	11.4524	0.0280404	0.0360988	0.030812	0.0337391	0.0332676	0.0285097	0.0318992	0.0414393	0.0310082	0.0299505	0.0318076	0.0298125	0.0327209	0.0356013	0.0356724	0.0284887	0.0311432	0.037218	0.0353121	0.0334408	0.0286089	0.0304706	0.0308935	0.0298886
Var-638	387.117	0.77601	0.0234217	0.0249419	0.0198549	0.0242163	0.0264055	0.0180978	0.0182029	0.0172295	0.0173705	0.0196964	0.0185044	0.0175207	0.0275094	0.0221014	0.0259468	0.0229154	0.0257445	0.0299188	0.0181809	0.0196439	0.0185817	0.0194485	0.0186933	0.0180418
Var-639	556.167	4.22806	0.0206863	0.0245041	0.0167746	0.0256181	0.0279758	0.0165799	0.0247464	0.0246609	0.0225032	0.0232943	0.0214106	0.0267974	0.030181	0.0269173	0.0307813	0.0233808	0.0274444	0.0274674	0.0305044	0.0342634	0.01766	0.0157257	0.0257266	0.0300458
Var-640	403.097	8.04755	0.0059227	0.00688195	0.00597328	0.00691475	0.00614943	0.00539983	0.00635866	0.00763897	0.00553868	0.00518244	0.00552008	0.0128657	0.00757511	0.00811528	0.00692192	0.00598432	0.0068107	0.00761692	0.00601933	0.00608529	0.00533221	0.00562293	0.00539428	0.00567976
Var-641	287.083	4.30497	0.0159987	0.0176084	0.0151533	0.0182797	0.0164337	0.0122619	0.0162025	0.014576	0.0120513	0.0134886	0.0160248	0.0143822	0.0207946	0.0169135	0.0166218	0.0152787	0.0164188	0.0198998	0.0172074	0.0169745	0.015221	0.0140825	0.0139238	0.0161193
Var-642	208.027	4.11943	0.053571	0.0609273	0.0505362	0.0578334	0.0608611	0.0520252	0.053287	0.0638343	0.0541508	0.0493632	0.0510253	0.0545608	0.0632734	0.0570779	0.0615802	0.0529417	0.0545552	0.0610377	0.0589773	0.0523748	0.0473698	0.046768	0.0479523	0.0546121
Var-643	277.157	5.47594	0.0176705	0.0205995	0.0208115	0.0238292	0.0213544	0.0173005	0.018865	0.0209048	0.019506	0.0169789	0.0183802	0.020639	0.0230428	0.0240151	0.0235647	0.0199072	0.0197528	0.0248824	0.0244081	0.0247714	0.0188931	0.016759	0.0218216	0.0234914
Var-644	456.103	4.6565	0.00779749	0.00772018	0.00661562	0.00723419	0.00756009	0.00681018	0.00696211	0.00574382	0.00624835	0.00669459	0.00715631	0.00707047	0.00856475	0.00788321	0.00797964	0.00659724	0.0075564	0.00902806	0.00604796	0.0069931	0.00470691	0.00499168	0.00575271	0.00670669
Var-645	158.083	4.1997	0.0596599	0.0664872	0.0575865	0.0644176	0.0610514	0.0536343	0.0526891	0.057392	0.0705122	0.0585396	0.0469304	0.0505639	0.0705537	0.0708413	0.0656468	0.0647612	0.0661767	0.0712489	0.0615256	0.0498952	0.0652229	0.0636675	0.0618828	0.0605708
Var-646	463.123	5.77919	0.00736301	0.00797801	0.00743349	0.0082747	0.00781398	0.00455031	0.00555442	0.00426929	0.00505619	0.0059909	0.00648834	0.0054381	0.00930222	0.00774398	0.00822779	0.00750263	0.00853179	0.00989559	0.00588356	0.00575971	0.00511033	0.00427093	0.00551847	0.00638729
Var-647	138.922	0.569472	0.0234253	0.0277149	0.0226588	0.0216318	0.0236393	0.0199745	0.0192526	0.0263194	0.0211097	0.0214753	0.0182145	0.0164682	0.02044	0.0178959	0.0195512	0.0142544	0.0160005	0.0206401	0.0192649	0.0177823	0.0166688	0.0172399	0.0154348	0.0174873
Var-648	148.042	3.78285	0.0375495	0.0434796	0.0400535	0.0431015	0.0465598	0.0368007	0.043515	0.0576191	0.0426552	0.0389688	0.040604	0.0361548	0.0475717	0.0427408	0.0415062	0.0374599	0.0411219	0.0507739	0.0460468	0.0468982	0.0399966	0.040018	0.0389334	0.040739
Var-649	215.036	0.75922	3.58142	4.23013	3.71793	4.0088	4.21816	3.39251	3.75122	4.91799	3.59872	3.51027	3.54139	3.38332	4.0148	3.53799	4.13465	3.31038	3.69352	4.39852	3.86366	3.91835	3.29439	3.32493	3.41017	3.49589
Var-650	238.884	0.640882	0.00816903	0.00861736	0.00818809	0.00896265	0.00860742	0.00716631	0.00885082	0.0109989	0.00795576	0.00854472	0.00844669	0.00783042	0.00921067	0.00783798	0.00891826	0.00698322	0.00802261	0.0100588	0.0103026	0.00969317	0.00857751	0.00965972	0.00992167	0.0119089
Var-651	521.174	0.767271	0.0162464	0.0171654	0.0116928	0.0161018	0.0155252	0.0118749	0.0119298	0.0075452	0.0100188	0.0140443	0.0110712	0.0120931	0.0213861	0.0237751	0.0175395	0.017002	0.0171738	0.0205754	0.0133466	0.012715	0.0139746	0.0137905	0.0105541	0.0136877
Var-652	113.061	5.116	0.115846	0.123252	0.128567	0.119071	0.119212	0.127113	0.113751	0.150759	0.124971	0.100416	0.124854	0.123943	0.167508	0.1745	0.140385	0.136501	0.146889	0.150976	0.179726	0.159229	0.16919	0.168451	0.166335	0.160898
Var-653	118.024	1.34079	0.0371344	0.0409434	0.0379405	0.0388408	0.0378673	0.0310119	0.027752	0.0212052	0.0248431	0.0251449	0.0268379	0.0307203	0.0530054	0.0508559	0.0417137	0.0420772	0.0404838	0.0502292	0.0327018	0.0295382	0.0284235	0.0312588	0.0377745	0.0353699
Var-654	193.055	3.949	0.00855328	0.010911	0.0128836	0.0108281	0.0123446	0.0109321	0.00498787	0.00724824	0.0080208	0.00459295	0.00515018	0.00520152	0.00647708	0.00661847	0.00570137	0.00406062	0.00784424	0.00443618	0.00600562	0.0102589	0.00646875	0.00615057	0.00626571	0.00647034
Var-655	161.047	1.47024	0.461548	0.518591	0.49306	0.565792	0.550389	0.443099	0.488914	0.621776	0.58224	0.453262	0.464299	0.447371	0.586347	0.577706	0.554782	0.488936	0.488889	0.553587	0.655405	0.641235	0.536482	0.5127	0.547967	0.599175
Var-656	296.109	2.05775	0.0326828	0.0390472	0.0355091	0.0322265	0.0411779	0.0362496	0.0368506	0.0596847	0.0404049	0.0361493	0.038036	0.0336394	0.0404981	0.0416293	0.0466192	0.0359629	0.0402394	0.0445854	0.04892	0.0490296	0.0430304	0.0431132	0.045011	0.0394419
Var-657	379.051	4.81369	0.0723454	0.0681373	0.0419244	0.0471806	0.0382776	0.045761	0.0258774	0.00802462	0.0371146	0.0323775	0.0292289	0.0645246	0.0998788	0.0972238	0.0608953	0.0912788	0.09762	0.0924326	0.0452665	0.0365364	0.0604762	0.0572241	0.0497104	0.0537489
Var-658	809.121	3.75216	0.0162387	0.0185522	0.0138926	0.0164724	0.0169431	0.0119007	0.0141688	0.00883969	0.0121971	0.0141006	0.0135348	0.0151418	0.0192742	0.0146889	0.0178733	0.0144102	0.0158263	0.0200583	0.0109323	0.0117963	0.00938866	0.00910463	0.0116455	0.012976
Var-659	149.047	0.796813	0.0505615	0.0595067	0.0491352	0.0608996	0.05782	0.0501142	0.0529358	0.0657803	0.0457583	0.0465979	0.0478998	0.0550818	0.0618332	0.0683335	0.0637851	0.0487026	0.0540471	0.0672333	0.0502847	0.0509103	0.0404835	0.0381809	0.0493739	0.0463563
Var-660	344.137	2.43291	0.174201	0.201863	0.202382	0.156499	0.197189	0.176221	0.161221	0.270232	0.17299	0.171522	0.161008	0.14701	0.211726	0.200046	0.230752	0.18397	0.206824	0.238372	0.192845	0.196803	0.161053	0.183906	0.194115	0.159861
Var-661	340.119	0.828273	0.0294016	0.0310317	0.0274083	0.0329388	0.0324773	0.0236589	0.0277757	0.0255648	0.02329	0.0259018	0.0241509	0.0263501	0.033214	0.0273749	0.0334264	0.0260924	0.029871	0.0342671	0.0238537	0.0263631	0.0201649	0.0201168	0.019299	0.0226844
Var-662	345.14	2.43398	0.0315725	0.0358817	0.0348037	0.0276827	0.0346977	0.0303827	0.0256188	0.0467203	0.0284414	0.029604	0.0279094	0.0247115	0.0370065	0.0351892	0.0375351	0.0316928	0.0362692	0.039721	0.034442	0.0337333	0.0275794	0.0333587	0.0332201	0.0287929
Var-663	396.972	0.789587	0.0336826	0.0374445	0.0364584	0.0369784	0.0386231	0.0313944	0.033263	0.0433418	0.0328694	0.0317235	0.0301919	0.0316484	0.0374492	0.0391396	0.0373483	0.0320664	0.0357442	0.0398245	0.0326368	0.0326838	0.0286063	0.0296777	0.0303225	0.0315764
Var-664	422.158	4.85636	0.0258225	0.0316088	0.0253391	0.0319151	0.0334355	0.023645	0.0285534	0.0283224	0.028286	0.026261	0.0258696	0.0255152	0.0327441	0.036403	0.0367558	0.0241955	0.0329544	0.0399405	0.0307827	0.0293922	0.027037	0.0268355	0.0248815	0.0280944
Var-665	192.025	0.9401	0.383029	0.433343	0.491458	0.431121	0.44094	0.379004	0.270319	0.168915	0.200792	0.258717	0.262635	0.254418	0.49894	0.485889	0.488379	0.408441	0.438497	0.547282	0.354731	0.343748	0.241507	0.40657	0.407584	0.337626
Var-666	286.027	1.16102	0.0849532	0.0928641	0.0687897	0.0885352	0.0915102	0.0636494	0.080717	0.0670563	0.0770128	0.0751989	0.0766651	0.0825936	0.0899724	0.103075	0.0911627	0.0824176	0.0885699	0.097655	0.0761093	0.0706586	0.0730943	0.148324	0.0710989	0.0847711
Var-667	255.084	4.98089	0.0158754	0.0175629	0.0156389	0.0191884	0.0172616	0.0137109	0.0159285	0.0200659	0.0167102	0.0155757	0.014656	0.0183853	0.0179313	0.017337	0.0174533	0.0155906	0.0162929	0.0186685	0.0163414	0.0159599	0.0137754	0.0138196	0.0151546	0.0164719
Var-668	285.081	4.446	0.0114572	0.014129	0.011053	0.0121258	0.0125606	0.0101556	0.0113125	0.0148535	0.0109445	0.0101007	0.0110711	0.0112808	0.0122636	0.0132827	0.0127878	0.0113872	0.011576	0.0137808	0.0113804	0.011671	0.0110013	0.00998773	0.00990412	0.0128792
Var-669	305.08	2.4762	0.00667077	0.00734498	0.00683359	0.00930635	0.00779565	0.00608481	0.00659253	0.00715403	0.00613432	0.00601557	0.00609041	0.00640311	0.0083786	0.00979872	0.00912602	0.00708582	0.00768001	0.0096318	0.00760814	0.00717379	0.00655957	0.00601734	0.00611147	0.00841528
Var-670	212.022	1.86701	0.0175254	0.0193473	0.0175639	0.0198884	0.0204449	0.0157651	0.0184373	0.0240622	0.0189865	0.0154855	0.0189298	0.0192818	0.0199942	0.0186666	0.0187208	0.0163706	0.016636	0.0207302	0.0189573	0.0189873	0.0136395	0.0147639	0.0173313	0.0185563
Var-671	752.794	0.600687	0.00286843	0.00374289	0.00352474	0.0036283	0.00341085	0.00278227	0.00299647	0.00402054	0.00332946	0.00339512	0.00323016	0.0035794	0.00349626	0.00341065	0.00354927	0.00326103	0.00344355	0.00408369	0.00370529	0.00351188	0.00285647	0.00298926	0.00386601	0.00316164
Var-672	380.056	4.8133	0.0130168	0.0139443	0.00880219	0.00854955	0.00822519	0.00934109	0.00466983	0.00293928	0.00745526	0.00671672	0.00612707	0.0124175	0.0161641	0.0176951	0.0116941	0.0165108	0.0165882	0.0170535	0.00829372	0.00773859	0.011854	0.0098602	0.00857337	0.0105235
Var-673	154.015	4.32418	0.169671	0.195897	0.153538	0.180992	0.177239	0.164984	0.15296	0.183134	0.175296	0.148077	0.151649	0.154165	0.198596	0.199876	0.182094	0.168153	0.179807	0.196711	0.18157	0.160176	0.161954	0.154135	0.163448	0.179956
Var-674	302.057	0.941745	0.0084373	0.0132825	0.0101024	0.0115448	0.0112682	0.0110809	0.0102616	0.0189784	0.0117288	0.00953817	0.00973093	0.0101246	0.00451801	0.00642662	0.00941733	0.00571484	0.00481998	0.00521398	0.0110046	0.0105051	0.0077875	0.00962881	0.00830683	0.00773672
Var-675	157.052	5.11609	0.539163	0.568769	0.590858	0.569478	0.550332	0.612866	0.533664	0.711508	0.609557	0.467159	0.588807	0.582772	0.777452	0.846885	0.670476	0.635652	0.703331	0.703004	0.861334	0.753696	0.81048	0.839779	0.815134	0.79182
Var-676	158.057	5.11443	0.0495857	0.0511473	0.0539853	0.0526448	0.0478205	0.054797	0.0461994	0.0621649	0.0537108	0.0425123	0.0495931	0.0538733	0.0707574	0.0705525	0.0599035	0.0551446	0.0612806	0.0616895	0.0757574	0.0645798	0.067988	0.0710569	0.0699699	0.0688248
Var-677	473.775	0.634534	0.009661	0.0114807	0.00995247	0.0102974	0.0118024	0.00878299	0.00969888	0.0132981	0.00969906	0.00970958	0.00930043	0.00843857	0.011315	0.0103404	0.0104722	0.00874474	0.00924534	0.0115321	0.0104083	0.0110187	0.0082115	0.00795651	0.00904702	0.00992176
Var-678	213.058	4.02364	0.00598041	0.00718105	0.0065664	0.00674131	0.00734349	0.00570446	0.00687798	0.0102193	0.006776	0.00585852	0.00674199	0.00752164	0.00725765	0.00756519	0.00735139	0.00725091	0.0069465	0.00929511	0.00782814	0.00799165	0.00640579	0.00628761	0.00732857	0.00795005
Var-679	294.894	0.612289	0.025743	0.0300517	0.0275925	0.0312428	0.0291884	0.0251776	0.0285552	0.0277905	0.0175713	0.0169423	0.0245364	0.0287921	0.0306676	0.0291982	0.0299748	0.0241014	0.0263984	0.0329953	0.0261868	0.0296878	0.0161265	0.0175516	0.022645	0.0200768
Var-680	230.015	3.40795	0.160277	0.165073	0.135225	0.162015	0.142189	0.102078	0.0944969	0.0792416	0.117103	0.130373	0.103151	0.0847224	0.173391	0.163348	0.171486	0.146361	0.15081	0.179963	0.0967142	0.080461	0.119465	0.119794	0.0915258	0.0918818
Var-681	668.11	4.27671	0.0111633	0.0118237	0.0136291	0.0118356	0.0128431	0.010221	0.0119479	0.0096747	0.00969025	0.010751	0.0107181	0.010919	0.012891	0.0131913	0.013216	0.0113444	0.0122664	0.0151319	0.00998377	0.010746	0.00806581	0.00940227	0.0102198	0.0118903
Var-682	373.111	4.55171	0.0175909	0.0162369	0.0222347	0.0225136	0.019015	0.0191542	0.0164267	0.0196622	0.0182298	0.0145947	0.0176666	0.0169162	0.0282504	0.0354242	0.0258255	0.0234814	0.0255041	0.026433	0.031695	0.0254591	0.0286247	0.0271638	0.0296973	0.0281322
Var-683	279.059	2.48484	0.0569261	0.0640045	0.0625366	0.0724422	0.0710878	0.0502941	0.0556191	0.0491587	0.0513988	0.0471287	0.049202	0.0519426	0.0725899	0.0712347	0.0663683	0.0566706	0.0621691	0.0761968	0.0660393	0.0645892	0.0514221	0.050408	0.0542515	0.0612841
Var-684	544.751	0.618592	0.0056739	0.0071381	0.00657676	0.00700117	0.00631574	0.00567066	0.00587571	0.00525336	0.00404262	0.00341684	0.00522749	0.0057469	0.00665672	0.00664877	0.00670093	0.00585223	0.00653419	0.00782204	0.00585928	0.00640042	0.0032154	0.003267	0.00434032	0.0037483
Var-685	110.024	4.32336	0.0164317	0.0182528	0.0144178	0.0165205	0.0172431	0.0149063	0.0154534	0.0173449	0.0158145	0.0126425	0.012379	0.0149922	0.0186725	0.0188919	0.0170441	0.0150083	0.0183013	0.0187913	0.0176223	0.0163244	0.0140462	0.0147637	0.0158406	0.0186158
Var-686	1099.36	4.05212	0.00524331	0.00659135	0.00441468	0.00542202	0.0061073	0.00475314	0.00342788	0.00283398	0.00397804	0.00390378	0.00447229	0.00301679	0.00662452	0.00585426	0.00551163	0.00537401	0.00605784	0.00749167	0.00384209	0.00444846	0.005476	0.00528254	0.00404519	0.00434067
Var-687	226.067	0.784898	0.0492089	0.0601819	0.0506975	0.0525783	0.0575765	0.042762	0.0492193	0.0613889	0.04447	0.0462656	0.0451984	0.0417567	0.0532735	0.0564569	0.0543824	0.0447654	0.0487164	0.0601354	0.0453766	0.0488897	0.0383918	0.0390311	0.0395402	0.0385726
Var-688	341.08	0.775389	0.0461345	0.0482155	0.0473473	0.0527205	0.0504139	0.0414402	0.0493548	0.0557525	0.0465889	0.0484061	0.0458462	0.0445271	0.0532553	0.051566	0.0520868	0.0424667	0.0427885	0.0526593	0.0484213	0.0515197	0.0287587	0.0283794	0.0275883	0.0313844
Var-689	170.834	0.5925	0.00515408	0.00607899	0.00345437	0.00578411	0.00608035	0.0031754	0.00403267	0.00434378	0.0034637	0.0049401	0.0048026	0.00450903	0.00734734	0.00649677	0.00635304	0.00509723	0.00624795	0.00683081	0.00468039	0.00472662	0.00464051	0.00441046	0.00478579	0.00483398
Var-690	284.021	2.43467	0.00768748	0.00958481	0.00983121	0.00924001	0.0101262	0.00883737	0.00893053	0.0133127	0.00892165	0.00828697	0.00894597	0.00789839	0.010098	0.00982849	0.0117595	0.00882443	0.00961939	0.0114398	0.0104886	0.0114499	0.00816194	0.00856337	0.00971524	0.00904002
Var-691	536.675	3.62858	0.00445316	0.00528542	0.00283756	0.00422101	0.00566568	0.00347887	0.00445424	0.00219833	0.00350036	0.00475333	0.0045384	0.00551454	0.0057142	0.00560537	0.00514301	0.00516551	0.00545855	0.00572042	0.00450468	0.00380054	0.0028819	0.00478569	0.00301186	0.0058752
Var-692	129.021	0.953473	0.166939	0.190657	0.193396	0.188053	0.190982	0.168615	0.126747	0.1057	0.111453	0.116361	0.127093	0.116011	0.209585	0.195331	0.186718	0.169524	0.173985	0.216526	0.151062	0.147473	0.112879	0.0678474	0.146266	0.135738
Var-693	130.052	1.27446	0.149459	0.176469	0.190391	0.179039	0.171073	0.152453	0.128542	0.133036	0.141174	0.125711	0.11946	0.126753	0.19303	0.186649	0.18218	0.16869	0.181769	0.195217	0.139403	0.132126	0.125997	0.149878	0.130771	0.145499
Var-694	390.829	0.642378	0.0140863	0.0153997	0.0143567	0.0146791	0.0157877	0.0123712	0.0140222	0.0184496	0.0139618	0.0130946	0.0135771	0.0131114	0.0150245	0.013538	0.014432	0.012373	0.0139134	0.0157765	0.014459	0.0150041	0.0140591	0.0141299	0.0137205	0.0144306
Var-695	162.051	1.47005	0.0296531	0.0390604	0.0335763	0.0374111	0.0416715	0.0295775	0.0359436	0.044558	0.0403789	0.0288444	0.0314762	0.0308829	0.0386691	0.0420788	0.0432209	0.0317712	0.0344682	0.0396057	0.0431189	0.0459348	0.0380633	0.0390203	0.0388922	0.0448412
Var-696	539.969	0.944773	0.0253471	0.0306206	0.0212252	0.0273307	0.0310832	0.0233587	0.0193025	0.0135081	0.0172325	0.0156128	0.019302	0.0192121	0.0316332	0.0282713	0.0303547	0.0257986	0.0275174	0.0326452	0.0210183	0.0196201	0.0158512	0.0170052	0.0140026	0.0193334
Var-697	284.079	4.45341	0.061885	0.0716693	0.062997	0.069679	0.0706604	0.0576027	0.0651114	0.0777595	0.0577241	0.0538171	0.0550303	0.0551373	0.068409	0.067593	0.0652703	0.0591998	0.0629891	0.0733928	0.0669372	0.0646304	0.0697659	0.0635541	0.0548217	0.0656786
Var-698	375.132	4.97796	0.0475831	0.0543864	0.0492508	0.0539958	0.0565904	0.0465378	0.0478409	0.0644698	0.0510097	0.047273	0.0468584	0.0440263	0.0549904	0.0503736	0.0538187	0.044403	0.0474145	0.0609463	0.0482528	0.0467016	0.0451945	0.0455535	0.0385585	0.045081
Var-699	280.939	0.91379	0.0151226	0.0154078	0.0143263	0.0164542	0.0151073	0.0143486	0.0130547	0.0146439	0.0125277	0.0119075	0.0131653	0.0138194	0.0192382	0.0154076	0.0173853	0.0139718	0.0153621	0.0166588	0.0135543	0.0138724	0.0140034	0.0152683	0.0142305	0.0112083
Var-700	221.119	8.6771	0.0149513	0.017599	0.0144434	0.0176656	0.0184173	0.0143603	0.0160725	0.0208994	0.0148946	0.0160593	0.0146316	0.0164163	0.0173037	0.0189377	0.0173374	0.0146038	0.017874	0.0206917	0.0171903	0.0179898	0.0152739	0.0151121	0.0146882	0.0154941
Var-701	346.061	4.28006	0.0104615	0.012593	0.0103423	0.0125615	0.0130175	0.00986324	0.0122015	0.0119799	0.00853978	0.00804646	0.00983322	0.00908423	0.0138588	0.0130994	0.0123809	0.0109327	0.0121765	0.0121047	0.0130756	0.0142863	0.00976265	0.00806033	0.00954995	0.0107873
Var-702	319.992	2.42656	0.00601079	0.00745492	0.00655307	0.00602213	0.0071278	0.00628822	0.00634947	0.00914826	0.00653331	0.00692438	0.00692038	0.00554373	0.00727493	0.0062268	0.00753554	0.00646737	0.00711543	0.0082791	0.00812525	0.00787406	0.00642984	0.00588994	0.00704271	0.00715415
Var-703	491.12	8.05787	0.0128888	0.0149949	0.0122679	0.014086	0.0139245	0.011787	0.0129487	0.0190355	0.0136077	0.0135861	0.0129549	0.0131992	0.0153949	0.0171279	0.0156579	0.0118017	0.0137212	0.0157022	0.0139293	0.0143406	0.0118381	0.0117915	0.0134578	0.0134094
Var-704	232.074	4.30626	0.0647954	0.0824969	0.0797269	0.0735848	0.0785167	0.0726942	0.0523503	0.0813373	0.0721225	0.0569673	0.0496147	0.0336245	0.0547939	0.0593349	0.0537013	0.0472808	0.0540915	0.0599354	0.0424832	0.0343494	0.0562337	0.0474782	0.0420242	0.0388981
Var-705	815.433	4.87119	0.0060853	0.00684746	0.00416804	0.00661775	0.00672279	0.00398076	0.00511264	0.00304767	0.00360082	0.00483308	0.0048145	0.0055903	0.0077233	0.00686742	0.00746848	0.00621894	0.00671904	0.00769904	0.00595718	0.00520934	0.0044404	0.00453546	0.00503337	0.0062088
Var-706	664.689	0.612705	0.00453826	0.00493481	0.00440849	0.00474755	0.00529237	0.00376211	0.00436129	0.00406313	0.00331443	0.00294702	0.00373102	0.00406428	0.00481032	0.00450587	0.00462854	0.00404656	0.00430586	0.00536354	0.00472319	0.00474815	0.00276723	0.00332485	0.00332643	0.00291308
Var-707	660.703	0.612289	0.00326368	0.0042774	0.00434436	0.00416679	0.0043278	0.00352091	0.0040774	0.00327259	0.00269498	0.00230935	0.00339019	0.00410834	0.00431383	0.00387859	0.00473899	0.00378471	0.00421038	0.00498042	0.0043053	0.00480283	0.00264938	0.00361054	0.00409316	0.00275043
Var-708	148.035	0.949189	0.0147473	0.0213007	0.0156288	0.015138	0.0145586	0.01339	0.0114211	0.0121193	0.011762	0.0106628	0.00968037	0.00999996	0.0183763	0.0187199	0.0171834	0.0150922	0.0165813	0.0196273	0.0135091	0.0128886	0.0108769	0.016184	0.0114325	0.0117864
Var-709	295.069	1.22828	0.0646689	0.0653541	0.0452914	0.0628141	0.0600123	0.0476673	0.0506812	0.0478719	0.0495331	0.0476023	0.0534812	0.0579967	0.0761242	0.0605992	0.0611851	0.0587324	0.0619982	0.0732607	0.0600909	0.0539156	0.061389	0.0566011	0.0570827	0.0567488
Var-710	344.014	2.93235	0.0199467	0.0235285	0.0190669	0.0205168	0.0236618	0.0180251	0.018651	0.0205041	0.0180143	0.0189901	0.0207249	0.0165	0.0219742	0.0226648	0.0211636	0.0179463	0.0209239	0.0235506	0.0188127	0.017736	0.0248721	0.0278611	0.0176587	0.0192354
Var-711	694.952	0.788755	0.011004	0.0148032	0.0124165	0.012266	0.0147379	0.0107527	0.0118763	0.011612	0.0110927	0.0116637	0.0114165	0.00994988	0.0141873	0.0150272	0.0135714	0.0111288	0.0132684	0.0143544	0.0111965	0.0119131	0.0105269	0.0116344	0.00938475	0.0119344
Var-712	958.533	0.64676	0.00418065	0.00388572	0.00351645	0.00461019	0.00491975	0.00368079	0.00369823	0.00425237	0.00296132	0.00283966	0.00421923	0.00382036	0.00471238	0.00499747	0.0052671	0.00370958	0.00414775	0.0054144	0.00401661	0.00462738	0.00251864	0.00373287	0.00441096	0.0036447
Var-713	115.005	0.866331	0.15768	0.172043	0.136082	0.158626	0.162372	0.11863	0.120829	0.0989184	0.104048	0.113053	0.120602	0.133654	0.183365	0.14426	0.156403	0.150841	0.158928	0.189518	0.112675	0.110898	0.108485	0.112946	0.113892	0.118232
Var-714	459.094	8.26354	0.0142859	0.0176424	0.0157723	0.0186545	0.0164131	0.0147584	0.0167995	0.0214774	0.0149036	0.0146147	0.0156616	0.0151006	0.0180437	0.0186722	0.0178811	0.0138518	0.0164737	0.0190172	0.0166928	0.0164679	0.0144266	0.0143299	0.0141889	0.0144371
Var-715	347.146	9.62508	0.0113612	0.0124495	0.01225	0.012511	0.011878	0.0103546	0.0120137	0.0140082	0.0102346	0.0100487	0.0103166	0.0102663	0.0129121	0.014095	0.013351	0.0113741	0.0114045	0.012944	0.0123446	0.0118511	0.0108121	0.0109191	0.0107945	0.0117006
Var-716	128.037	0.949647	0.217308	0.241975	0.188566	0.246005	0.251792	0.174228	0.150944	0.13935	0.14552	0.155504	0.155484	0.146131	0.249087	0.229822	0.252093	0.204924	0.215322	0.24921	0.159732	0.159187	0.155139	0.311808	0.137257	0.154792
Var-717	303.006	1.24433	0.0112599	0.0116078	0.0141428	0.0124819	0.0123595	0.0126093	0.0101286	0.009243	0.00884652	0.00944142	0.0109133	0.0102262	0.0157032	0.0167349	0.0136753	0.0127437	0.0135778	0.016032	0.0107147	0.00987371	0.00935209	0.0158762	0.0148695	0.0124783
Var-718	129.021	1.80519	0.0328434	0.0426073	0.0314674	0.0380956	0.0453712	0.0365633	0.0322272	0.0408337	0.0327416	0.0277197	0.0330007	0.0650978	0.0503702	0.0446234	0.0392013	0.0364953	0.0410626	0.0476088	0.0422411	0.0393012	0.0171203	0.0198136	0.04021	0.0412338
Var-719	926.564	0.647318	0.00356375	0.00447318	0.00350813	0.00417352	0.00428313	0.00337363	0.00388566	0.00527466	0.0033067	0.00450856	0.00351891	0.003252	0.00460109	0.00424087	0.00452665	0.00326894	0.00357838	0.00419413	0.00414106	0.0036256	0.00400707	0.00339977	0.00394424	0.00485546
Var-720	287.037	4.00293	0.0135067	0.016478	0.0112574	0.0149994	0.0146963	0.0107977	0.00959828	0.00692012	0.008895	0.00731437	0.00835962	0.00835779	0.0160619	0.0151441	0.0144817	0.0136945	0.0155597	0.0149246	0.0110972	0.0104248	0.00696511	0.00741399	0.0088003	0.00936936
Var-721	377.088	0.764269	0.0350447	0.0373727	0.0340643	0.0362122	0.038242	0.0300193	0.0323751	0.0374302	0.0291096	0.0332077	0.032469	0.0299507	0.0415827	0.0316758	0.0391818	0.0335509	0.0369102	0.042246	0.0322269	0.0335739	0.0307995	0.0297612	0.0308118	0.0310092
Var-722	356.114	5.0586	0.0228137	0.0260347	0.0205869	0.0309635	0.0290886	0.0189303	0.0256959	0.0250425	0.0242098	0.0234418	0.0235941	0.0226189	0.0315131	0.0265179	0.0276135	0.0263128	0.0261496	0.0329383	0.0276298	0.0259332	0.0254835	0.0228908	0.023509	0.0266846
Var-723	516.677	3.9539	0.00422261	0.0038989	0.0034137	0.00390347	0.00446098	0.00343885	0.00451902	0.00289012	0.00302701	0.00356058	0.003802	0.00407129	0.00443291	0.00379444	0.00530153	0.00417188	0.00383356	0.00518281	0.0034114	0.00452935	0.00304531	0.00201487	0.00371695	0.00480763
Var-724	352.112	5.82893	0.00562399	0.00676126	0.00632731	0.00620329	0.00612758	0.00535568	0.00534039	0.00686757	0.00622043	0.00519296	0.00486006	0.0038947	0.00664983	0.00686578	0.00649697	0.00532485	0.00597238	0.00640158	0.00642403	0.00618878	0.0058541	0.00524046	0.0060251	0.00528261
Var-725	361.13	1.27322	0.0220384	0.0254296	0.0231436	0.0249805	0.0255377	0.0196422	0.0222039	0.0229422	0.020308	0.0205004	0.0200548	0.0223069	0.0256756	0.0213079	0.0251715	0.02235	0.023385	0.0272076	0.0190352	0.0174259	0.0157711	0.0315038	0.0162765	0.0191581
Var-726	549.168	4.0543	0.00879829	0.00899876	0.00742913	0.0103748	0.0104255	0.00757371	0.00617135	0.00502436	0.00671068	0.0065806	0.00600214	0.00468741	0.010374	0.0102087	0.00945416	0.00842813	0.00912945	0.012599	0.00674327	0.00673573	0.00784178	0.00750477	0.00585315	0.00757399
Var-727	363.108	4.55003	0.0461318	0.0527394	0.0530641	0.0519011	0.057904	0.0473551	0.0470447	0.0617476	0.0451678	0.0427268	0.0435218	0.0319919	0.0568887	0.0497901	0.0600952	0.0442155	0.0508726	0.0609019	0.0545435	0.0515537	0.0590076	0.0583962	0.0478635	0.0435076
Var-728	472.12	4.79791	0.00649608	0.00743777	0.00598135	0.00596005	0.00785575	0.00529349	0.00491271	0.00518465	0.00464881	0.00550371	0.00576435	0.00449081	0.00779667	0.00623924	0.0074859	0.00595256	0.00763464	0.00761059	0.00592943	0.00541931	0.00375128	0.00363511	0.00470395	0.00522739
Var-729	113.026	0.774658	0.223356	0.267459	0.24658	0.264313	0.279564	0.218425	0.239594	0.303393	0.218135	0.226711	0.225311	0.212187	0.256086	0.235236	0.268401	0.222447	0.236418	0.281834	0.232234	0.239257	0.201858	0.197872	0.209756	0.194858
Var-730	538.788	0.611858	0.0054856	0.00595208	0.00539394	0.00578926	0.00646232	0.00517289	0.00582427	0.00538072	0.00388912	0.00268866	0.00431029	0.00557464	0.00619057	0.00583024	0.0059707	0.00462592	0.00559971	0.00654996	0.00542874	0.005695	0.00285134	0.0031516	0.00440477	0.00379128
Var-731	611.109	3.29698	0.00837472	0.0120172	0.00668824	0.00949716	0.0103717	0.0065798	0.0126332	0.00638778	0.0073325	0.0102966	0.0127922	0.0117648	0.0105051	0.010132	0.010885	0.00855014	0.00979205	0.0142373	0.00972134	0.0099238	0.00613537	0.00749639	0.00937443	0.00996957
Var-732	194.083	10.1629	0.0107949	0.0136538	0.0112156	0.0122965	0.0137095	0.0113556	0.0128073	0.0158035	0.0114981	0.0125966	0.0118772	0.0110159	0.0141438	0.0158608	0.0129784	0.0112407	0.0138536	0.0146724	0.0132588	0.0129232	0.0112622	0.0116263	0.0117473	0.013247
Var-733	295.106	2.05244	0.245768	0.290472	0.275556	0.222111	0.300096	0.262284	0.240432	0.421173	0.296444	0.26325	0.278547	0.244822	0.301351	0.30009	0.314874	0.266587	0.282632	0.330456	0.345028	0.334488	0.336052	0.33197	0.343308	0.295535
Var-734	405.048	0.937218	0.0521774	0.0640553	0.0453234	0.0619209	0.0624888	0.0447584	0.0359984	0.0267087	0.0362125	0.0377231	0.0332115	0.036991	0.0628019	0.0520801	0.0640226	0.051517	0.0564003	0.0654464	0.0334745	0.0341523	0.0251908	0.0300029	0.0254431	0.0328546
Var-735	810.12	3.75289	0.00590971	0.00713652	0.00468945	0.00696938	0.0075688	0.00513724	0.00584676	0.00380669	0.00493203	0.0058959	0.00563516	0.00583425	0.00705662	0.00694388	0.00681347	0.00602429	0.00691487	0.00896696	0.0052142	0.00509267	0.00420129	0.00350661	0.0043935	0.00485819
Var-736	420.201	5.17535	0.0152638	0.0156869	0.0146014	0.0163735	0.018723	0.012976	0.0163019	0.0174928	0.0155885	0.0147836	0.0134007	0.0136653	0.0172539	0.0162524	0.0166164	0.0144469	0.0147301	0.0181952	0.0161488	0.0154678	0.0134721	0.011811	0.01261	0.0146386
Var-737	195.93	0.784744	0.131042	0.161013	0.13926	0.147768	0.155571	0.120888	0.147383	0.198211	0.140214	0.142706	0.137891	0.133353	0.1391	0.140259	0.151241	0.116758	0.127267	0.152356	0.154663	0.154282	0.135118	0.144945	0.14554	0.147708
Var-738	401.089	8.0496	0.148392	0.158722	0.147699	0.159085	0.166806	0.136936	0.13997	0.18184	0.133628	0.131916	0.133215	0.155073	0.166888	0.170476	0.156615	0.133786	0.154634	0.165026	0.146435	0.142716	0.114757	0.117467	0.125911	0.128773
Var-739	659.704	0.615929	0.00277773	0.00296727	0.00326883	0.00307847	0.00330085	0.00328305	0.00343895	0.00347395	0.00274484	0.00206833	0.00371448	0.00343734	0.00401768	0.00357701	0.00381842	0.00314845	0.00318699	0.00396451	0.0030796	0.00364651	0.00237789	0.00241221	0.00366081	0.00266241
Var-740	514.285	7.31535	0.0368417	0.0414152	0.0353975	0.0410195	0.0405869	0.0354863	0.0368735	0.0401568	0.0343602	0.0351909	0.0369567	0.0649634	0.0389904	0.0414028	0.0413881	0.0324606	0.0368781	0.0432663	0.0371717	0.0347777	0.00957386	0.00881964	0.0292367	0.0332047
Var-741	496.102	2.08401	0.0110294	0.0123131	0.0127355	0.0119942	0.0131784	0.00987147	0.010852	0.00992845	0.0119611	0.010732	0.0114622	0.0127203	0.0130735	0.0140093	0.0120869	0.0109226	0.0112669	0.0144231	0.0127498	0.0111416	0.0115195	0.0216811	0.0110156	0.0120232
Var-742	293.117	5.22884	0.0180293	0.0192515	0.018186	0.0187575	0.0189586	0.0185088	0.0150723	0.0197444	0.0177307	0.0149302	0.0163227	0.016551	0.0214582	0.0193923	0.0202268	0.0181265	0.0189175	0.0204702	0.0177822	0.0174443	0.0164528	0.0150711	0.017351	0.0185775
Var-743	147.068	1.78687	0.111688	0.107065	0.0902338	0.128878	0.122347	0.104519	0.119979	0.126854	0.0851204	0.0670614	0.111499	0.135874	0.147767	0.152445	0.109461	0.118799	0.130886	0.145085	0.155198	0.153836	0.131996	0.136822	0.160757	0.178869
Var-744	264.031	4.78821	0.00722756	0.00972058	0.00721482	0.00799203	0.00835753	0.00719335	0.00896064	0.0132838	0.00738534	0.00708501	0.0080937	0.00968691	0.00888956	0.00852655	0.00848319	0.00717331	0.00737264	0.00845406	0.00950781	0.00935049	0.00631169	0.00593749	0.0078701	0.00889125
Var-745	808.118	3.75153	0.0544847	0.0606322	0.0443991	0.0603897	0.0596601	0.0421972	0.0466847	0.0264411	0.0388167	0.0461628	0.046561	0.0490498	0.0601628	0.0536137	0.0571269	0.0485587	0.0537826	0.0671823	0.0392088	0.0397723	0.0298214	0.0299097	0.0365931	0.0395849
Var-746	164.936	0.626406	0.222233	0.269657	0.235199	0.258935	0.265148	0.215188	0.244036	0.323824	0.238462	0.230467	0.220237	0.210716	0.241769	0.231481	0.255196	0.204391	0.23145	0.276478	0.240669	0.251863	0.215961	0.228164	0.22518	0.221411
Var-747	339.852	0.626309	0.00268648	0.00339525	0.00258583	0.00243341	0.00279652	0.00231564	0.00313368	0.00515993	0.00326727	0.0041158	0.00295009	0.00247078	0.00328603	0.00274174	0.00285985	0.00259879	0.00263437	0.00387893	0.00307545	0.00326746	0.00347059	0.00335769	0.0028975	0.00369623
Var-748	233.156	11.4991	0.00416859	0.00387607	0.00375488	0.00381282	0.00419117	0.00307437	0.00379492	0.00481473	0.00353149	0.00292738	0.00317122	0.00355926	0.00449226	0.00438322	0.00450889	0.00375363	0.00373467	0.00384214	0.00420763	0.00418647	0.00339164	0.00338138	0.0035381	0.00376261
Var-749	355.112	5.05905	0.142316	0.166575	0.130976	0.194375	0.17231	0.128073	0.161784	0.155013	0.156527	0.137234	0.142331	0.132092	0.185557	0.160533	0.173622	0.159595	0.159233	0.196056	0.165203	0.164433	0.158161	0.14287	0.1435	0.168926
Var-750	263.071	2.77551	0.00839773	0.0108413	0.00908889	0.0124392	0.0117833	0.00840623	0.00780902	0.00745772	0.00726257	0.00589674	0.00628322	0.00791399	0.012519	0.011917	0.0110452	0.00969421	0.0108013	0.0117924	0.00935739	0.00986372	0.00614309	0.00640384	0.00671957	0.00959396
Var-751	141.021	1.89514	0.0161133	0.0173236	0.0135	0.0150404	0.0168477	0.014491	0.0124347	0.0171963	0.015304	0.0151013	0.0128936	0.0169471	0.0189513	0.0178812	0.0159011	0.0166851	0.0156238	0.017739	0.0145803	0.0164688	0.0144034	0.0151141	0.0148581	0.0156839
Var-752	323.982	1.18246	0.0094487	0.00806925	0.00767582	0.00961765	0.0101253	0.00695648	0.00822585	0.0046752	0.00758272	0.00719897	0.00812893	0.00888957	0.0099806	0.00898026	0.00967169	0.00877479	0.00907808	0.0107405	0.00793971	0.00737764	0.00657891	0.00952485	0.00636857	0.00739825
Var-753	186.058	3.73733	0.00409572	0.00496953	0.00402079	0.00536207	0.00497251	0.00453872	0.00435525	0.00556907	0.00503182	0.005451	0.00389676	0.00469221	0.00526573	0.00565855	0.00534734	0.00459152	0.00439947	0.00557698	0.00443781	0.00490347	0.00438714	0.0037327	0.00463282	0.00404883
Var-754	508.869	0.598412	0.0120431	0.0128356	0.0113073	0.0115396	0.0123971	0.0101298	0.0115316	0.016148	0.0121664	0.0110662	0.0104195	0.010302	0.0121723	0.0112155	0.011993	0.0107569	0.0103658	0.0129365	0.0136005	0.0112745	0.0109304	0.0112105	0.0112484	0.0113972
Var-755	528.787	0.618441	0.0104139	0.0127866	0.0108332	0.0125579	0.0116263	0.0106363	0.0115194	0.0125366	0.010352	0.00785533	0.01003	0.0104574	0.0121035	0.0118277	0.0122132	0.0102686	0.0116968	0.0121607	0.0124604	0.0114158	0.00830745	0.00975144	0.00954723	0.00997092
Var-756	527.754	0.622204	0.00290436	0.00350984	0.00317324	0.00288867	0.00321141	0.00247045	0.00239106	0.00441302	0.00318388	0.0032229	0.00261827	0.00257322	0.00317903	0.00322324	0.00349858	0.00267548	0.00365502	0.00362186	0.00287919	0.00369308	0.0034252	0.00309411	0.00309228	0.00279773
Var-757	273.033	4.55294	0.0129193	0.0149662	0.0144551	0.0125795	0.0140895	0.0127386	0.0108656	0.0161451	0.0117244	0.011976	0.0133072	0.0102854	0.0163812	0.0215715	0.0162837	0.0138893	0.0156273	0.0177002	0.0161346	0.0149959	0.016037	0.0200103	0.0158917	0.0152801
Var-758	284.101	0.724949	0.00687762	0.00928886	0.00570928	0.00673085	0.0092884	0.00522181	0.00793039	0.0104914	0.00706493	0.00760213	0.0066937	0.00871484	0.00810299	0.00856391	0.00755862	0.00837666	0.00858565	0.0100738	0.00798667	0.00896619	0.00674825	0.00503776	0.00645335	0.00824835
Var-759	127.076	5.91513	0.00322503	0.00434473	0.00344426	0.00368777	0.00462917	0.00409904	0.00426314	0.0053256	0.005138	0.00359604	0.00405094	0.00899155	0.00544808	0.00472132	0.00415895	0.00365691	0.00420064	0.00518276	0.0049968	0.00587309	0.00306242	0.00212979	0.00488614	0.00525719
Var-760	327.985	3.39613	0.00718919	0.00741325	0.00559348	0.00557088	0.00571377	0.00497324	0.00433304	0.00411833	0.00510545	0.00505843	0.00423643	0.00303064	0.00700444	0.00592333	0.00771179	0.00681037	0.00675012	0.00714237	0.00434258	0.00721626	0.00570352	0.00624798	0.00403621	0.00338001
Var-761	240.061	4.28549	0.00499277	0.00643231	0.00490142	0.00535405	0.00570558	0.00474561	0.00500262	0.00618853	0.00440379	0.00375676	0.00420853	0.00439798	0.00551996	0.00522405	0.00660483	0.00518354	0.00497374	0.00603918	0.0045363	0.00531868	0.00301623	0.00231204	0.00292028	0.00426644
Var-762	1050.06	4.78156	0.0268925	0.0308617	0.024864	0.0247802	0.0275916	0.0286952	0.0245971	0.0342327	0.0308931	0.02085	0.0297705	0.0330686	0.0202164	0.0187565	0.0190646	0.01844	0.018462	0.019933	0.025605	0.0231299	0.0232515	0.0239506	0.027811	0.0265045
Var-763	339.053	2.48403	0.0518404	0.0570549	0.0527041	0.0552456	0.0568858	0.0447096	0.0506401	0.049381	0.0502883	0.0468698	0.0447522	0.0440797	0.0600581	0.0759115	0.0629925	0.0534772	0.053231	0.0684254	0.0589944	0.0615431	0.050807	0.0525922	0.0517837	0.0541513
Var-764	323.084	5.4261	0.00837189	0.0101227	0.0087657	0.009155	0.00912282	0.0084172	0.00828576	0.0106594	0.00842233	0.00687947	0.00715485	0.0133166	0.0101324	0.00864237	0.00985995	0.00734519	0.00979437	0.0104458	0.00919329	0.00857999	0.00130052	0.00353083	0.00764525	0.00902855
Var-765	413.952	1.27566	0.00990785	0.0105553	0.0100897	0.0113585	0.0109872	0.0101044	0.0095866	0.00804293	0.00607086	0.00642332	0.00816613	0.0111271	0.0124119	0.0108765	0.0104262	0.00958798	0.0103396	0.0126075	0.00943131	0.00948572	0.0047505	0.0077434	0.00807914	0.00819526
Var-766	446.796	0.626435	0.00236444	0.00303723	0.00234865	0.00296414	0.0031078	0.0024116	0.00295665	0.00395261	0.00335921	0.00314728	0.00265916	0.00232979	0.00344119	0.00288225	0.00279978	0.00240039	0.00252958	0.00326136	0.00300818	0.00281938	0.00360675	0.00331194	0.0033907	0.00311363
Var-767	632.846	0.599289	0.00702668	0.00746484	0.00706688	0.00767338	0.00777656	0.00629165	0.00799159	0.00911845	0.00719173	0.00697426	0.00828202	0.00686198	0.00756928	0.00667318	0.00777271	0.00693609	0.00667107	0.00834798	0.00811763	0.0072217	0.00787365	0.00758748	0.0072876	0.00794918
Var-768	170.048	1.18199	0.0139125	0.0151992	0.0129501	0.0170035	0.0155977	0.0111837	0.0109929	0.00973599	0.00892621	0.0103965	0.0107716	0.0124269	0.0158792	0.0141513	0.0156934	0.0146075	0.0134557	0.0194856	0.0102273	0.00968781	0.00939176	0.01695	0.00972753	0.012645
Var-769	300.075	2.79844	0.113026	0.130951	0.114729	0.144807	0.131883	0.0997506	0.129969	0.14676	0.119063	0.108897	0.118416	0.119461	0.138962	0.135023	0.129773	0.104476	0.115497	0.135569	0.12514	0.124722	0.110042	0.102708	0.111448	0.133698
Var-770	213.019	2.0469	0.0118947	0.0140215	0.0137237	0.0100338	0.0136153	0.0121021	0.0111879	0.0224009	0.0155147	0.0131191	0.0146578	0.0125402	0.0139058	0.017536	0.0150123	0.0112561	0.0155428	0.0162668	0.0170956	0.0171497	0.0177219	0.0155873	0.0183266	0.0160059
Var-771	216.039	0.75922	0.25586	0.300942	0.267123	0.281335	0.296473	0.242088	0.264353	0.340115	0.245001	0.24236	0.246733	0.237776	0.277662	0.244412	0.285916	0.234239	0.259065	0.305599	0.269138	0.265379	0.230665	0.220827	0.231705	0.230154
Var-772	236.105	9.34293	0.0118282	0.0108235	0.00992333	0.0113804	0.0117662	0.0086605	0.0110138	0.0133041	0.0102593	0.011349	0.0102061	0.0097525	0.0123299	0.0137446	0.0112021	0.01108	0.0125173	0.0119865	0.0116378	0.0105901	0.0112279	0.0113161	0.0115118	0.0130269
Var-773	252.902	0.590134	0.0396102	0.0470657	0.0397385	0.0352491	0.0438312	0.032177	0.0349847	0.05481	0.0390619	0.0382091	0.0338645	0.0299814	0.0366174	0.0289586	0.0317008	0.0276536	0.029032	0.0333271	0.032659	0.0304787	0.0311862	0.0307341	0.0294503	0.0293164
Var-774	356.173	9.34298	0.0569801	0.0580606	0.0579057	0.0603387	0.0612802	0.0573089	0.0604254	0.0761866	0.0608825	0.0580836	0.0600171	0.0540533	0.0674485	0.0769563	0.0610613	0.0562933	0.062212	0.0694865	0.0659486	0.065192	0.0600336	0.0592986	0.0596291	0.0620404
Var-775	878.637	0.610949	0.00230997	0.00196889	0.00264194	0.00372355	0.0029027	0.00233431	0.00351447	0.00339602	0.0026745	0.0028441	0.00255383	0.00279542	0.00426616	0.00350512	0.00367175	0.00243025	0.00296881	0.00355678	0.00327229	0.00354439	0.00306949	0.00268865	0.00327418	0.00319145
Var-776	217.03	0.758178	1.14152	1.36034	1.19818	1.29522	1.32979	1.08143	1.16293	1.53099	1.10993	1.09329	1.08817	1.05186	1.2751	1.09388	1.27904	1.0444	1.1535	1.33684	1.2014	1.20653	1.01088	1.05651	1.06517	1.13223
Var-777	151.063	0.782729	0.0678135	0.0797287	0.0753146	0.0752704	0.0707878	0.0550683	0.0776608	0.0576283	0.0598838	0.0784657	0.0692975	0.0630144	0.0595602	0.0481859	0.0535725	0.0490121	0.0551248	0.0667436	0.0421996	0.0449439	0.0552934	0.0582886	0.0568649	0.0544593
Var-778	293.177	10.0688	0.0297295	0.034686	0.0305754	0.0340129	0.0371354	0.0277468	0.0343196	0.0429994	0.0308854	0.0322021	0.0333042	0.0296078	0.0332828	0.0386364	0.0370041	0.0296322	0.0298098	0.0365241	0.0338206	0.036322	0.0332575	0.031269	0.0321586	0.0347996
Var-779	180.068	1.27366	0.192452	0.2189	0.194141	0.226995	0.219053	0.16599	0.170429	0.179918	0.157372	0.157147	0.155973	0.17783	0.217663	0.183895	0.206628	0.186538	0.198308	0.233247	0.143147	0.139413	0.124618	0.201883	0.134444	0.151482
Var-780	128.891	0.545188	0.0175187	0.0191135	0.0145991	0.0137622	0.0142646	0.0112966	0.0118802	0.0165587	0.0128615	0.0125658	0.0103489	0.00982564	0.0114752	0.00847325	0.0114752	0.00798848	0.010915	0.0127003	0.0115539	0.00855572	0.00890989	0.00917905	0.00788379	0.00781137
Var-781	114.064	5.116	0.00715602	0.00788725	0.00958446	0.00869663	0.00961448	0.00923488	0.00739236	0.0121626	0.00793995	0.00644913	0.00974302	0.00874675	0.0117797	0.0128646	0.00890596	0.00931193	0.010049	0.0115067	0.0128203	0.0107638	0.0120855	0.011244	0.0126131	0.0096004
Var-782	394.075	4.22704	0.020142	0.0240734	0.0178455	0.0223021	0.0232168	0.0142547	0.0157519	0.0166547	0.0225075	0.017633	0.0131503	0.0119735	0.0219548	0.0198831	0.02424	0.0202423	0.0186467	0.024874	0.0142144	0.0114237	0.0140213	0.0129076	0.0140961	0.0150024
Var-783	295.017	3.45909	0.0228124	0.0293708	0.0252826	0.0189069	0.0240503	0.0235559	0.0178253	0.0133363	0.0161758	0.0184063	0.0209346	0.0162067	0.0164697	0.0164028	0.0181716	0.013967	0.0171548	0.0171993	0.013754	0.014291	0.0137612	0.0151047	0.0147461	0.0131973
Var-784	1078.49	0.650872	0.00294387	0.00325247	0.00274587	0.00332516	0.00387593	0.00240116	0.00340105	0.00339939	0.0026961	0.00257466	0.00303453	0.00293711	0.00385215	0.00435517	0.0037656	0.00261073	0.0030818	0.00392372	0.00369321	0.0030901	0.00222399	0.00276361	0.00312756	0.00263888
Var-785	773.858	0.946344	0.0274881	0.0307692	0.0239135	0.0287559	0.0329812	0.0238671	0.0220005	0.0197985	0.0186653	0.018183	0.0203046	0.020284	0.0309315	0.024981	0.0310316	0.025347	0.0292366	0.0329996	0.0231761	0.0242177	0.0193303	0.0225833	0.0169833	0.0208097
Var-786	573.734	0.636079	0.00400707	0.00489796	0.00459193	0.00400995	0.00545912	0.00357974	0.0052286	0.00682421	0.00666821	0.005564	0.00469718	0.00458583	0.00555843	0.00498564	0.00527214	0.00422536	0.00363043	0.00549294	0.00529744	0.00543489	0.00513951	0.00509467	0.00459663	0.0049804
Var-787	162.025	1.82789	0.0834141	0.0967985	0.105682	0.100621	0.100793	0.101518	0.0614126	0.0626621	0.0614899	0.0458602	0.0638737	0.0585417	0.069602	0.0823625	0.0605545	0.0604313	0.0653764	0.0709956	0.0412376	0.0399816	0.0374796	0.0482975	0.0348298	0.0444691
Var-788	176.922	0.777969	0.174108	0.206292	0.181738	0.190515	0.200678	0.168807	0.198616	0.241602	0.180455	0.175569	0.178389	0.180083	0.199093	0.164203	0.200885	0.159897	0.173428	0.20558	0.208745	0.20882	0.177913	0.18293	0.18548	0.190642
Var-789	434.836	0.66021	0.0292845	0.0352374	0.0296989	0.0324115	0.0317404	0.0276496	0.0307244	0.0422222	0.0328507	0.0325973	0.0288135	0.0288137	0.0319583	0.0289167	0.0317291	0.0261227	0.02712	0.0329157	0.032529	0.0326919	0.0300715	0.0293915	0.0299279	0.0328746
Var-790	357.176	9.34298	0.0127614	0.0115663	0.0113603	0.0120891	0.0130924	0.0119238	0.01247	0.0161296	0.0125548	0.011785	0.0118891	0.0110924	0.0131663	0.0153913	0.0129313	0.0112264	0.0132682	0.0147135	0.0143823	0.0123991	0.0124736	0.0118283	0.0119184	0.0123472
Var-791	147.032	1.30494	0.22225	0.229577	0.247727	0.257002	0.242708	0.188727	0.205793	0.179046	0.225952	0.174092	0.215143	0.300113	0.285132	0.295456	0.236159	0.277707	0.284732	0.26535	0.259259	0.191159	0.220098	0.27976	0.258656	0.300823
Var-792	639.755	0.610751	0.00395494	0.00517034	0.00482459	0.00405839	0.00477936	0.00406799	0.00528301	0.00558594	0.00363984	0.00398008	0.00430794	0.00427362	0.00529022	0.00473603	0.0045307	0.00422211	0.00412483	0.00515327	0.00464298	0.00502262	0.00423958	0.00419239	0.00438598	0.00435774
Var-793	316.164	5.87137	0.00714936	0.00877417	0.00707492	0.00707393	0.00854272	0.00751979	0.00779124	0.00884992	0.00792426	0.00668592	0.00679941	0.00707637	0.009093	0.00778853	0.00784269	0.00734091	0.00748574	0.00894419	0.00933702	0.00732542	0.00747526	0.00766017	0.0073444	0.00762872
Var-794	653.721	0.616809	0.00423796	0.00534055	0.00369895	0.00429991	0.00523189	0.00382027	0.00374756	0.00590916	0.00395027	0.00398614	0.00416838	0.00418152	0.00484475	0.00477337	0.00485391	0.00390369	0.00497713	0.00479794	0.00421353	0.00411924	0.00378868	0.00321384	0.00423397	0.00425442
Var-795	180.916	0.635009	0.0577726	0.0646283	0.058751	0.0636433	0.0640153	0.0562392	0.0577896	0.0585786	0.040958	0.0362512	0.0510017	0.0534041	0.0641082	0.05661	0.0651506	0.0495595	0.0568889	0.0679881	0.054535	0.0622186	0.0339003	0.0368264	0.046569	0.0391963
Var-796	372.167	9.62274	0.0284706	0.0314732	0.0301973	0.0323375	0.032846	0.0270484	0.031423	0.0393605	0.029897	0.0297503	0.0302652	0.0283673	0.0312487	0.037392	0.0331303	0.0274978	0.0294004	0.0355105	0.0318067	0.033583	0.0273322	0.0283804	0.0294614	0.0320052
Var-797	112.041	2.38463	0.0253405	0.0313682	0.0262467	0.0332224	0.0295602	0.026878	0.0282066	0.040286	0.0280923	0.0235173	0.0251987	0.0316417	0.0329351	0.0308157	0.0317996	0.0270277	0.0257554	0.032193	0.0346506	0.0298597	0.0208272	0.0208417	0.0232432	0.0308195
Var-798	239.13	9.93239	0.0242651	0.0280045	0.0258537	0.0274854	0.0292561	0.0264891	0.0271886	0.0337371	0.026457	0.0246027	0.0269922	0.0241725	0.0291151	0.0332501	0.0284613	0.0239022	0.0277838	0.0313649	0.0292887	0.029161	0.0235913	0.0241347	0.0252248	0.0261808
Var-799	134.055	1.15363	0.0075651	0.00736189	0.00562176	0.00876316	0.0088814	0.00509292	0.00562212	0.00444819	0.00439747	0.00542031	0.00631937	0.00704637	0.00957554	0.00915502	0.00756086	0.00992966	0.00799453	0.00932788	0.00836154	0.00587186	0.0074832	0.0180728	0.00842172	0.00735488
Var-800	399.975	1.27478	0.00588891	0.0055596	0.00578109	0.00692416	0.00608071	0.00507185	0.00476409	0.00719328	0.00512154	0.00612836	0.00555225	0.00526814	0.0060224	0.00595054	0.00667601	0.00538602	0.00631671	0.00684792	0.00528855	0.00520791	0.00539589	0.00673427	0.0051706	0.00599205
Var-801	540.105	3.65998	0.00501526	0.00586534	0.00493869	0.00590276	0.00643584	0.00468626	0.0058373	0.00658699	0.00502833	0.00423627	0.0058206	0.00583673	0.00638701	0.00592783	0.00535986	0.00529526	0.00492502	0.00676128	0.00511351	0.00482197	0.00490852	0.00386848	0.0053857	0.00619706
Var-802	131.037	0.784921	0.0642231	0.0762898	0.0741574	0.0837635	0.0831657	0.0612052	0.069821	0.0859562	0.0669819	0.0626893	0.058144	0.0611967	0.0792379	0.0790192	0.0776988	0.0640166	0.0714244	0.0815683	0.0635191	0.0653535	0.05126	0.051071	0.0556543	0.0558506
Var-803	658.71	0.617729	0.00394275	0.00469199	0.0045038	0.00487617	0.00474931	0.00506337	0.00490595	0.00498928	0.00327883	0.00317063	0.0038685	0.00436876	0.00556074	0.00460597	0.00596303	0.00434617	0.00526043	0.00588837	0.00437431	0.00556135	0.00328724	0.00343561	0.0047954	0.00356735
Var-804	454.787	0.645378	0.00808071	0.00932164	0.00794094	0.0100302	0.00862459	0.00768151	0.00931497	0.0129159	0.00944613	0.0092134	0.00868392	0.00907075	0.0085715	0.00845259	0.0104829	0.00814394	0.00823413	0.00990124	0.00958492	0.0100932	0.0082979	0.00878752	0.00901468	0.00956862
Var-805	279.063	4.73986	0.0153947	0.0168512	0.0154362	0.0157834	0.0163473	0.0134812	0.0168514	0.0189103	0.0138119	0.0122909	0.0137983	0.0150115	0.0156948	0.0150508	0.014901	0.0128809	0.0141218	0.0169319	0.0166057	0.0152344	0.0152245	0.0152411	0.0135185	0.0145413
Var-806	836.595	0.634944	0.0035554	0.00439636	0.00361102	0.00427517	0.00420472	0.00338428	0.00368825	0.0039397	0.00300185	0.00301753	0.00342126	0.00334986	0.0050471	0.0041466	0.00409125	0.00307403	0.00404596	0.00473314	0.00431219	0.00495069	0.00312776	0.0023781	0.00375509	0.00356247
Var-807	712.926	0.78226	0.00625447	0.00697555	0.00830777	0.00706861	0.00981412	0.00517728	0.00681727	0.00743379	0.00610307	0.00658188	0.00632638	0.00487059	0.00849494	0.00931364	0.00778151	0.00791277	0.00752895	0.00990889	0.00575302	0.00539856	0.00685655	0.00696684	0.0049546	0.00666267
Var-808	788.641	0.63889	0.00399497	0.00511174	0.00428471	0.00487422	0.00480274	0.00390018	0.00439527	0.00421982	0.00333027	0.00342736	0.00413984	0.00379124	0.00457246	0.00510025	0.00560419	0.00393161	0.00401484	0.00518565	0.00486529	0.00468538	0.00347779	0.00457399	0.00375932	0.00383225
Var-809	948.543	0.644592	0.0036472	0.00523454	0.00378504	0.00448893	0.00426836	0.00320633	0.00469415	0.00603095	0.00424425	0.00399484	0.00399476	0.00369381	0.00464429	0.00434315	0.00477032	0.00352226	0.00387948	0.00426696	0.00437261	0.00457839	0.0040582	0.00446875	0.00414379	0.00450675
Var-810	479.058	0.789392	0.0232463	0.0283849	0.0254033	0.027129	0.0288015	0.0240251	0.022833	0.0314017	0.0231152	0.0235194	0.0217467	0.0209627	0.0282012	0.0317287	0.0289591	0.0221763	0.0241935	0.0303853	0.0222684	0.0226004	0.0192596	0.0204079	0.0199371	0.0215627
Var-811	285.085	0.838585	0.0373813	0.0407726	0.0353561	0.0432459	0.0439811	0.030022	0.0324558	0.0371578	0.0316291	0.0296948	0.0296375	0.0280845	0.048686	0.0628397	0.046268	0.03812	0.040422	0.0491721	0.0342228	0.0328597	0.0277818	0.0310783	0.0283489	0.0316043
Var-812	250.145	12.3611	0.0100391	0.0115832	0.0109619	0.0120386	0.0121379	0.00908167	0.0113052	0.01431	0.00975818	0.00926769	0.0099341	0.0101407	0.012465	0.0126773	0.0123441	0.00941394	0.00999325	0.0114116	0.0115816	0.0093672	0.0105405	0.00917623	0.0090724	0.00962223
Var-813	277.036	0.762399	2.4528	2.94256	2.60322	2.79381	2.91548	2.32115	2.60539	3.50448	2.47606	2.42795	2.42319	2.277	2.72555	3.04852	2.89001	2.23087	2.46933	2.99421	2.67471	2.68162	2.30057	2.36054	2.37901	2.42975
Var-814	998.3	3.7038	0.00206705	0.00274126	0.0031409	0.00300003	0.00319432	0.00207477	0.0026203	0.00183694	0.00215946	0.00309573	0.00334645	0.00587769	0.00314624	0.00339284	0.00290911	0.00269641	0.00280389	0.00322841	0.0025477	0.00275953	0.00250508	0.00488561	0.00266685	0.00531885
Var-815	1082.05	2.29694	0.00720907	0.00885322	0.0085036	0.00890643	0.00668996	0.00699936	0.00634676	0.00694806	0.00661508	0.00540702	0.00559908	0.00599173	0.00672967	0.00571061	0.00536703	0.00554418	0.00532773	0.00609885	0.00576227	0.00605445	0.00567284	0.00515238	0.00556671	0.00619587
Var-816	310.175	9.62604	0.0166265	0.021162	0.0177624	0.0184985	0.0212211	0.0164163	0.0195629	0.0241482	0.0174568	0.0182889	0.0188365	0.0165021	0.0195449	0.0225379	0.0195068	0.0155968	0.0191542	0.0222821	0.0206551	0.0208745	0.0149782	0.0168336	0.0188694	0.0192543
Var-817	444.138	1.55977	0.00825795	0.00917854	0.00833135	0.00959185	0.00865163	0.00780202	0.00820097	0.00619023	0.00727825	0.005982	0.00543984	0.00976963	0.00966022	0.00863318	0.0088872	0.00887909	0.00779832	0.010299	0.00791751	0.00807608	0.0066357	0.00649757	0.00824981	0.0113701
Var-818	400.058	1.62082	0.0102358	0.0127657	0.0125677	0.012206	0.0131274	0.0112568	0.0121845	0.016016	0.0126223	0.0103689	0.0122016	0.0161314	0.0129919	0.0129113	0.0123752	0.0124727	0.0126669	0.0131599	0.0129896	0.0135398	0.0162564	0.0172039	0.0138627	0.0174379
Var-819	189.037	0.762172	0.039309	0.0386356	0.0380782	0.0391142	0.0400603	0.0331439	0.041511	0.0313852	0.0319274	0.0424521	0.0403315	0.036687	0.0320853	0.0280981	0.0296237	0.0281549	0.0302961	0.0360094	0.0274025	0.0276817	0.0325556	0.0355661	0.0305433	0.0302044
Var-820	282.104	3.07662	0.0254643	0.0317401	0.0259878	0.0299342	0.0308996	0.0237944	0.0284731	0.0374262	0.0285854	0.0239837	0.0265711	0.0253957	0.0295408	0.0317658	0.0295382	0.02377	0.0247681	0.0313997	0.0306869	0.0315487	0.02586	0.0221162	0.0266024	0.0292382
Var-821	747.852	0.592507	0.00276901	0.00389672	0.00300794	0.00291931	0.00313118	0.00284082	0.00294349	0.00375786	0.00258774	0.00361379	0.00344239	0.0029097	0.00347675	0.00341028	0.00352622	0.00287516	0.00304497	0.00306804	0.0037995	0.00318557	0.0030948	0.00250203	0.00318442	0.00392962
Var-822	332.154	9.34298	0.00963646	0.0101274	0.00784544	0.0086426	0.00913447	0.00885789	0.0089078	0.0110351	0.00751939	0.00897808	0.00703092	0.00777958	0.0093491	0.00977262	0.0099361	0.00857811	0.00954528	0.010197	0.00987498	0.00868326	0.00822287	0.00752883	0.00816512	0.00901189
Var-823	297.11	2.05747	0.00677121	0.00838957	0.00426018	0.00549938	0.00819356	0.0075289	0.0062108	0.0130823	0.00787259	0.00745228	0.00747186	0.00696262	0.00925483	0.00807372	0.00879134	0.00766566	0.00712816	0.0102305	0.0098219	0.0102362	0.00823786	0.00945973	0.00818369	0.00868133
Var-824	623.854	0.596271	0.00336185	0.00407321	0.0031227	0.00344865	0.00337384	0.00318383	0.00376094	0.00512262	0.00450599	0.00393252	0.00363371	0.00308098	0.00401368	0.00333365	0.00369537	0.00338934	0.0029861	0.00390971	0.0039981	0.00369891	0.0041771	0.00384788	0.00329413	0.0040343
Var-825	634.734	0.616301	0.00432032	0.00525352	0.00488259	0.00501634	0.00522027	0.0038635	0.00495461	0.00692891	0.00483195	0.00499208	0.0051629	0.00400456	0.00476839	0.00446925	0.0056166	0.0043293	0.00437208	0.00607779	0.00496345	0.00514929	0.00537647	0.00530517	0.00446327	0.00530013
Var-826	305.047	1.46945	0.0524879	0.0617128	0.0461883	0.0620649	0.0653177	0.0465738	0.040787	0.025216	0.0527376	0.029615	0.062732	0.0706478	0.0824288	0.0683399	0.0698604	0.102482	0.0765621	0.0810671	0.0523045	0.0514197	0.0553633	0.0565555	0.0628055	0.081781
Var-827	303.178	7.03972	0.0192229	0.0159576	0.0114645	0.0162578	0.0137253	0.0202445	0.00857892	0.0156231	0.0160182	0.00770923	0.00924358	0.0173594	0.032229	0.0379784	0.0266875	0.0253643	0.0264177	0.0148006	0.0404616	0.0293807	0.0125346	0.00829989	0.0117605	0.022673
Var-828	341.033	1.16554	0.012316	0.0130806	0.0116167	0.0126133	0.0125848	0.00939423	0.0132383	0.0125702	0.0138999	0.0115669	0.0110016	0.0136781	0.0126274	0.0134899	0.0134067	0.0102067	0.0106639	0.0125417	0.0160578	0.0144592	0.0136877	0.0185708	0.0178696	0.0156955
Var-829	575.01	0.769349	0.01529	0.0179973	0.0161757	0.0172181	0.0169648	0.0144068	0.0154466	0.015755	0.0130286	0.0152849	0.0141118	0.0133281	0.018628	0.0236378	0.0177267	0.0153312	0.0176973	0.0205503	0.0146127	0.015915	0.0130553	0.0138148	0.012892	0.0121337
Var-830	636.793	0.604334	0.00593978	0.00673135	0.00686509	0.00741114	0.00679004	0.00567657	0.00709542	0.00804196	0.00618081	0.0055025	0.00637573	0.00679607	0.00823743	0.00664468	0.00688732	0.00562659	0.00595135	0.00748147	0.00670283	0.00707444	0.00561433	0.00587397	0.00619564	0.00646582
Var-831	318.073	3.07388	0.0231676	0.0257459	0.0257904	0.022443	0.024975	0.0206547	0.0213595	0.0305973	0.0223188	0.0201101	0.0210364	0.0195115	0.0236047	0.0247966	0.0249016	0.0203114	0.0222103	0.0262342	0.0236825	0.0218482	0.0230505	0.0234425	0.0208512	0.0185264
Var-832	280.059	2.48114	0.0110456	0.0117022	0.00990142	0.0137598	0.0116915	0.00791946	0.00946376	0.00968139	0.0092409	0.00678977	0.00885699	0.00963505	0.0124285	0.0120929	0.0121921	0.0106139	0.0104411	0.0130685	0.00986838	0.0122378	0.00844643	0.00763576	0.00795765	0.00990503
Var-833	556.74	0.635969	0.0036819	0.00458514	0.00422986	0.00426311	0.00431734	0.00423065	0.0043982	0.00579005	0.00441295	0.00394637	0.0037842	0.00360302	0.00503049	0.00414393	0.00460553	0.00347768	0.00425247	0.00517709	0.00515524	0.0045434	0.00421173	0.00458583	0.00425916	0.00429935
Var-834	463.053	4.09418	0.0131788	0.0175895	0.0152609	0.0117282	0.0157332	0.0118445	0.00851081	0.00514717	0.012691	0.0128664	0.0115505	0.00377263	0.0155968	0.0125955	0.017018	0.0143931	0.0167517	0.0177529	0.0121279	0.0101825	0.0118696	0.011513	0.0132139	0.0117228
Var-835	322.06	4.06433	0.0120582	0.0134547	0.0106002	0.0138916	0.0143156	0.0101733	0.0126174	0.0126823	0.0122168	0.0112936	0.0116664	0.0108291	0.0119988	0.012724	0.0140742	0.01258	0.0121853	0.0142514	0.0114372	0.0131018	0.0135165	0.0111177	0.00934741	0.0123342
Var-836	461.2	5.75344	0.00859974	0.00962389	0.00793907	0.00894087	0.00874254	0.00758336	0.00870321	0.00853684	0.00871376	0.0069242	0.00770502	0.00995039	0.00907158	0.00838894	0.008262	0.00808841	0.00889285	0.00976772	0.00878817	0.0089719	0.00591849	0.00692722	0.00856995	0.00876374
Var-837	434.057	0.890257	0.0127362	0.0163286	0.0107153	0.014466	0.0161797	0.0122083	0.00954047	0.00780768	0.00712462	0.00705991	0.00781157	0.00931129	0.0151587	0.0139673	0.0146469	0.0126788	0.0149041	0.0157971	0.00876148	0.00993748	0.00530364	0.00595745	0.00546607	0.00921573
Var-838	335.966	2.43576	0.00780825	0.00822533	0.00823321	0.0093028	0.00789095	0.00773153	0.00789231	0.00935286	0.0066685	0.00613704	0.00673085	0.00586379	0.00914749	0.00876242	0.00949711	0.00723056	0.00699715	0.0104894	0.00800168	0.00855906	0.00526279	0.00423657	0.00617034	0.00662146
Var-839	294.18	9.34293	0.0713945	0.0694232	0.061729	0.0642941	0.0664366	0.0635568	0.06455	0.0818965	0.0619964	0.0608685	0.0625768	0.058871	0.0760682	0.0831431	0.0660238	0.0612364	0.0721375	0.0746045	0.0714952	0.0681115	0.0652295	0.0639025	0.0659677	0.0699745
Var-840	210.041	4.78614	0.0106625	0.0104298	0.00817335	0.0106225	0.00945457	0.00994684	0.00905933	0.0117967	0.00995317	0.00809933	0.0101206	0.0128635	0.0113409	0.0119875	0.0107882	0.0111906	0.0102823	0.0108502	0.0111945	0.010047	0.0166836	0.0176715	0.0087878	0.0112916
Var-841	133.052	2.04126	0.0249738	0.0317571	0.031928	0.0328379	0.0352235	0.0295818	0.0303371	0.0464443	0.0337287	0.0310791	0.032764	0.0321151	0.0386825	0.0493292	0.0378024	0.030536	0.033934	0.0351764	0.0408409	0.0402271	0.0378196	0.0364511	0.0403854	0.039052
Var-842	269.888	0.590134	0.00488526	0.00557645	0.00463966	0.00485027	0.00492683	0.0040687	0.00382346	0.00556153	0.00501431	0.00382213	0.00395417	0.00324267	0.00348284	0.00322409	0.00414519	0.0028871	0.00346536	0.00495771	0.00457235	0.00373786	0.00345616	0.00341993	0.00351944	0.00399933
Var-843	210.942	0.626406	0.0561541	0.0676325	0.061359	0.0651669	0.0659126	0.0542409	0.0602784	0.0833208	0.0608737	0.059997	0.0573929	0.0566627	0.0612853	0.0679366	0.0632192	0.0523162	0.0582013	0.068006	0.0624551	0.0651979	0.0550341	0.0553646	0.0560247	0.0581267
Var-844	423.039	0.903058	0.00746219	0.00837107	0.00894941	0.00821559	0.00641992	0.00614186	0.00660165	0.00492131	0.00852258	0.00865363	0.00414781	0.00362957	0.00935642	0.00654543	0.00946719	0.00909416	0.0106808	0.0106994	0.00341355	0.00252982	0.00610333	0.00512588	0.0046967	0.00539432
Var-845	473.1	4.97945	0.0937435	0.107857	0.0990531	0.0977835	0.114196	0.0873693	0.0906172	0.122623	0.087688	0.0916215	0.0860557	0.0675005	0.0978968	0.0946047	0.105481	0.0821614	0.0937483	0.115098	0.087811	0.0876826	0.094631	0.0942662	0.0777697	0.0790754
Var-846	146.045	0.848608	0.540947	0.618737	0.67432	0.590706	0.626939	0.550037	0.418724	0.512777	0.38986	0.394041	0.385233	0.349535	0.64703	0.690883	0.657241	0.515584	0.559342	0.675347	0.427433	0.423961	0.373507	0.381426	0.398828	0.381973
Var-847	419.203	5.17773	0.0707228	0.0788229	0.0713415	0.0851368	0.0816817	0.0620919	0.074908	0.0874342	0.0671736	0.0634108	0.0681147	0.0646255	0.0782997	0.0691078	0.0767423	0.0658365	0.0684046	0.0882347	0.0708952	0.072606	0.0633969	0.0579782	0.0611786	0.0698998
Var-848	151.028	1.13881	0.0149285	0.0177182	0.0241517	0.0231568	0.0214521	0.0184036	0.0155865	0.0168264	0.0180725	0.0145035	0.0156812	0.0137204	0.0123804	0.0146575	0.0123002	0.0130361	0.0117047	0.014672	0.0118063	0.00950044	0.0132878	0.0156406	0.0146212	0.0125815
Var-849	933.432	5.44987	0.00499842	0.00647869	0.00337777	0.00488112	0.00603873	0.00338896	0.00428944	0.00253741	0.00315704	0.00407216	0.00409795	0.00430017	0.00634323	0.00486526	0.00530586	0.00489807	0.00570841	0.00642496	0.00425374	0.00442885	0.00269633	0.00237137	0.00386397	0.00453596
Var-850	944.207	4.01869	0.00400562	0.00444082	0.00360896	0.00495349	0.00528451	0.0037241	0.00478626	0.00392685	0.0038079	0.00445353	0.00373971	0.0040428	0.00519356	0.00438079	0.00447905	0.00403218	0.00425785	0.00525303	0.00385975	0.00433886	0.00351994	0.00347127	0.00319454	0.00452206
Var-851	296.127	0.864173	0.0445883	0.0616778	0.0853065	0.0518262	0.0564533	0.0695455	0.0529947	0.100584	0.05174	0.0510836	0.048767	0.0451821	0.0344842	0.0304128	0.0340168	0.0302332	0.0299532	0.0360459	0.0272348	0.0280129	0.0210673	0.0237221	0.0431793	0.0250823
Var-852	402.909	0.596372	0.0342316	0.0380506	0.0325975	0.0345174	0.0388588	0.0293588	0.0343967	0.0356809	0.0257944	0.0239199	0.036471	0.0345657	0.0406886	0.0349408	0.033103	0.0324451	0.0318383	0.0379771	0.0331338	0.0319159	0.0242898	0.0222052	0.0292931	0.0298783
Var-853	140.919	0.569472	0.018737	0.0191698	0.0200462	0.0168801	0.0203065	0.0153671	0.0156042	0.0200439	0.0175808	0.015825	0.015091	0.0121588	0.0160936	0.0131225	0.0172583	0.0125572	0.0135993	0.0156527	0.0147039	0.0139761	0.0138307	0.0135279	0.0135001	0.0125876
Var-854	333.857	0.634273	0.00545061	0.00648322	0.00563882	0.00609724	0.00601554	0.00587097	0.00630947	0.00675471	0.00460409	0.00431299	0.00584951	0.00519226	0.00610018	0.00596331	0.00680156	0.00512552	0.00592168	0.00647894	0.00555009	0.00619825	0.00508832	0.00514421	0.00550449	0.00548685
Var-855	257.131	11.4515	0.00834317	0.010656	0.00951008	0.0101331	0.00956755	0.00791422	0.00903016	0.0123484	0.00829581	0.00897724	0.00894404	0.0083565	0.00942174	0.0104015	0.00908874	0.00860215	0.00898644	0.0108275	0.00882406	0.00977662	0.0080712	0.00848579	0.00896961	0.00931395
Var-856	222.046	2.06623	0.0133051	0.0173166	0.010501	0.0151855	0.0172006	0.0112967	0.0113012	0.0100662	0.0123541	0.0119646	0.00959814	0.0111988	0.0148519	0.0145625	0.0169089	0.0126432	0.0146285	0.0180867	0.0110095	0.00890327	0.0109467	0.00833393	0.00755297	0.00918544
Var-857	766.108	1.89518	0.00492275	0.00498727	0.00381916	0.00589752	0.00503324	0.00332123	0.0032048	0.0022383	0.00284749	0.00227856	0.00377101	0.00471688	0.00504772	0.00570789	0.00473343	0.00493396	0.00495727	0.00572074	0.00413233	0.00340268	0.00217263	0.00493361	0.00246531	0.00330051
Var-858	402.092	8.04964	0.0332993	0.0352703	0.0314653	0.0356662	0.0373004	0.0315546	0.0330265	0.0426559	0.0296318	0.028081	0.0296467	0.0343137	0.0355418	0.0394147	0.0357494	0.0302588	0.0342395	0.0356884	0.0331924	0.0319262	0.0274633	0.0265179	0.0279179	0.0302605
Var-859	475.13	4.62797	0.00514867	0.00567233	0.00497984	0.00562691	0.00495223	0.00485999	0.00552962	0.00812389	0.0054704	0.00520204	0.00547499	0.00496237	0.00529378	0.00492029	0.00535799	0.00476609	0.00508059	0.0062703	0.00523909	0.00466718	0.0051739	0.00469346	0.00456111	0.00540192
Var-860	1078.05	5.11501	0.00928016	0.00896158	0.00887866	0.00849969	0.00911058	0.00911563	0.00691044	0.00899761	0.00791329	0.00629841	0.00773207	0.00891503	0.0107422	0.0116967	0.00980034	0.00895275	0.00946901	0.00922359	0.0110346	0.0100255	0.00880534	0.00918956	0.00972378	0.00931843
Var-861	298.096	1.52664	0.0144133	0.0145905	0.0153296	0.0159492	0.0150627	0.0140239	0.0139147	0.0182572	0.0156562	0.0124637	0.0133625	0.0157536	0.015823	0.0172073	0.0155447	0.0124064	0.0150697	0.0169124	0.0152853	0.0144889	0.0133325	0.0180874	0.0145748	0.0166118
Var-862	156.068	2.69691	0.0118786	0.013145	0.0104305	0.0130751	0.0144974	0.00942532	0.0102667	0.00936192	0.0111779	0.0113503	0.0107092	0.0117837	0.0124978	0.013091	0.0123364	0.0112232	0.0112513	0.0137252	0.0126949	0.013306	0.00938968	0.00944032	0.0102838	0.0128472
Var-863	408.851	0.612521	0.0178276	0.018606	0.0181739	0.0192318	0.019088	0.0158971	0.0185995	0.0202097	0.0143043	0.0128055	0.0160158	0.0175969	0.0186453	0.0176738	0.018553	0.0142221	0.0169044	0.0214544	0.0183149	0.0179904	0.0119212	0.013792	0.0161255	0.0153054
Var-864	519.851	0.60399	0.00747027	0.00739595	0.00682283	0.00757458	0.00781905	0.00635461	0.00735639	0.0102413	0.00794566	0.00781911	0.00744624	0.00684522	0.00837907	0.00702503	0.00772481	0.00691231	0.00683346	0.00723981	0.00822659	0.00714685	0.0072228	0.00768636	0.00635742	0.00850686
Var-865	275.96	0.600187	0.00987726	0.0120786	0.00991604	0.0100633	0.010502	0.00826987	0.0105911	0.0169485	0.0111982	0.0113644	0.0106824	0.0109797	0.0128339	0.00921442	0.010433	0.00969498	0.00960314	0.011471	0.0117	0.00976776	0.0123472	0.0110162	0.00983824	0.0133823
Var-866	652.737	0.6194	0.00609086	0.00729505	0.00738758	0.00745735	0.00701166	0.00524074	0.00622968	0.0072683	0.0052944	0.00535401	0.00588623	0.00603446	0.00777742	0.00664991	0.00765688	0.00514074	0.00661323	0.00760942	0.00702766	0.00706267	0.00536016	0.00513096	0.00537468	0.00575068
Var-867	164.037	4.11747	0.0212399	0.0232044	0.018015	0.0226175	0.0202531	0.0199751	0.0188414	0.0217727	0.0194312	0.0184853	0.0189672	0.0195938	0.0227817	0.0226541	0.0208894	0.0185148	0.0213897	0.0232796	0.0208527	0.0187036	0.0175409	0.019023	0.0183358	0.0204905
Var-868	310.997	4.56058	0.00753603	0.00727064	0.00721943	0.00648675	0.00695883	0.00720558	0.00690096	0.00866458	0.00630022	0.00577864	0.00701764	0.0050946	0.0084438	0.0084776	0.00821193	0.00545179	0.00785924	0.008505	0.00629252	0.00821812	0.00802779	0.00939155	0.00771055	0.0062812
Var-869	810.621	0.642905	0.00367707	0.00549699	0.00457778	0.00501843	0.00537293	0.00412592	0.00420064	0.00713381	0.00515591	0.00474151	0.00445579	0.0042728	0.0059813	0.00407492	0.00523936	0.00433648	0.00476732	0.00568781	0.00486461	0.00542976	0.00424593	0.00472912	0.00486823	0.00434446
Var-870	308.101	0.946344	0.115131	0.0652077	0.107592	0.0661777	0.136103	0.0463076	0.0476977	0.053743	0.0481949	0.0473724	0.0521244	0.0941163	0.13315	0.125638	0.130547	0.106139	0.113692	0.131454	0.0495576	0.0514559	0.0953639	0.103891	0.0868466	0.0951118
Var-871	493.882	0.592994	0.00456481	0.00548865	0.00486985	0.00430598	0.00490214	0.00422657	0.00492555	0.00672201	0.00587084	0.00632638	0.00443073	0.00394042	0.00433372	0.00336013	0.0035161	0.00323906	0.0037354	0.00446722	0.00489557	0.00358653	0.00545499	0.00516736	0.00369611	0.00513568
Var-872	198.926	0.788338	0.0211351	0.0244954	0.0211896	0.0254647	0.0249023	0.0206629	0.0248854	0.0305675	0.0231913	0.0222467	0.0216585	0.0216626	0.0254765	0.020983	0.023662	0.019853	0.0229605	0.0246416	0.0250819	0.0249155	0.0231433	0.0235245	0.0219798	0.0236419
Var-873	892.609	0.6194	0.00222697	0.00268034	0.00283222	0.00217743	0.00281692	0.00245634	0.00241044	0.00176545	0.00202398	0.00225023	0.00188117	0.00255474	0.00271362	0.00361392	0.00274351	0.00250486	0.00251175	0.00345658	0.00245006	0.0027565	0.0022064	0.00211019	0.00286255	0.0026269
Var-874	766.638	0.626092	0.00322332	0.00370428	0.00342385	0.00428016	0.00346515	0.00279899	0.00384171	0.00498633	0.0027439	0.00339773	0.00328007	0.00343108	0.00416191	0.00600137	0.00501645	0.00333131	0.00488579	0.00379088	0.00413337	0.00380102	0.00332962	0.00344824	0.00371004	0.00323299
Var-875	148.071	2.02529	0.0303386	0.0328588	0.0327529	0.0355866	0.0333463	0.0247472	0.0310957	0.0281274	0.0308881	0.0265889	0.0297439	0.0298726	0.0332202	0.0370891	0.0310653	0.0294973	0.0289328	0.0383187	0.0332055	0.0318927	0.0293555	0.0304715	0.0323467	0.0381002
Var-876	729.99	1.5531	0.0045189	0.00538359	0.00514887	0.00479462	0.00482938	0.00399311	0.00421384	0.00326022	0.00375841	0.00378663	0.00395625	0.00369739	0.00530274	0.00637355	0.00465233	0.00500436	0.00471485	0.0059879	0.0047154	0.00458667	0.00394809	0.00590686	0.00413594	0.00449962
Var-877	225.064	0.784945	0.58217	0.700333	0.587576	0.659978	0.684506	0.53514	0.57954	0.740231	0.53621	0.52792	0.52841	0.495887	0.623432	0.711248	0.648317	0.526917	0.58997	0.689509	0.541011	0.541438	0.456736	0.470012	0.477357	0.472296
Var-878	266.054	4.75438	0.0075128	0.00812512	0.00770657	0.00840342	0.00817982	0.00757044	0.00635934	0.00775025	0.00866731	0.00638874	0.00755584	0.00711333	0.00963996	0.00804959	0.00792494	0.00694803	0.00777022	0.00836545	0.00672595	0.00740559	0.0065642	0.0069261	0.00678475	0.007273
Var-879	379.082	0.764167	0.0124747	0.0138466	0.0122794	0.0134387	0.0140354	0.0121475	0.0110404	0.0127732	0.0124259	0.0111038	0.0104003	0.010018	0.0153268	0.0111383	0.0139924	0.0129616	0.012863	0.0156489	0.0113185	0.0123743	0.0113497	0.0104654	0.0101719	0.0125808
Var-880	107.036	0.791119	0.0265232	0.0344464	0.0279911	0.0315441	0.0308327	0.0253993	0.0281227	0.0345283	0.0261678	0.0241249	0.026419	0.0238365	0.0306037	0.0332512	0.0296461	0.0245861	0.0273627	0.0323761	0.0263823	0.0264391	0.0230338	0.0222899	0.0230882	0.0257805
Var-881	406.045	0.939003	0.0348593	0.0402768	0.0284143	0.0408779	0.0431663	0.0301508	0.0243492	0.0193637	0.0242677	0.0200443	0.0240768	0.025867	0.0420574	0.0340871	0.0389946	0.0333573	0.036765	0.0425895	0.0243021	0.0246156	0.016181	0.0174018	0.0171048	0.0220137
Var-882	980.314	3.70865	0.00209533	0.00220419	0.00213076	0.00281364	0.00249454	0.00133867	0.0030423	0.00195222	0.00207808	0.00243915	0.00254038	0.00511683	0.00258323	0.00240216	0.00250793	0.00264656	0.00231643	0.00241093	0.00276701	0.00216697	0.00220577	0.00449168	0.00232678	0.00416909
Var-883	244.025	0.847772	0.0270353	0.0307547	0.0349891	0.0300904	0.0314848	0.028194	0.0239243	0.0267766	0.0213945	0.022096	0.0205114	0.0178866	0.0317423	0.0372498	0.0331011	0.0271611	0.0285235	0.037372	0.0240891	0.0207611	0.0199912	0.0217966	0.021549	0.0220563
Var-884	111.949	0.673666	0.00617145	0.00750913	0.00726322	0.00664559	0.00802763	0.00573745	0.00716772	0.00927478	0.00700212	0.00676913	0.00604934	0.00736121	0.00727543	0.00679003	0.00773959	0.00559609	0.00608343	0.0077987	0.00726545	0.007296	0.00612775	0.0070078	0.00627013	0.00701269
Var-885	171.066	5.91616	0.0243314	0.0250392	0.020345	0.0255614	0.0247226	0.0244977	0.0239607	0.0300769	0.0240671	0.0199994	0.0233517	0.0466287	0.0281461	0.0264398	0.0234376	0.0236898	0.0253862	0.0273371	0.0309631	0.0291388	0.0154526	0.0156144	0.0245671	0.0283578
Var-886	477.051	1.24476	0.00413359	0.00438575	0.00352119	0.0052462	0.00535749	0.00331177	0.00407228	0.0037043	0.00356763	0.00437797	0.0039738	0.00351744	0.00557947	0.004354	0.00446781	0.00396854	0.00470355	0.00687391	0.00482434	0.00462789	0.00355072	0.00484289	0.00280905	0.00412269
Var-887	294.18	10.0691	0.00552668	0.00564782	0.00667838	0.006237	0.00684796	0.00619945	0.00747223	0.00774149	0.00540743	0.00663023	0.00624976	0.00667117	0.00679715	0.00756011	0.00654401	0.00557573	0.00601878	0.00804936	0.00675938	0.00677317	0.006497	0.00640733	0.00548233	0.00618823
Var-888	278.038	0.762399	0.181058	0.211463	0.195686	0.202477	0.220764	0.174413	0.186464	0.251699	0.183642	0.17842	0.179831	0.166729	0.196417	0.221402	0.20608	0.164531	0.183981	0.2187	0.191432	0.193787	0.163741	0.171517	0.176174	0.178617
Var-889	381.981	2.43124	0.0116799	0.01261	0.012734	0.00777358	0.0129843	0.0106252	0.00958251	0.0163378	0.010833	0.0127403	0.0105732	0.00792304	0.0129385	0.01049	0.0144904	0.0118405	0.0143603	0.0142526	0.0123953	0.013248	0.0118526	0.0146204	0.0122338	0.0112911
Var-890	762.783	0.602096	0.0036323	0.00416415	0.00368031	0.00354247	0.0044497	0.00288506	0.00383159	0.00323553	0.00305843	0.00284392	0.00382809	0.00355988	0.00441009	0.00381845	0.00369641	0.00341783	0.00323795	0.00413916	0.00343819	0.00375994	0.00275788	0.00260563	0.00365638	0.00360632
Var-891	867.246	3.65529	0.00429902	0.00512381	0.00470102	0.00346851	0.00435508	0.0036686	0.00496552	0.00430233	0.00384185	0.00450257	0.00489021	0.00496635	0.00470502	0.00417362	0.00451486	0.00379603	0.00458707	0.00502771	0.00348923	0.00373646	0.00405712	0.0105151	0.00380087	0.00447727
Var-892	263.07	4.79979	0.0277324	0.0338374	0.0296437	0.0323164	0.0363357	0.0264082	0.0310749	0.0365849	0.0299281	0.0268297	0.0276513	0.026509	0.0325024	0.0303521	0.031419	0.0269466	0.0280991	0.0330606	0.0350079	0.0325323	0.0286971	0.0253851	0.0267724	0.0337763
Var-893	149.071	2.03388	0.00504239	0.00608699	0.00458412	0.00642274	0.00507115	0.00526826	0.00561805	0.00428303	0.00530888	0.00589851	0.00518492	0.00518552	0.00583754	0.00640395	0.00610203	0.00433334	0.00628345	0.00658195	0.00603491	0.00449999	0.00505004	0.00493151	0.00590261	0.00547053
Var-894	413.812	0.637476	0.00741799	0.0101062	0.00742568	0.00856669	0.00876409	0.00709014	0.00870491	0.0123961	0.006192	0.00641354	0.00635297	0.00701642	0.00834847	0.00761401	0.00866715	0.00702901	0.0081895	0.00886748	0.00790269	0.00838684	0.00399084	0.00669975	0.00766638	0.00739479
Var-895	143.037	0.780862	0.131004	0.154145	0.146973	0.146643	0.155335	0.128249	0.129533	0.169273	0.123483	0.124872	0.120593	0.110424	0.140859	0.143875	0.151982	0.120564	0.123896	0.158569	0.127135	0.129201	0.106347	0.104761	0.111838	0.111575
Var-896	190.02	2.38756	0.0826252	0.0921554	0.0826611	0.0990807	0.100174	0.0784779	0.0859731	0.12522	0.0868624	0.0680523	0.0774564	0.0945615	0.101277	0.114866	0.0917489	0.0809452	0.0846834	0.0991072	0.0941023	0.0964147	0.0650006	0.0648094	0.0757092	0.0926981
Var-897	271.135	5.23733	0.0155018	0.0143956	0.0126624	0.0138402	0.0116837	0.0156081	0.012449	0.0102267	0.0170624	0.00959588	0.0130287	0.0148421	0.0103285	0.0108867	0.00707581	0.00952619	0.00893915	0.00893091	0.0117744	0.00829783	0.0149159	0.0137372	0.0123054	0.0126825
Var-898	293.177	9.34293	0.367693	0.365743	0.321792	0.345127	0.365195	0.339885	0.325926	0.413745	0.318155	0.308544	0.310979	0.296504	0.407424	0.41233	0.34445	0.319554	0.365616	0.371078	0.354186	0.341276	0.333979	0.326501	0.326714	0.34841
Var-899	483.09	8.05787	0.0157778	0.0179265	0.0154094	0.0183299	0.017852	0.0137678	0.0153006	0.018665	0.0148584	0.0137701	0.0145542	0.01463	0.0178742	0.0177835	0.0165183	0.0127285	0.0155548	0.0185536	0.0157715	0.015131	0.0125432	0.0113246	0.0133313	0.0146769
Var-900	334.85	0.64148	0.00561886	0.00693382	0.0060588	0.00625129	0.00733291	0.00581277	0.00593981	0.00696703	0.00547256	0.00476143	0.00628922	0.00498325	0.00648041	0.00649141	0.00710738	0.00505115	0.00576135	0.00721124	0.00661879	0.00705935	0.00517239	0.0050202	0.00578785	0.00488356
Var-901	832.603	0.633115	0.00282397	0.00354722	0.00367117	0.00399794	0.00437586	0.00272107	0.00380322	0.00359314	0.0031855	0.0027127	0.00310328	0.00320834	0.00395831	0.00331091	0.00416392	0.003001	0.00394902	0.00521259	0.00364074	0.00426127	0.00329919	0.00331471	0.00370688	0.00393965
Var-902	317.077	3.07344	0.0438774	0.0528327	0.0464677	0.0415533	0.0486482	0.0424462	0.0416963	0.0592117	0.0418792	0.0425574	0.0409567	0.038644	0.0447117	0.0503758	0.0485113	0.0389637	0.0436225	0.0520206	0.0464551	0.04652	0.0456418	0.0479941	0.0423389	0.0396894
Var-903	285.873	0.62475	0.015138	0.0174886	0.0157733	0.0160425	0.017909	0.0148738	0.0160119	0.0241949	0.0175443	0.0167162	0.0162208	0.0140997	0.0156835	0.015995	0.0186887	0.0131514	0.0157896	0.0175763	0.014927	0.0180591	0.0154211	0.0170159	0.0156552	0.015954
Var-904	416.812	0.61896	0.00804395	0.00884455	0.00890649	0.00842965	0.00915683	0.00781695	0.00912213	0.00997241	0.00645996	0.00549871	0.00873034	0.00759225	0.00891521	0.00881607	0.00967195	0.00643283	0.00841955	0.0109832	0.00913514	0.0086799	0.00598075	0.00687219	0.00771381	0.00659031
Var-905	548.768	0.833782	0.0261593	0.00312361	0.00340277	0.0321631	0.0361252	0.0280664	0.0324238	0.0412535	0.0417417	0.0374942	0.0264932	0.0255367	0.0316786	0.0336208	0.0446151	0.0260842	0.0427932	0.048819	0.0449509	0.0284074	0.025771	0.0282886	0.0395067	0.0410429
Var-906	630.865	0.595775	0.00834298	0.00831189	0.00707923	0.00776355	0.00779338	0.00654561	0.00825025	0.0096377	0.00816026	0.00716658	0.00857889	0.00776244	0.00876138	0.00754362	0.00806681	0.00862887	0.007194	0.0087141	0.007663	0.00736329	0.00690604	0.00628572	0.00753548	0.00804713
Var-907	293.02	0.788476	0.0120177	0.0140315	0.0122175	0.0140111	0.0125886	0.0117504	0.0113212	0.0145256	0.011205	0.0113739	0.010677	0.0114438	0.012453	0.0127314	0.0142145	0.0103238	0.0118132	0.0146527	0.0126348	0.0125015	0.00898301	0.00858933	0.0107643	0.0121169
Var-908	191.023	1.02259	6.14209	6.99009	1.5303	6.82482	6.92152	5.90401	4.29114	2.54596	3.05787	4.15154	4.21173	4.08059	7.97761	7.57367	7.71909	6.59637	7.18511	8.75919	5.71317	5.58175	3.86364	1.81093	6.60445	5.11188
Var-909	1051.06	4.34262	0.0224805	0.0244434	0.0245137	0.0222106	0.0241046	0.0210061	0.0213537	0.0292958	0.0232692	0.0201905	0.0217912	0.0221655	0.0215092	0.0196176	0.0193609	0.0167565	0.0173221	0.0206838	0.0234321	0.0230946	0.0229016	0.0216925	0.021938	0.0209454
Var-910	412.112	4.97796	0.0387754	0.0454913	0.0376091	0.0460909	0.0459594	0.0351907	0.0397131	0.0466771	0.0395813	0.0352509	0.0342744	0.0328838	0.0421066	0.0380999	0.0428483	0.0344924	0.0392503	0.045989	0.0347308	0.0369482	0.0328965	0.0316966	0.0264912	0.0338676
Var-911	281.101	3.0743	0.216555	0.254855	0.249111	0.287216	0.270821	0.218562	0.273461	0.314883	0.243756	0.23238	0.226944	0.224253	0.262713	0.271677	0.261648	0.215144	0.221542	0.284312	0.280454	0.280828	0.214087	0.192738	0.23311	0.253588
Var-912	713.14	3.7944	0.00481622	0.00604931	0.00351864	0.00554587	0.00685268	0.0046331	0.0104163	0.00543196	0.00611871	0.00654832	0.00933957	0.00728039	0.00630105	0.00544976	0.00603344	0.00465416	0.00567685	0.00881423	0.00904905	0.00919518	0.00703441	0.00663737	0.0070438	0.00879658
Var-913	531.778	0.618277	0.00348771	0.00417862	0.00309763	0.00391394	0.00412608	0.0034663	0.00472476	0.00464113	0.00302429	0.00289144	0.0033051	0.00331318	0.00373492	0.00389975	0.00391347	0.00394759	0.0034846	0.00433264	0.00400302	0.00367592	0.00294677	0.00296604	0.00377938	0.00346374
Var-914	390.178	8.47505	0.00312856	0.0047009	0.00471359	0.00372962	0.00470566	0.00406789	0.00350466	0.00479628	0.00351142	0.00337113	0.00363937	0.0035478	0.00480691	0.00518214	0.00494123	0.00384579	0.00418773	0.0044756	0.00432028	0.00449702	0.00323533	0.00258977	0.00395129	0.00370591
Var-915	451.991	3.07315	0.0103034	0.0123628	0.0102378	0.0106256	0.0129353	0.00975814	0.00976244	0.0118514	0.00879202	0.00866283	0.010278	0.00810785	0.0111542	0.0105813	0.0122809	0.00858278	0.0108845	0.0127422	0.0103665	0.0108657	0.00811926	0.00936654	0.00881349	0.00772359
Var-916	1035.36	3.95357	0.00392124	0.00361695	0.00216559	0.00342698	0.00338318	0.00252335	0.00380548	0.00262534	0.00254662	0.00326979	0.00297603	0.00369024	0.00422047	0.00343268	0.0033796	0.00361256	0.00337616	0.00351802	0.00292489	0.00372541	0.0021783	0.00190202	0.00281338	0.00356959
Var-917	299.998	2.432	0.00665966	0.00703582	0.00706671	0.00496688	0.00776593	0.00619258	0.00558099	0.00957527	0.00563226	0.00572496	0.00529467	0.00557526	0.00784276	0.00615334	0.00728031	0.00591961	0.00753403	0.00965683	0.00649505	0.00718513	0.00590602	0.00687375	0.00652038	0.00540959
Var-918	159.032	1.10527	0.0748535	0.0799836	0.0639901	0.0831703	0.0744895	0.0600386	0.0596722	0.0579119	0.0588776	0.0569305	0.0621743	0.170852	0.0769368	0.0784273	0.0738133	0.0642481	0.0687976	0.0750733	0.058279	0.0562385	0.0505971	0.122389	0.0554286	0.0634771
Var-919	238.038	3.63595	0.00708057	0.00810869	0.0066519	0.00788012	0.00930776	0.00663598	0.00734142	0.00847971	0.00680647	0.00664146	0.00561892	0.00705178	0.00818946	0.00771176	0.00851289	0.00644398	0.00700053	0.00837221	0.00804374	0.00648105	0.00712534	0.00633424	0.00590063	0.00690084
Var-920	963.53	0.643393	0.00358126	0.00422391	0.00417816	0.00366615	0.00401316	0.00308108	0.00384951	0.00514332	0.00340335	0.00388517	0.00321898	0.00340077	0.00469578	0.00440131	0.00399808	0.00370221	0.00313578	0.00414966	0.00350029	0.00443416	0.00384586	0.0033413	0.00355342	0.00358527
Var-921	1042.98	0.931126	0.00909751	0.00986547	0.00623302	0.0103959	0.0115919	0.00662935	0.00453024	0.00221627	0.00406332	0.00254589	0.00517782	0.00500523	0.0104241	0.0124314	0.0107848	0.00816613	0.00842886	0.0109665	0.00540321	0.00649252	0.00331894	0.00366263	0.00260455	0.00445373
Var-922	226.022	4.22027	0.010003	0.0117395	0.00914394	0.0108308	0.0106907	0.00940741	0.0079423	0.012529	0.00823841	0.00762687	0.00707434	0.00799131	0.0107123	0.0101106	0.0113837	0.0103316	0.010637	0.0102729	0.00843093	0.00802118	0.00655424	0.00616055	0.00793267	0.00984097
Var-923	1034.36	3.95295	0.00674101	0.00731922	0.00505585	0.00755116	0.00748651	0.00437634	0.0063938	0.0037944	0.00541551	0.00687057	0.00600272	0.00732828	0.00700164	0.00695107	0.00674976	0.00621198	0.00653229	0.00772519	0.00667881	0.00673925	0.00444961	0.00408668	0.00507907	0.00689256
Var-924	189.078	4.63682	0.0385015	0.0473902	0.0498571	0.0367134	0.0410139	0.0508013	0.0328713	0.0497442	0.0417664	0.029278	0.0339224	0.0323804	0.0337622	0.0303203	0.0278884	0.0247775	0.0293515	0.0316969	0.0280466	0.0235665	0.0238136	0.0238469	0.0249951	0.0272875
Var-925	331.151	9.34297	0.0520897	0.0529477	0.0467518	0.049735	0.0515607	0.0476365	0.044287	0.0565365	0.0436637	0.0435253	0.043342	0.0401096	0.0552776	0.0569509	0.0508166	0.0453543	0.054692	0.0506508	0.0491992	0.0476423	0.0458013	0.044267	0.0453688	0.0467182
Var-926	260.025	4.33129	0.0154154	0.0189891	0.0150323	0.015384	0.0171212	0.0146947	0.0145155	0.0239731	0.0140945	0.0149269	0.0138088	0.0150197	0.0155155	0.0150889	0.018487	0.0136424	0.0159282	0.0207874	0.0160517	0.0175945	0.00808807	0.00632145	0.0146703	0.0143911
Var-927	711.655	0.626329	0.00225051	0.00309904	0.0029203	0.00333121	0.0037319	0.00312676	0.00299594	0.00342997	0.00287084	0.003054	0.00317098	0.00313051	0.00311276	0.00335419	0.00349023	0.00285558	0.00359571	0.00408936	0.00421191	0.00426542	0.00367191	0.00325859	0.0029596	0.00314982
Var-928	281.918	0.597585	0.0213643	0.0219329	0.0212832	0.0208673	0.0214948	0.0178297	0.0208945	0.0309427	0.0216906	0.020508	0.01966	0.016615	0.0184345	0.0137781	0.0188752	0.0154353	0.0158804	0.0194782	0.0201717	0.0162429	0.0182314	0.0192679	0.0177263	0.0166736
Var-929	329.154	9.34297	0.148246	0.148597	0.134571	0.138701	0.14893	0.138008	0.134125	0.167282	0.131757	0.124934	0.124642	0.119541	0.16016	0.173262	0.143803	0.126353	0.148116	0.150363	0.146007	0.140799	0.132483	0.129074	0.130665	0.140191
Var-930	410.853	0.60994	0.00730143	0.00805987	0.0081828	0.00831579	0.00841136	0.00717959	0.00761922	0.00879645	0.00608318	0.00549303	0.00710511	0.00692718	0.00922965	0.0071432	0.00837178	0.00649356	0.00732301	0.00880859	0.00817888	0.00836435	0.0048628	0.00495832	0.00590502	0.0065564
Var-931	222.159	11.4524	0.00446208	0.0050144	0.0045705	0.00460104	0.00470829	0.00478464	0.00570725	0.00704337	0.00473124	0.00477403	0.00394725	0.00471901	0.00444468	0.00521491	0.00546732	0.00409487	0.00471057	0.00544152	0.00583123	0.00536958	0.00404763	0.005193	0.0044965	0.00457299
Var-932	226.919	0.626435	0.0385191	0.0449257	0.0423258	0.0461223	0.0472038	0.0410743	0.0391759	0.036993	0.0238254	0.0240156	0.0352725	0.0388334	0.0436735	0.0456862	0.0445621	0.0361858	0.0410656	0.0497307	0.0372263	0.0436807	0.0204996	0.0211812	0.0323275	0.0276376
Var-933	994.488	0.66529	0.00738933	0.00860858	0.0089019	0.00811827	0.00931148	0.00813102	0.00830502	0.00963934	0.00671236	0.00595925	0.00749675	0.00732039	0.00884325	0.00822931	0.00907481	0.0071982	0.00810882	0.01032	0.00749847	0.00865143	0.00625076	0.00609141	0.00747905	0.00649764
Var-934	403.015	1.47854	0.0149029	0.0161333	0.0128498	0.0165809	0.0170851	0.0123082	0.0131322	0.00821971	0.0188308	0.00857928	0.0212782	0.0215298	0.0204337	0.0341454	0.0184915	0.0300544	0.0199365	0.019304	0.0266036	0.0140807	0.0176811	0.0171234	0.021405	0.0244679
Var-935	313.116	2.04064	0.0151333	0.0185512	0.0149955	0.0167097	0.0190187	0.0171238	0.0171217	0.027591	0.0204781	0.0159597	0.0187567	0.0180724	0.0200495	0.0326039	0.0216446	0.0170795	0.0195595	0.0217978	0.0249506	0.0233079	0.0225096	0.0209586	0.025177	0.0207746
Var-936	757.881	0.944608	0.0196597	0.0231016	0.0186746	0.0228509	0.0235638	0.0172878	0.0152739	0.0138812	0.0149273	0.0141986	0.0161708	0.01554	0.0214318	0.0179526	0.0224371	0.019662	0.0218233	0.0239859	0.0163905	0.0176218	0.0139314	0.0179275	0.0125754	0.015793
Var-937	657.095	0.773489	0.00746051	0.00911088	0.00748449	0.00830185	0.00856701	0.00756289	0.00745152	0.00370446	0.00613559	0.00577332	0.00793225	0.00671511	0.0116183	0.0154415	0.00898809	0.00843271	0.0088058	0.0102916	0.00741757	0.00682958	0.00682511	0.00752087	0.00623467	0.00667929
Var-938	534.79	0.624374	0.0106719	0.013846	0.0120956	0.012921	0.0125294	0.0116076	0.0119772	0.0161217	0.0108199	0.00988964	0.0109872	0.011749	0.0135118	0.0126842	0.0127806	0.0101741	0.0112046	0.0129246	0.0115885	0.0124632	0.00917963	0.00958498	0.0117374	0.0113143
Var-939	940.551	0.655197	0.005497	0.00673241	0.00622919	0.00714588	0.00622928	0.00562942	0.00540975	0.0072092	0.00519792	0.00488841	0.00551931	0.00510137	0.00639677	0.00798169	0.00657232	0.00548184	0.00591456	0.00752623	0.00613634	0.00703888	0.00529466	0.00567376	0.00549291	0.00513973
Var-940	351.068	3.94914	0.010339	0.0115369	0.0108329	0.0122128	0.0123372	0.0104002	0.012095	0.0179079	0.0124461	0.0109432	0.0126168	0.0115683	0.0122997	0.0122419	0.0108685	0.0101483	0.00983266	0.0132688	0.0125006	0.0148973	0.0120664	0.0119974	0.0103847	0.0119739
Var-941	415.068	8.25842	0.0109123	0.0117972	0.0120801	0.0130485	0.0137025	0.00972214	0.0114771	0.01543	0.010553	0.0105135	0.0116875	0.011537	0.0123316	0.0132408	0.0121795	0.0106473	0.0104513	0.0131001	0.0125975	0.0118911	0.0103488	0.0100186	0.010104	0.0108661
Var-942	590.714	0.644592	0.00715986	0.00884621	0.00799797	0.00804646	0.00831784	0.00756846	0.00841523	0.00983364	0.00719137	0.00686313	0.00702867	0.00672824	0.00769321	0.00722075	0.00907518	0.00709818	0.00792031	0.00947223	0.00778605	0.00875199	0.00643305	0.00681185	0.00758655	0.00743092
Var-943	818.262	3.65955	0.00180334	0.00246691	0.00153404	0.00289859	0.00235859	0.00164357	0.00259142	0.00242482	0.00203665	0.00252688	0.00270318	0.00268026	0.00278727	0.00247386	0.00236105	0.0019449	0.00217013	0.00258261	0.00266901	0.00141925	0.00230703	0.00419784	0.00236827	0.00300018
Var-944	522.845	0.603869	0.00902834	0.0124242	0.0106143	0.0114531	0.0112858	0.00882215	0.0103274	0.0112076	0.00826472	0.00803313	0.00981054	0.0103381	0.0112475	0.00990955	0.0112088	0.00983151	0.00902488	0.0116284	0.00965771	0.00933011	0.00719595	0.00751731	0.00853617	0.00889036
Var-945	503.163	0.776774	0.0136838	0.0163835	0.0141406	0.0161951	0.0175031	0.0132543	0.0154649	0.0159999	0.0128601	0.0136575	0.0139941	0.0119375	0.017326	0.0137362	0.015788	0.012805	0.014035	0.0161556	0.0147708	0.0131276	0.0124816	0.0126339	0.0122956	0.0134358
Var-946	516.893	0.595193	0.0206286	0.021954	0.0211913	0.0201703	0.0224254	0.0177835	0.0210521	0.0223796	0.0171231	0.0174552	0.0202352	0.0194873	0.022724	0.0197579	0.0210318	0.0209757	0.0182329	0.0231562	0.0192886	0.0195526	0.0174914	0.0144639	0.0161116	0.0167671
Var-947	468.773	0.664279	0.0141393	0.0174544	0.0134906	0.0158806	0.0163356	0.0150245	0.0154497	0.0183928	0.0136632	0.0122186	0.0129162	0.0120795	0.0162848	0.0168772	0.0160305	0.012965	0.014057	0.0172985	0.0147724	0.0164507	0.0128227	0.0124127	0.0131128	0.011435
Var-948	308.895	0.60817	0.00444888	0.0041197	0.00433474	0.00331754	0.0052118	0.00312234	0.00435776	0.00494397	0.00392303	0.00426093	0.00278604	0.00245434	0.00331398	0.00220819	0.00297997	0.00242447	0.00329417	0.00340277	0.00409845	0.00319727	0.00358185	0.00294688	0.00306738	0.00319836
Var-949	227.094	6.57198	0.015991	0.0195215	0.0155285	0.0187441	0.018653	0.0143016	0.0159649	0.0216033	0.0150048	0.0160932	0.0152455	0.0199821	0.0180556	0.0185417	0.0160014	0.0151552	0.0152925	0.0199756	0.0169984	0.0180699	0.0144011	0.0135806	0.0148432	0.0159432
Var-950	211.099	7.51876	0.00518008	0.00615276	0.00502579	0.00561853	0.00605536	0.00485448	0.00653394	0.00755144	0.00579809	0.00474077	0.00566164	0.00754937	0.00528098	0.00671108	0.0057118	0.0050449	0.00526436	0.00628227	0.0056967	0.0056298	0.00441473	0.00485406	0.00568122	0.00507356
Var-951	540.749	0.619373	0.00575181	0.00699377	0.00555482	0.0062806	0.00535483	0.00513436	0.00556655	0.00554587	0.00415721	0.00360533	0.00512107	0.00600298	0.00656075	0.00616243	0.00676195	0.00472348	0.00512737	0.00606662	0.00576967	0.00587328	0.00340344	0.0035715	0.0042496	0.00378568
Var-952	307.08	0.937794	0.0232997	0.0278743	0.0225587	0.0289399	0.0279933	0.0199418	0.0160142	0.0100361	0.0145728	0.0167184	0.0141847	0.0152185	0.0285432	0.0209964	0.0288462	0.0248384	0.0244218	0.0277431	0.0128199	0.0132374	0.00967043	0.0112284	0.00896	0.0119401
Var-953	775.638	0.62475	0.00253904	0.00333998	0.00312852	0.00382357	0.00393099	0.00339001	0.00323992	0.00395797	0.00253904	0.00308764	0.00297649	0.00306762	0.00370359	0.00345351	0.00398699	0.0034295	0.00336624	0.00386208	0.00340678	0.0032823	0.0023571	0.00294088	0.00304756	0.0030637
Var-954	275.07	4.97715	0.00519014	0.00632413	0.00615215	0.00648904	0.00688125	0.00653684	0.0067428	0.0109139	0.00841243	0.00630783	0.00953233	0.00671743	0.00727998	0.00743118	0.00607675	0.00524482	0.00747997	0.00789308	0.00766028	0.00709877	0.00750508	0.00730706	0.00634081	0.00648385
Var-955	357.063	8.04933	0.056535	0.0449212	0.040366	0.0476616	0.0489459	0.0474589	0.0416176	0.0557786	0.0445161	0.0388726	0.0410283	0.0578582	0.066155	0.0702894	0.0439892	0.0536988	0.0631295	0.0507239	0.0508284	0.0421729	0.0342506	0.033768	0.043085	0.0497386
Var-956	206.94	0.762172	0.0118937	0.0142068	0.0129778	0.0124689	0.0145628	0.0113776	0.0112494	0.0161799	0.011708	0.0120052	0.0120366	0.0103858	0.0152898	0.0197965	0.0132959	0.0122745	0.0131458	0.0155306	0.0117892	0.0109978	0.00883536	0.011867	0.0119441	0.0114876
Var-957	279.919	0.602824	0.0406784	0.0483243	0.0431121	0.0436922	0.0452041	0.038565	0.043723	0.0632607	0.0461641	0.0454235	0.0394213	0.0371275	0.0375788	0.0322714	0.0398054	0.0323959	0.0348015	0.0427355	0.0398265	0.0394687	0.0401643	0.040861	0.0379777	0.0385822
Var-958	975.799	0.587152	0.00202765	0.00281779	0.00250167	0.00259321	0.00267042	0.00209096	0.00176649	0.00291342	0.00229516	0.00305013	0.00283856	0.00241166	0.00295495	0.00212235	0.00256124	0.00204368	0.00263848	0.00323149	0.00239983	0.00245909	0.00241358	0.00237086	0.00248052	0.0029147
Var-959	608.133	5.43495	0.00266304	0.00340455	0.00216445	0.00302712	0.00345376	0.0031417	0.00338501	0.00394834	0.00352636	0.00311838	0.00330694	0.00279311	0.00348495	0.00324403	0.00312105	0.00298203	0.00319429	0.00346579	0.00365427	0.00289912	0.00295387	0.00290355	0.00334654	0.00339696
Var-960	666.685	0.614429	0.0027049	0.00402118	0.00369642	0.00412744	0.00453929	0.00297294	0.00279896	0.00356832	0.00219589	0.00228369	0.00273125	0.00337475	0.00465482	0.00312925	0.00453576	0.00350131	0.00407256	0.00405204	0.00365311	0.00406381	0.00240097	0.00247927	0.00364653	0.00271269
Var-961	179.059	0.783852	1.46064	1.76719	1.59958	1.70969	1.85326	1.44588	1.55063	2.00261	1.4319	1.42172	1.41757	1.33621	1.7327	2.13725	1.74504	1.40712	1.57651	1.83785	1.4621	1.47291	1.22583	1.25106	1.29541	1.29137
Var-962	208.067	0.787495	0.0211207	0.0246807	0.0241735	0.0234089	0.0291347	0.021889	0.0246959	0.0320046	0.0211875	0.0204706	0.0227306	0.0465953	0.0253498	0.0218658	0.0262368	0.0210568	0.0239603	0.0279213	0.0239685	0.0236798	0	0.00706698	0.0212781	0.0253568
Var-963	620.298	5.85286	0.0067043	0.00653639	0.00648113	0.00772364	0.00664925	0.00547816	0.00641826	0.00657729	0.00556822	0.00586492	0.00490791	0.00627893	0.00780739	0.0057888	0.00732764	0.00559261	0.00626123	0.00744199	0.00582877	0.00581186	0.00497565	0.00507194	0.00482831	0.00586072
Var-964	486.066	8.04957	0.00362248	0.00359561	0.00362759	0.00416364	0.00403732	0.00345404	0.00336857	0.00484897	0.00272208	0.0033061	0.003289	0.00367408	0.00398078	0.00448669	0.00443775	0.0032729	0.00385046	0.00363543	0.00342596	0.00332515	0.00309048	0.00237522	0.00306753	0.0033549
Var-965	638.775	0.60775	0.00622073	0.00680577	0.00615459	0.00705492	0.00701571	0.00625678	0.00661134	0.0082854	0.00568886	0.00474403	0.006128	0.00709442	0.00740391	0.00606425	0.00714555	0.00593439	0.00555229	0.00762203	0.00713848	0.00619811	0.0058362	0.00552759	0.00617242	0.00648651
Var-966	358.066	8.04806	0.0109553	0.00925818	0.00741418	0.00976333	0.0106484	0.010601	0.00852617	0.011519	0.00837685	0.00770787	0.00852664	0.0128187	0.0146403	0.0134799	0.008474	0.0118483	0.013342	0.0108232	0.0103195	0.00891157	0.00650451	0.00709698	0.00916472	0.0104456
Var-967	382.012	3.08526	0.00467663	0.00471394	0.00460227	0.00493605	0.00500629	0.00442529	0.00487841	0.0066338	0.00550021	0.00408193	0.00483209	0.00561212	0.00552985	0.00651951	0.00491973	0.00451164	0.00480864	0.00489066	0.00640997	0.0045371	0.0049323	0.00603935	0.00457512	0.005456
Var-968	1053.08	5.22084	0.00761334	0.00692891	0.00664334	0.00539866	0.00531688	0.00718419	0.00455767	0.00434348	0.00610906	0.00429297	0.00588925	0.00649816	0.00563331	0.00439406	0.0036517	0.00456049	0.00417552	0.00380129	0.00486135	0.00412101	0.00550211	0.00451217	0.00491708	0.00539397
Var-969	884.557	0.651886	0.00246166	0.00434641	0.00367999	0.00410358	0.00349361	0.00317484	0.00346803	0.00427534	0.00387153	0.00348909	0.00272002	0.00337818	0.00333034	0.00376641	0.00417607	0.0032521	0.00430498	0.00447753	0.00321664	0.00395507	0.00358194	0.00300343	0.00331061	0.00308779
Var-970	333.089	6.06998	0.0201681	0.0218555	0.0139987	0.020979	0.0174725	0.0168911	0.0207092	0.0182771	0.0181432	0.012514	0.018021	0.0274082	0.0260355	0.0212749	0.01874	0.0213525	0.0219426	0.0178055	0.0239598	0.0210742	0.0167073	0.0171334	0.0188097	0.0223242
Var-971	181.015	5.03521	0.011813	0.012026	0.00902896	0.0110306	0.0101894	0.012239	0.00971042	0.0111327	0.0113128	0.00868748	0.00969614	0.0281829	0.014523	0.0153244	0.0103568	0.0132062	0.013548	0.0116922	0.0135091	0.0104198	0.00995305	0.00762002	0.0122523	0.0138501
Var-972	168.066	3.32713	0.00799993	0.00882754	0.00614307	0.00918376	0.00868133	0.00657683	0.00750315	0.00921652	0.00720048	0.00792266	0.00769533	0.00643507	0.0089842	0.00750535	0.00749888	0.00750051	0.00824034	0.00954798	0.00827735	0.00703268	0.0112205	0.0107087	0.00626802	0.00741486
Var-973	242.873	0.583383	0.0068798	0.00547315	0.00650191	0.00496765	0.00551143	0.00420381	0.00457567	0.00604028	0.00557017	0.00483686	0.00454637	0.00348749	0.0045261	0.00311359	0.00428777	0.00333674	0.00426777	0.00463787	0.00331494	0.00438314	0.00371753	0.00388226	0.00388741	0.00368755
Var-974	398.019	1.39487	0.0197982	0.0221068	0.0201139	0.0222971	0.02373	0.0182077	0.0206034	0.0228618	0.0198651	0.0210223	0.020269	0.0229395	0.0235537	0.0226766	0.023845	0.0145014	0.0224693	0.0259516	0.0203886	0.0197819	0.0187494	0.0215524	0.020937	0.0266127
Var-975	702.698	0.634038	0.00269358	0.00388591	0.00342528	0.00394007	0.00274921	0.00319262	0.00245297	0.00424643	0.00382704	0.00292153	0.00411187	0.00333995	0.00390382	0.003385	0.00367206	0.00343964	0.00385976	0.00338385	0.00292309	0.00370174	0.00340025	0.00351401	0.00382243	0.00421935
Var-976	529.784	0.618633	0.00691816	0.0070238	0.00688367	0.00787499	0.00743996	0.00687626	0.00543625	0.00750228	0.00588394	0.00499136	0.00568411	0.00657984	0.00728235	0.00695317	0.00800458	0.00657426	0.00635671	0.00822126	0.00799469	0.007029	0.0052962	0.00581865	0.00701483	0.00559223
Var-977	233.058	5.42665	0.0491342	0.0547205	0.0418875	0.0501125	0.0457349	0.0468538	0.0421989	0.0527399	0.0504558	0.0373909	0.0445916	0.0451648	0.0563139	0.0520268	0.0458987	0.046022	0.051432	0.0494818	0.0571609	0.0475261	0.0557189	0.0505875	0.0465715	0.0554809
Var-978	180.062	0.77751	0.10309	0.219444	0.188318	0.203964	0.209511	0.167953	0.109252	0.145606	0.102083	0.0973754	0.100832	0.0952819	0.11595	0.153785	0.13645	0.09577	0.109207	0.139904	0.103705	0.105891	0.0915209	0.0962575	0.0934542	0.0939187
Var-979	498.101	1.55506	0.00374232	0.00360115	0.00376348	0.00394459	0.00374848	0.0028685	0.00341083	0.00164411	0.00293925	0.00257899	0.00245966	0.00364842	0.00415442	0.00355144	0.00400169	0.00322631	0.00305073	0.00371254	0.00367742	0.00295052	0.00280197	0.00372762	0.00365554	0.00428893
Var-980	219.109	3.07419	0.307303	0.355327	0.339875	0.3814	0.367221	0.311371	0.345157	0.411692	0.332765	0.301396	0.299284	0.304312	0.35485	0.359961	0.35258	0.282861	0.309064	0.372559	0.359464	0.342278	0.29543	0.285728	0.305717	0.327582
Var-981	354.827	0.65846	0.0252552	0.0296326	0.0268763	0.0289973	0.029906	0.0232624	0.0267139	0.0366626	0.0259579	0.0236782	0.0242341	0.0238708	0.0286103	0.0248075	0.0273774	0.0213238	0.023857	0.0302461	0.0288502	0.028288	0.0220449	0.0219716	0.0244642	0.0242317
Var-982	496.801	0.606114	0.00635212	0.00771912	0.006555	0.00553729	0.00655391	0.00551461	0.00600821	0.00484181	0.00431361	0.00333474	0.00517377	0.00516303	0.00550782	0.00357467	0.00583441	0.00408457	0.00342548	0.00626233	0.0053975	0.0038878	0.00337308	0.00395355	0.00447233	0.00345528
Var-983	240.129	9.93124	0.00373018	0.00428532	0.00469083	0.00441253	0.00421587	0.00374038	0.00462732	0.00573492	0.00474822	0.00395033	0.00467075	0.00425812	0.00463084	0.00602615	0.00450674	0.0038247	0.00423236	0.00462746	0.00402088	0.00419662	0.00411971	0.00423175	0.00374355	0.00486925
Var-984	316.863	0.65735	0.0365227	0.0407856	0.0376126	0.0397131	0.041097	0.0349806	0.0400797	0.0498369	0.0373653	0.0381971	0.0363771	0.0359828	0.0388434	0.0331719	0.0416425	0.0338219	0.0363978	0.0413416	0.0396789	0.0386324	0.0364317	0.0364773	0.0382155	0.0386026
Var-985	246.046	2.9433	0.0731125	0.0851434	0.072032	0.0937099	0.0844436	0.0682128	0.076563	0.0807497	0.0734428	0.0712401	0.0727127	0.0664065	0.0803051	0.0856694	0.0780376	0.0702112	0.0721902	0.0911179	0.0692706	0.0729718	0.0950817	0.0908627	0.0603316	0.0707906
Var-986	315.87	0.65846	0.0170306	0.01996	0.0179259	0.018064	0.0198387	0.0154997	0.0197856	0.0284124	0.0183058	0.0191661	0.0178441	0.0162176	0.0186717	0.0156683	0.0180194	0.0162707	0.0164989	0.0199831	0.0194974	0.0194666	0.0193543	0.0181019	0.0190549	0.0211212
Var-987	337.838	0.634617	0.00909367	0.0117549	0.0106396	0.00993438	0.0119822	0.0079216	0.0114472	0.0168817	0.0125755	0.0117589	0.0117378	0.00959022	0.0105931	0.0118838	0.0105213	0.00785066	0.0103943	0.0117422	0.0116202	0.010257	0.0115113	0.0122694	0.0116751	0.0113201
Var-988	272.961	0.603671	0.176047	0.198649	0.180953	0.17937	0.200818	0.15397	0.194714	0.267684	0.200997	0.198779	0.191003	0.173217	0.198648	0.168775	0.175712	0.168301	0.161899	0.191508	0.194203	0.175404	0.188224	0.183731	0.17371	0.206975
Var-989	404.047	0.939003	0.310743	0.356967	0.251774	0.369422	0.386705	0.271787	0.231023	0.166999	0.196711	0.183479	0.215834	0.235196	0.363998	0.311312	0.342613	0.280029	0.322308	0.381662	0.214198	0.227713	0.150653	0.172924	0.150278	0.199881
Var-990	591.717	0.626289	0.00333492	0.00333957	0.00337054	0.00312607	0.00377168	0.00294327	0.00344188	0.00370002	0.00334333	0.00252054	0.00294543	0.00278146	0.00336856	0.00323304	0.00390277	0.00262213	0.00386077	0.00382979	0.00307721	0.00339265	0.00247332	0.00230342	0.00332787	0.00302139
Var-991	386.933	0.595714	0.0442536	0.0526407	0.0460729	0.0441554	0.05253	0.0380231	0.0490574	0.0741469	0.0578659	0.0572464	0.0518137	0.0455624	0.0504258	0.044841	0.0448751	0.0444729	0.0417978	0.0481303	0.0494643	0.0452597	0.0589595	0.0540377	0.0451878	0.0590668
Var-992	332.865	0.636079	0.0234597	0.0274795	0.0268457	0.0264988	0.0265466	0.0228462	0.0247707	0.0346034	0.0236577	0.0244696	0.0232772	0.0228419	0.0238371	0.0275856	0.0268071	0.0217698	0.0251242	0.0277799	0.0240507	0.0258823	0.0199255	0.0214117	0.0253882	0.0210845
Var-993	255.888	0.603315	0.0110817	0.01345	0.0118239	0.013148	0.0127882	0.00975553	0.0106505	0.0149611	0.0116212	0.010877	0.00960841	0.00938098	0.0111079	0.00973715	0.011663	0.00782142	0.00859582	0.0114929	0.00966768	0.00968582	0.00964172	0.00968787	0.00983846	0.00877577
Var-994	467.094	1.70255	0.00556379	0.00654539	0.00635531	0.00649879	0.00753589	0.00536614	0.0120638	0.0101618	0.015002	0.0144263	0.0133173	0.0132487	0.00681164	0.00637175	0.00648864	0.00619839	0.00603975	0.00624597	0.0161945	0.0138923	0.0154725	0.0333675	0.0170506	0.0183511
Var-995	621.957	0.945264	0.0133737	0.015784	0.0112083	0.0144453	0.0155484	0.0114276	0.010356	0.00737544	0.00944689	0.0090608	0.0107721	0.00979353	0.014726	0.0203932	0.0141177	0.0124287	0.013924	0.0165541	0.0106371	0.0110573	0.00801322	0.00921503	0.00910008	0.00972832
Var-996	879.627	0.607898	0.00235674	0.00287693	0.00227613	0.00320122	0.00257314	0.00237999	0.00308043	0.00365974	0.00226765	0.00332962	0.00213745	0.00233462	0.00272303	0.00246563	0.00309504	0.00227608	0.00264209	0.00291315	0.0024621	0.00326838	0.00204087	0.00208995	0.00215408	0.00271246
Var-997	200.049	2.43575	0.00679612	0.00745181	0.00738807	0.00952924	0.00788826	0.00660677	0.00693808	0.00691467	0.00706798	0.00541976	0.00629592	0.00698781	0.008308	0.010218	0.00834816	0.00667484	0.00721517	0.00855111	0.00861106	0.00833566	0.00544837	0.00392755	0.00722648	0.00840337
Var-998	209.047	5.56348	0.203946	0.211824	0.166185	0.192289	0.198748	0.205871	0.184437	0.232382	0.194611	0.158624	0.178077	0.414275	0.233623	0.223478	0.190811	0.196897	0.21286	0.20301	0.221339	0.198801	0.0951213	0.0923153	0.17545	0.218722
Var-999	494.97	9.72685	0.00575627	0.00807286	0.00606976	0.00624213	0.00618518	0.0056196	0.00604411	0.00748845	0.00619605	0.00628165	0.00653612	0.00523999	0.00612441	0.00727401	0.00675819	0.00512551	0.00634177	0.00705266	0.0073608	0.00649838	0.00536174	0.00595296	0.00486608	0.00552143
Var-1000	695.309	6.3328	0.00391503	0.00373762	0.00227932	0.00357078	0.004394	0.00274126	0.0030187	0.00229524	0.00248808	0.00351089	0.00285451	0.00413845	0.00396884	0.00388131	0.00405568	0.00297499	0.00407611	0.00372654	0.00337725	0.0033647	0.00206653	0.00197882	0.00289362	0.00322415
Var-1001	192.035	2.53394	0.0526875	0.0617786	0.0458373	0.0645131	0.0611135	0.0463555	0.0469446	0.0489037	0.0489229	0.0453849	0.0399707	0.0355285	0.0597149	0.0574467	0.0602483	0.0448329	0.0514637	0.0590545	0.0411843	0.0366344	0.0425514	0.0342736	0.0286213	0.0398205
Var-1002	246.994	2.722	0.00910128	0.0102773	0.00893844	0.0102938	0.00990951	0.00881634	0.00796698	0.0109559	0.00901253	0.00891466	0.00829507	0.0158138	0.0111287	0.00992754	0.00917534	0.00895358	0.00790483	0.0112348	0.0100397	0.00940992	0.0101814	0.00921477	0.0081303	0.0100581
Var-1003	564.744	0.852869	0.0130369	0.014287	0.0152653	0.0139434	0.0144798	0.0133875	0.0115963	0.0214017	0.00777201	0.00699818	0.0133062	0.0124608	0.0149021	0.0142483	0.0156899	0.0113712	0.012706	0.0158132	0.0133818	0.0150525	0.00641309	0.00819217	0.0122864	0.00880143
Var-1004	270.064	3.95487	0.0133977	0.0170831	0.0144189	0.0172302	0.0168144	0.0128939	0.0140913	0.0198769	0.0129802	0.0125559	0.0147405	0.0161964	0.0176491	0.0149446	0.0155317	0.0129176	0.0159114	0.0150474	0.0167778	0.0167831	0.0133011	0.0133225	0.012342	0.0164501
Var-1005	247.049	4.76972	0.0211185	0.0253966	0.0210838	0.025189	0.0230507	0.0205464	0.0226492	0.0216493	0.0199971	0.0181792	0.0200685	0.0186434	0.0245718	0.0212744	0.0227272	0.0199119	0.0207328	0.0232943	0.0200293	0.0206635	0.0206746	0.0193293	0.0162755	0.0183185
Var-1006	194.932	0.787977	7.21718	8.79226	7.9736	8.22624	8.62812	7.18185	8.18142	10.5778	7.60257	7.38504	7.41798	7.22012	8.00828	7.54942	8.12967	6.57952	7.16907	8.27594	8.31388	8.37147	7.40235	7.70937	7.48501	7.75969
Var-1007	249.041	0.763388	0.030696	0.0337849	0.0314936	0.0326666	0.0324116	0.0259179	0.0344684	0.0270182	0.027534	0.0328698	0.0328738	0.0280841	0.0280602	0.0257105	0.0226591	0.0220687	0.0230935	0.0316877	0.0223803	0.0212303	0.0280977	0.0287678	0.0280015	0.0245636
Var-1008	615.913	0.594126	0.00581386	0.00724413	0.00535328	0.00551917	0.00587835	0.00439792	0.00718917	0.0098847	0.00815725	0.00829822	0.00680937	0.00489897	0.00651527	0.00558156	0.00549687	0.00558128	0.00551479	0.00580543	0.0061058	0.00665588	0.0086971	0.00818721	0.0059519	0.00791534
Var-1009	467.783	0.632549	0.00392516	0.00480616	0.00445689	0.00437288	0.00504906	0.00361638	0.0050778	0.00629825	0.00438338	0.00360974	0.00428031	0.00460992	0.0042224	0.00502693	0.00413754	0.00410171	0.00446879	0.00632152	0.00450386	0.0047043	0.00380352	0.00428744	0.00362618	0.00457437
Var-1010	126.909	0.832551	0.00892634	0.012067	0.00924458	0.0116936	0.0111308	0.00987451	0.00852505	0.0133742	0.010012	0.00740645	0.00865798	0.0157923	0.0121731	0.0123932	0.0106445	0.00883662	0.00987966	0.0110156	0.0107164	0.0113398	0.00911912	0.00908923	0.00949934	0.010996
Var-1011	343.139	6.06651	0.0102652	0.0104692	0.00768628	0.0104559	0.00942506	0.00867124	0.00917384	0.0100618	0.0095992	0.00781356	0.00805668	0.0238291	0.0116125	0.0116831	0.00895863	0.0103505	0.00954343	0.00968198	0.0128457	0.00982235	0.00471146	0.00710454	0.0101063	0.0126312
Var-1012	621.855	0.596549	0.00452625	0.00514816	0.00468349	0.00399091	0.00462443	0.00346526	0.00475364	0.00664036	0.00477511	0.004874	0.00417004	0.00398846	0.00419535	0.00423815	0.0046215	0.00402543	0.00405862	0.00490188	0.00403577	0.00410794	0.00475635	0.00440261	0.00419269	0.00432696
Var-1013	822.611	0.658845	0.00596805	0.00801798	0.00668339	0.00687807	0.00744774	0.00610905	0.00733797	0.00856989	0.00705379	0.00583847	0.00645574	0.00663442	0.00686137	0.00791768	0.00693129	0.0058892	0.00618988	0.00743973	0.00686214	0.00685298	0.00547858	0.00554868	0.00762095	0.00603372
Var-1014	394.883	0.610654	0.0180372	0.0230319	0.0194869	0.0190521	0.021952	0.0176043	0.0225345	0.0254559	0.0193663	0.0179294	0.0182814	0.0185076	0.0197648	0.0175702	0.0203157	0.0172552	0.0183546	0.0216356	0.0207866	0.0203985	0.0184322	0.0178961	0.0182564	0.0177629
Var-1015	387.935	0.595775	0.0226315	0.024679	0.0213835	0.0208442	0.0243884	0.0170566	0.0234742	0.0347199	0.0253062	0.0260976	0.0235107	0.019658	0.0243353	0.0203002	0.0213693	0.0207203	0.018838	0.0240258	0.0223006	0.0188438	0.0266361	0.025105	0.0218347	0.0276928
Var-1016	253.903	0.590293	0.0113163	0.0125924	0.010854	0.011419	0.0121153	0.0096991	0.00993733	0.0147003	0.0117425	0.0110634	0.00982621	0.00873444	0.0110693	0.00678685	0.00994556	0.0079808	0.00856386	0.00991745	0.00909231	0.00874436	0.00871609	0.00853293	0.00831542	0.00894068
Var-1017	229.146	6.6304	0.0395396	0.03669	0.0220172	0.0394718	0.0362791	0.0393883	0.0236508	0.0356825	0.037989	0.0199979	0.0264161	0.0324593	0.0504863	0.0543	0.0390909	0.0406203	0.0480523	0.0309043	0.0606898	0.0452124	0.0527689	0.0423826	0.0272972	0.0472885
Var-1018	484.093	8.05787	0.00384401	0.00467378	0.00352694	0.004263	0.00482771	0.00292976	0.0038291	0.00457325	0.00333914	0.00368331	0.00372645	0.00385639	0.00447807	0.00546737	0.00394882	0.00330643	0.0038256	0.00515711	0.00405532	0.00388797	0.00281341	0.00298827	0.00353471	0.00335474
Var-1019	118.052	0.736544	0.0061836	0.00939724	0.00819285	0.00584001	0.0079608	0.00805693	0.00819849	0.0123282	0.00803392	0.0079207	0.0085133	0.00699055	0.00838748	0.00904482	0.0083355	0.00815025	0.00644342	0.0121442	0.00882636	0.00860591	0.0060424	0.00461302	0.0076669	0.00812138
Var-1020	571.19	5.29112	0.00625938	0.00717183	0.00526716	0.00452161	0.00757171	0.00491289	0.00579244	0.00437646	0.00489897	0.00612919	0.00589272	0.00393655	0.00692871	0.00589285	0.00665635	0.00510485	0.0063109	0.00690349	0.00489843	0.00524938	0.00460207	0.004796	0.00465757	0.0047545
Var-1021	249.114	9.0302	0.0137052	0.0158017	0.0133738	0.0143482	0.0153298	0.0130209	0.0142138	0.0169883	0.01189	0.0135931	0.0138503	0.0123541	0.0146969	0.0170656	0.0150573	0.0107767	0.0137059	0.0168305	0.0145178	0.0143264	0.0117013	0.0122419	0.0122297	0.0123965
Var-1022	161.047	0.787255	0.242589	0.292795	0.263844	0.279393	0.31392	0.240351	0.241626	0.317048	0.227822	0.225214	0.224034	0.205484	0.282608	0.296141	0.268716	0.220511	0.246759	0.292878	0.233884	0.234974	0.187344	0.194087	0.196499	0.213406
Var-1023	344.101	1.52632	0.0383309	0.043918	0.0457059	0.0455877	0.0465742	0.0372794	0.0370664	0.048169	0.0418941	0.0350182	0.0358674	0.0480438	0.0462648	0.0469412	0.0404962	0.0418545	0.0405713	0.0444669	0.0419738	0.0357386	0.0366743	0.048526	0.0397111	0.0494649
Var-1024	304.886	0.604257	0.00942932	0.00859057	0.00964863	0.00865117	0.0088602	0.00738975	0.00842603	0.00601648	0.00431888	0.0047194	0.00686145	0.00747093	0.0103574	0.00830658	0.00891747	0.00818269	0.00789956	0.00942205	0.00653654	0.00831335	0.00384912	0.00373346	0.00609468	0.00493366
Var-1025	314.869	0.659273	0.111045	0.137616	0.116575	0.120901	0.13292	0.101884	0.12821	0.175777	0.128997	0.126907	0.11864	0.111526	0.119303	0.102674	0.1255	0.109875	0.111298	0.135484	0.131356	0.120934	0.124512	0.120877	0.124837	0.127625
Var-1026	383.102	3.79853	0.00778696	0.00879321	0.00719586	0.00999736	0.00912388	0.0079474	0.00852644	0.00683643	0.00827249	0.00689255	0.00849211	0.00871149	0.009544	0.00824824	0.00893892	0.00752131	0.00784273	0.00953913	0.00897126	0.00866979	0.00978801	0.00655754	0.0069692	0.00899278
Var-1027	609.693	0.635907	0.00365303	0.00497024	0.00392793	0.00446036	0.00439854	0.00338328	0.00388283	0.00400798	0.003111	0.00296628	0.00363023	0.00351285	0.00408844	0.00356145	0.00447192	0.00370731	0.00374772	0.00481576	0.00406488	0.00408883	0.00389312	0.00358689	0.00306226	0.00385398
Var-1028	138.021	4.81381	0.0220378	0.0265625	0.0166447	0.0190077	0.0213358	0.0178087	0.0132046	0.013911	0.01877	0.0132376	0.0134116	0.0139043	0.0247803	0.0208896	0.0186757	0.0200581	0.0233819	0.0224815	0.0189956	0.0108788	0.0201543	0.0181413	0.0158195	0.0185486
Var-1029	473.225	5.2891	0.00680413	0.00770829	0.00572018	0.00786007	0.00785974	0.00585427	0.00644036	0.00474551	0.005325	0.00632065	0.00715428	0.00631981	0.00820066	0.00597276	0.00658553	0.0066829	0.00784635	0.00919289	0.00562536	0.00542641	0.00374391	0.00321371	0.00459787	0.00524832
Var-1030	1052.07	5.21755	0.0260393	0.0242868	0.0203868	0.0206544	0.0181908	0.0248548	0.0173343	0.0151783	0.0216492	0.01497	0.0193742	0.0231803	0.0193424	0.015871	0.0127802	0.0156361	0.0165894	0.0136636	0.0176954	0.0146453	0.0200716	0.0181021	0.0182246	0.0185214
Var-1031	422.036	0.913472	0.0124112	0.0167778	0.0148233	0.015829	0.0152819	0.0115981	0.0137716	0.0102774	0.0123249	0.0119139	0.00903691	0.00964135	0.016335	0.0115893	0.01482	0.0138685	0.0160602	0.0193502	0.00918735	0.00778345	0.010524	0.012342	0.0131872	0.014
Var-1032	330.157	9.34298	0.0294068	0.0309401	0.0241977	0.027043	0.0300146	0.0276256	0.0258925	0.0327636	0.0258329	0.0239991	0.0250673	0.0239222	0.0328334	0.0340232	0.0264742	0.0256461	0.0293802	0.0293147	0.0296386	0.0258149	0.026055	0.0263571	0.0244691	0.0266773
Var-1033	767.636	0.620632	0.00264186	0.00387906	0.00305973	0.0033184	0.00363301	0.0035504	0.00338032	0.00337076	0.00350156	0.00259662	0.00306417	0.00320471	0.00317363	0.00387336	0.00348361	0.00316591	0.00381401	0.0040184	0.00411967	0.00374357	0.00275718	0.00350293	0.00319061	0.00369646
Var-1034	1060.5	0.644205	0.00315451	0.00371116	0.00311677	0.00364518	0.00327984	0.00303457	0.00317163	0.00434021	0.00291284	0.00253822	0.00281825	0.00275916	0.0036344	0.00364989	0.0036238	0.00255342	0.00312674	0.00335643	0.00315247	0.00297317	0.00234969	0.00333305	0.00348688	0.00336778
Var-1035	222.037	2.44029	0.00616916	0.00648466	0.00647923	0.00747039	0.00607778	0.00561708	0.00639062	0.00783522	0.00594627	0.00573055	0.00589449	0.00554038	0.00663927	0.00704599	0.00721797	0.00549242	0.00517494	0.00754889	0.00716146	0.00717828	0.00581017	0.00495783	0.00620414	0.00697662
Var-1036	242.177	7.78975	0.00741454	0.00501619	0.0046914	0.00705507	0.00577133	0.00619632	0.00542198	0.00749699	0.00666003	0.00532297	0.0074102	0.00559319	0.00934654	0.00778654	0.00585995	0.00942356	0.0078497	0.00598181	0.00635667	0.00458881	0.00795399	0.00628965	0.00571179	0.00618966
Var-1037	515.288	7.31337	0.0119987	0.0118217	0.0132603	0.0126601	0.0147368	0.0102855	0.0122443	0.0121216	0.0103283	0.0119066	0.0107721	0.0195082	0.0121441	0.0131815	0.0127502	0.0105635	0.0119881	0.0142402	0.0110619	0.0110139	0.00273633	0.00254526	0.00933396	0.00956601
Var-1038	257.998	2.43607	0.00444037	0.00458408	0.00498466	0.00557775	0.00595433	0.00462472	0.00525461	0.00637955	0.00492892	0.0048964	0.0046183	0.0047059	0.00533117	0.00509569	0.00623973	0.00450561	0.00474664	0.00518485	0.00585836	0.0055639	0.00453896	0.00443721	0.00521556	0.00556219
Var-1039	359.1	3.49965	0.0930675	0.0991907	0.084567	0.0805624	0.0825342	0.0930738	0.0733004	0.0962364	0.0893765	0.0708668	0.0789592	0.0795266	0.106943	0.10574	0.0830312	0.0932254	0.102941	0.0900867	0.0937045	0.0827362	0.119343	0.124785	0.0883634	0.0933712
Var-1040	340.073	4.28709	0.00890133	0.00964213	0.0114234	0.0120829	0.0103707	0.0103624	0.0124898	0.0165218	0.00987729	0.00833679	0.01087	0.00841627	0.0126278	0.0117125	0.0113566	0.00893396	0.00937045	0.0126027	0.013768	0.014572	0.0154153	0.0126343	0.00928566	0.0131047
Var-1041	968.531	0.634944	0.00312064	0.00329899	0.00393452	0.00330046	0.00357257	0.00271621	0.00321837	0.00319928	0.00280598	0.00286584	0.00273351	0.00298105	0.00338788	0.00275765	0.00400862	0.00300273	0.0038224	0.00436627	0.00349527	0.00414851	0.00327748	0.00329925	0.00296636	0.00326655
Var-1042	301.853	0.626309	0.00547482	0.0071342	0.00644941	0.00619776	0.00653325	0.00638879	0.00540178	0.00532769	0.00351513	0.00342737	0.00492297	0.00539711	0.00599782	0.0061665	0.00742953	0.00588309	0.00599252	0.00748652	0.00560758	0.00673648	0.00330052	0.00347574	0.00405259	0.00446086
Var-1043	805.624	0.644238	0.00337382	0.00446448	0.00368117	0.0034746	0.0037891	0.00288853	0.00364207	0.00413871	0.00272673	0.00297391	0.00353964	0.00325057	0.00368197	0.00461615	0.00406888	0.00261389	0.00359408	0.00498239	0.00381276	0.00420826	0.00441947	0.00360787	0.003597	0.00357343
Var-1044	908.571	0.631022	0.00211909	0.0025685	0.00278711	0.00312775	0.00348855	0.0025535	0.00227558	0.00289204	0.00209475	0.0029015	0.0018392	0.00252616	0.00334531	0.00297037	0.00316946	0.00219808	0.00289891	0.00315117	0.00293211	0.00348748	0.0023942	0.00267079	0.00186224	0.00327475
Var-1045	594.731	0.626629	0.00672255	0.00797682	0.00663308	0.00745216	0.00797395	0.0059585	0.00726219	0.0101554	0.00788141	0.00748557	0.00688265	0.00544918	0.00647359	0.00726009	0.00820363	0.00605009	0.00638454	0.00765491	0.00692221	0.00711603	0.00655417	0.0071709	0.00665094	0.00627755
Var-1046	229.148	3.95585	0.00603453	0.00804959	0.00696955	0.00703645	0.00720671	0.00546627	0.00558676	0.00784294	0.00621088	0.00560953	0.00531624	0.00696083	0.00701985	0.00732589	0.00772229	0.00558404	0.00539093	0.00767435	0.00554161	0.00734224	0.00438198	0.00382489	0.00581994	0.00610527
Var-1047	442.083	0.758178	0.00744068	0.0085419	0.00736264	0.00811074	0.0100984	0.00655515	0.00781396	0.00968027	0.00758092	0.0084899	0.00655636	0.00738426	0.00975678	0.00577057	0.00921026	0.00903177	0.00882714	0.0109228	0.00854607	0.0083192	0.00767883	0.00832221	0.00697725	0.00762689
Var-1048	500.919	0.594608	0.0213782	0.0246428	0.0225472	0.020621	0.0238842	0.0166809	0.0244853	0.0381299	0.0296376	0.031319	0.0257403	0.0214986	0.0248156	0.0197065	0.0216649	0.0228489	0.0195163	0.0238537	0.0232182	0.0204273	0.0303787	0.0272981	0.0235522	0.0294536
Var-1049	295.858	0.620103	0.0141445	0.018675	0.0181964	0.0176323	0.0178748	0.0156795	0.0160759	0.0183439	0.0128652	0.0119293	0.0137696	0.014252	0.0180179	0.0160778	0.0179081	0.0136392	0.0174159	0.0186499	0.0163614	0.0179061	0.0106387	0.0107936	0.0139984	0.0106549
Var-1050	370.128	5.66547	0.00650387	0.00909224	0.00922907	0.00814398	0.00902023	0.00839606	0.00777146	0.00907288	0.00787502	0.00594026	0.00643441	0.00663656	0.00886496	0.00946818	0.00952805	0.00699943	0.00781742	0.00984551	0.00951189	0.00872326	0.0071256	0.00742199	0.00780639	0.00762157
Var-1051	168.032	2.32173	0.0107721	0.0134376	0.0114819	0.0148423	0.0134508	0.0116227	0.0119185	0.0140044	0.0130966	0.0104417	0.0106654	0.0127714	0.0137837	0.0153294	0.01321	0.0103547	0.0113818	0.0140603	0.0125526	0.0137275	0.0106745	0.0100357	0.0107367	0.0143024
Var-1052	301.031	4.28615	0.00543864	0.00765165	0.00541381	0.0050664	0.0057002	0.00599807	0.00547871	0.00714752	0.00498599	0.00495505	0.00536163	0.00559444	0.0073951	0.00596988	0.0062903	0.00526466	0.00610221	0.00606404	0.00500685	0.00532102	0.00544084	0.00542675	0.00524046	0.00563057
Var-1053	352.835	0.847505	0.059649	0.0695205	0.0600767	0.0712581	0.072242	0.0526743	0.0640082	0.0859504	0.0588822	0.0532853	0.0527251	0.0551012	0.0619258	0.0582254	0.0695025	0.0585259	0.0561576	0.0793483	0.054402	0.05731	0.0527933	0.0530202	0.0492891	0.055526
Var-1054	223.007	5.81282	0.00916377	0.00894428	0.00839704	0.00858004	0.00747132	0.00850143	0.00687348	0.00918316	0.00940407	0.00753321	0.0082699	0.0100568	0.00995454	0.0111483	0.00772694	0.00870225	0.00975063	0.00886361	0.0101357	0.00846207	0.0108869	0.00997347	0.0102308	0.0109418
Var-1055	950.544	0.632987	0.00262314	0.00332639	0.00247898	0.00319747	0.00315004	0.00262271	0.002784	0.00365138	0.00182472	0.00292939	0.00311183	0.00315169	0.00353885	0.00287917	0.00346989	0.0024809	0.00219953	0.00385738	0.00355158	0.0029	0.00328209	0.00291578	0.00294641	0.00352591
Var-1056	368.81	0.679063	0.221112	0.253476	0.233997	0.246198	0.257737	0.205696	0.229764	0.314389	0.219207	0.207608	0.211163	0.195348	0.239342	0.202123	0.241284	0.196601	0.215233	0.253696	0.230473	0.23595	0.20735	0.204899	0.206695	0.206707
Var-1057	149.03	3.91254	0.0355453	0.0393636	0.0469573	0.0369634	0.0342571	0.0442092	0.0332138	0.0232779	0.0291284	0.0300841	0.0341026	0.0335646	0.0315389	0.034414	0.0244726	0.0252661	0.0267622	0.0280146	0.0278106	0.0240187	0.025736	0.0247893	0.0430877	0.0292073
Var-1058	888.629	0.617045	0.00159439	0.00323327	0.00295813	0.00270916	0.00279487	0.0023839	0.00321563	0.00348599	0.00240081	0.00212359	0.0019886	0.00224562	0.00241428	0.00298082	0.00323501	0.00230814	0.00265099	0.0036809	0.00354894	0.00262262	0.00201729	0.00267582	0.00256896	0.00259609
Var-1059	286.049	4.28812	0.0572358	0.0635058	0.0585962	0.0719702	0.0733962	0.058924	0.0729752	0.0933777	0.0568108	0.0488993	0.0655383	0.065794	0.073071	0.0653994	0.063884	0.0522567	0.0585772	0.0719797	0.0773587	0.084689	0.0784918	0.0714836	0.060408	0.0732011
Var-1060	688.67	0.644038	0.00353244	0.00448672	0.00351026	0.00437898	0.00484358	0.00345802	0.00326312	0.00419585	0.00304522	0.00268793	0.00282548	0.0034947	0.0039929	0.00412266	0.00486223	0.0029736	0.00399975	0.00487672	0.00377896	0.00401053	0.00337344	0.00342355	0.00286263	0.00347692
Var-1061	830.602	0.636498	0.00345592	0.00510259	0.00448353	0.00445022	0.00475781	0.00391069	0.00445704	0.00607348	0.00316828	0.00377981	0.00409927	0.00458155	0.00497103	0.00441237	0.00458359	0.00343108	0.00373922	0.0051665	0.00476102	0.00524885	0.00408878	0.00403105	0.00405779	0.00490644
Var-1062	331.877	0.626629	0.0111443	0.0135072	0.0134645	0.0128985	0.0147051	0.0114019	0.0121271	0.0170569	0.0137596	0.013118	0.0117282	0.0111616	0.0124759	0.0126182	0.0145753	0.0105486	0.0125982	0.0133425	0.0138032	0.0134749	0.0123615	0.0123027	0.012065	0.012116
Var-1063	676.677	0.627479	0.00308076	0.00390925	0.0034315	0.00375379	0.0036311	0.00284001	0.00272825	0.0040102	0.00341998	0.00342964	0.00261781	0.00272938	0.00343255	0.00377994	0.00334709	0.00293359	0.00321332	0.00354127	0.00335479	0.00357908	0.00365641	0.00322581	0.00331991	0.00308471
Var-1064	243	0.906129	0.031038	0.0348744	0.0315975	0.0356455	0.0328396	0.0276108	0.0245169	0.0284138	0.0285424	0.0258057	0.0278402	0.0261452	0.038736	0.0620032	0.038237	0.0310021	0.0340449	0.0379293	0.0332366	0.0310582	0.0359848	0.0361658	0.0293276	0.0307353
Var-1065	218.107	3.07461	2.8551	3.38565	3.23648	3.66032	3.45739	2.95225	3.22377	3.89268	3.20807	2.85971	2.88206	2.92455	3.31562	3.38116	3.33123	2.72881	2.88216	3.53046	3.42484	3.27961	2.86952	2.74358	2.89796	3.18158
Var-1066	505.753	0.646344	0.00324631	0.00417492	0.00263004	0.00314935	0.00419752	0.00215452	0.00331021	0.00589693	0.00420605	0.00404262	0.00293307	0.0027186	0.00403352	0.00310914	0.00291533	0.00347463	0.00341488	0.00414756	0.00379839	0.00380009	0.00402898	0.00433428	0.00218616	0.00389918
Var-1067	366.052	2.40464	0.0077828	0.00939972	0.00967543	0.00927748	0.00997431	0.00816345	0.00800991	0.0094847	0.0100434	0.00853263	0.0087555	0.00957731	0.0101253	0.0118928	0.0100271	0.0121171	0.00766676	0.01021	0.00800995	0.00810695	0.0127465	0.0130556	0.00803309	0.012783
Var-1068	282.049	4.66499	0.00682343	0.00703019	0.00687032	0.00952677	0.00847741	0.00618497	0.00814657	0.00820056	0.00757811	0.00704837	0.00597927	0.00603643	0.00856701	0.00861393	0.00833701	0.0067974	0.00649766	0.00794309	0.00682252	0.00416224	0.00724095	0.00643707	0.00448897	0.00680865
Var-1069	434.11	2.09351	0.00972181	0.0102978	0.0100511	0.0133767	0.00971383	0.00913424	0.0101845	0.010293	0.0102796	0.00866058	0.00992239	0.0101765	0.011224	0.0112336	0.0102132	0.00960479	0.00984616	0.0123675	0.00987852	0.00953043	0.00841191	0.0107842	0.00893596	0.0117591
Var-1070	300.019	1.27208	0.00749547	0.00829189	0.00796868	0.00835024	0.00871248	0.0066277	0.00717973	0.00702233	0.00667923	0.0063671	0.00713942	0.00849117	0.00793401	0.00760138	0.00762304	0.00664329	0.00669372	0.00895996	0.00661185	0.0060613	0.0057725	0.00854934	0.00605309	0.00685379
Var-1071	411.109	4.97828	0.192544	0.222124	0.17576	0.224554	0.225473	0.168892	0.182957	0.230081	0.182848	0.170315	0.17481	0.160905	0.208912	0.189596	0.203627	0.166933	0.179075	0.220693	0.175091	0.177931	0.162145	0.159001	0.132098	0.163626
Var-1072	327.182	8.47505	0.0160842	0.018426	0.0170185	0.0204451	0.0187356	0.0162914	0.0175763	0.0226572	0.0152455	0.0157146	0.0163949	0.0155369	0.019244	0.0198897	0.0168203	0.0143308	0.0170602	0.0204027	0.0167576	0.0165245	0.0149629	0.0143109	0.0155539	0.0174096
Var-1073	808.618	0.636771	0.00247125	0.00394176	0.0033442	0.00323662	0.00455383	0.00344195	0.00302626	0.00385151	0.00301055	0.00340131	0.00255535	0.00277693	0.00339971	0.00431486	0.0040256	0.00346773	0.00349829	0.00393401	0.00374468	0.00456296	0.00340175	0.00332861	0.00351654	0.00390671
Var-1074	211.027	5.05005	0.0923844	0.105203	0.0799825	0.0957212	0.0888332	0.0905765	0.0775092	0.102985	0.0943636	0.0692555	0.0827628	0.135773	0.110566	0.102854	0.0858732	0.0889677	0.0981364	0.0901821	0.103334	0.0904183	0.00305429	0.00230593	0.082753	0.102283
Var-1075	425.804	0.619837	0.00323072	0.00315337	0.00298409	0.0026544	0.00276429	0.00300068	0.00247659	0.00385326	0.00189746	0.00186514	0.00224233	0.00240646	0.00299814	0.00305031	0.00371632	0.00231109	0.00299335	0.00362246	0.00259521	0.0027881	0.00163799	0.00160681	0.00178322	0.00198968
Var-1076	327.097	5.81033	0.017027	0.0164161	0.0152444	0.0153283	0.0137982	0.0163436	0.0135598	0.0179445	0.0164383	0.0115182	0.0132118	0.0178271	0.0193172	0.0182709	0.0147165	0.0158879	0.0173234	0.0157664	0.0173274	0.015648	0.0142201	0.0134146	0.0165921	0.0186617
Var-1077	1098.32	3.72579	0.00454162	0.0050401	0.00455882	0.00477996	0.00515491	0.00336226	0.00448703	0.00339931	0.00482931	0.00392804	0.00412961	0.00777867	0.00493213	0.00485812	0.00421283	0.00412738	0.00422546	0.00468868	0.00386277	0.00346612	0.00565131	0.00569737	0.00675342	0.00799151
Var-1078	789.624	0.616138	0.00221825	0.00286425	0.0025248	0.00280879	0.00313503	0.00285679	0.00241454	0.00224699	0.00192408	0.00217494	0.00242078	0.00268311	0.00261218	0.00329813	0.00292011	0.00272803	0.00244754	0.00348316	0.00312897	0.00334182	0.00251848	0.00220745	0.00248085	0.00273978
Var-1079	187.04	0.760293	0.106624	0.126567	0.120887	0.117656	0.119845	0.100675	0.125591	0.0986648	0.0944148	0.123045	0.12068	0.106106	0.103939	0.0894074	0.0896144	0.0854044	0.0914522	0.118777	0.0804914	0.0776501	0.0953311	0.104803	0.0989378	0.100371
Var-1080	338.838	0.635703	0.0113608	0.0158479	0.0137858	0.0130252	0.0150856	0.0128511	0.0132674	0.0186911	0.0147119	0.0142941	0.0124818	0.0118809	0.0146523	0.0130052	0.014152	0.0134205	0.0120894	0.0146161	0.0138079	0.0144874	0.0134056	0.0144129	0.013099	0.0144299
Var-1081	471.085	5.19761	0.0137844	0.0165442	0.013343	0.0130584	0.0162576	0.0137414	0.014919	0.0188549	0.0131745	0.0141787	0.0159116	0.0109323	0.0138865	0.0144039	0.0142959	0.012679	0.0140641	0.016836	0.0153851	0.0161018	0.0152015	0.0148404	0.015302	0.0148354
Var-1082	480.061	0.792842	0.0045498	0.00759195	0.0058061	0.00589646	0.00686715	0.00584565	0.00443678	0.00574932	0.00548197	0.00506857	0.00491515	0.00491174	0.00589222	0.00712102	0.00719427	0.00457763	0.00626283	0.00778344	0.00454378	0.00535004	0.00439784	0.0046138	0.00359954	0.00501977
Var-1083	637.79	0.602966	0.00408814	0.00545418	0.00456548	0.00487014	0.00558818	0.00407833	0.00435528	0.00682977	0.00442749	0.00444266	0.00423346	0.00459056	0.00482092	0.00576383	0.00512954	0.00440211	0.00418833	0.00486507	0.00444853	0.00469258	0.00458224	0.00425892	0.00459037	0.00385332
Var-1084	605.894	0.592515	0.00304239	0.00369359	0.00320917	0.00343653	0.00341672	0.00262492	0.003224	0.0041671	0.00328428	0.00369584	0.00287773	0.00279112	0.00313584	0.00271044	0.00287858	0.00218343	0.00270031	0.003116	0.00316976	0.00321295	0.00322383	0.00336688	0.00244063	0.00334827
Var-1085	481.092	8.05774	0.0433606	0.0485182	0.0448559	0.0486211	0.0490788	0.0422376	0.0425502	0.0556522	0.0395907	0.0397027	0.0392109	0.0406863	0.0461781	0.0511694	0.0467367	0.0393887	0.0408076	0.0477461	0.0451644	0.0430823	0.0342481	0.0348413	0.0376983	0.0382237
Var-1086	166.024	4.95971	0.0198815	0.0196261	0.0148879	0.0166133	0.0168493	0.0181163	0.0164665	0.0233557	0.0194407	0.0130647	0.0175267	0.0425268	0.0229742	0.0219988	0.0148866	0.0182597	0.0211889	0.018559	0.0209917	0.0174781	0.010688	0.00983895	0.0162765	0.0193754
Var-1087	578.729	0.625296	0.00298917	0.00331238	0.00301697	0.00312567	0.00394265	0.00279125	0.00322598	0.0053349	0.00329492	0.0034291	0.00292122	0.00313294	0.00316509	0.00415222	0.0039426	0.00249268	0.00328742	0.00338639	0.00424349	0.00374202	0.0031664	0.00373822	0.00318629	0.00325517
Var-1088	813.622	0.62301	0.00246338	0.00331228	0.00289279	0.00314197	0.00335636	0.0029071	0.00282085	0.00352175	0.00288151	0.002557	0.00266226	0.00237118	0.00325281	0.00285971	0.00341322	0.00253749	0.00252561	0.00395486	0.00373051	0.00355031	0.00305036	0.00258611	0.00256086	0.00304495
Var-1089	669.685	0.641361	0.00424486	0.00435257	0.00382056	0.00442013	0.00351419	0.00318507	0.00352407	0.00418101	0.00328312	0.00325506	0.00362979	0.00347628	0.00450159	0.00446512	0.00388411	0.00299092	0.00389095	0.00427753	0.0036428	0.00456625	0.00308663	0.00276934	0.00348615	0.00304886
Var-1090	463.804	0.623895	0.00259527	0.002703	0.00350283	0.00368296	0.00348213	0.00202681	0.00238629	0.00451699	0.00282814	0.00293069	0.00270025	0.00246229	0.00380073	0.00290198	0.00351643	0.00246775	0.00300164	0.00361293	0.00296899	0.00315711	0.00262792	0.00238525	0.00312322	0.00263901
Var-1091	210.05	5.56227	0.0243342	0.0260689	0.0188435	0.0217296	0.0225677	0.0218752	0.0203681	0.0253985	0.0213667	0.0181764	0.0207429	0.04734	0.0258233	0.0255727	0.0209373	0.0215098	0.0248976	0.0225909	0.0246247	0.0215171	0.0134179	0.0125727	0.0221778	0.0241372
Var-1092	409.094	5.20022	0.0218661	0.0249604	0.020416	0.0287009	0.0249516	0.020967	0.0270425	0.0305715	0.022146	0.0216147	0.0238492	0.0228645	0.0254406	0.0239952	0.024602	0.0206485	0.0221356	0.0378457	0.0252053	0.0241477	0.0344703	0.0315673	0.0233518	0.0245649
Var-1093	130.026	0.946678	0.00899242	0.0101282	0.0110785	0.008515	0.01167	0.00995046	0.00700204	0.00564616	0.00524299	0.00654835	0.0075428	0.00699447	0.0110994	0.0110814	0.0112914	0.00792203	0.0106874	0.0108556	0.00922203	0.00935657	0.00681421	0.00318163	0.00739304	0.00887547
Var-1094	316.075	3.07482	0.376268	0.447497	0.421612	0.359893	0.439487	0.363364	0.361327	0.495918	0.363766	0.375702	0.356589	0.317917	0.397079	0.420123	0.405685	0.325505	0.379245	0.429643	0.39275	0.393227	0.379514	0.409173	0.365492	0.334956
Var-1095	566.221	3.67136	0.00405927	0.00466437	0.00297989	0.00431144	0.00448988	0.00318994	0.00402436	0.00193199	0.00330596	0.0027812	0.00300967	0.00359815	0.00429644	0.00405525	0.00380675	0.00317323	0.00455215	0.00460789	0.00354069	0.00371308	0.00246935	0.00235177	0.00236896	0.00331249
Var-1096	554.756	0.644271	0.00701491	0.00742639	0.00612015	0.00635682	0.00711241	0.00552359	0.00692414	0.00886465	0.00753874	0.00646712	0.00651648	0.0067194	0.00721321	0.0065873	0.00615122	0.00536491	0.00579624	0.00722977	0.00662094	0.00681329	0.00613671	0.00596127	0.00662279	0.00672549
Var-1097	1082.48	0.647476	0.00318324	0.00375371	0.00370442	0.00331164	0.00349607	0.0025235	0.00323131	0.00473466	0.00335812	0.00293888	0.00337314	0.00343347	0.00376133	0.00340116	0.00298577	0.00268081	0.00325612	0.00380795	0.00341567	0.00407892	0.00324939	0.00299276	0.00315238	0.00352055
Var-1098	503.899	0.597408	0.00701887	0.00929441	0.00733104	0.00744775	0.00910796	0.00706967	0.0079513	0.0133721	0.011066	0.0103833	0.00906474	0.00710778	0.0085772	0.00780358	0.00786257	0.0078009	0.00713772	0.00788646	0.00855386	0.00780488	0.0108079	0.00920229	0.00811826	0.0102459
Var-1099	541.734	0.624374	0.00401807	0.00460021	0.00511325	0.00446855	0.00476347	0.00428082	0.00450694	0.00405612	0.00291127	0.00336737	0.00432873	0.0040103	0.00518751	0.00470369	0.00477396	0.00339832	0.00449514	0.00505137	0.00440033	0.00459364	0.00264914	0.00276116	0.00356581	0.00350503
Var-1100	284.874	0.626309	0.0417733	0.0523306	0.0489508	0.0494904	0.050648	0.0431925	0.04677	0.0628295	0.0478257	0.0482071	0.0437002	0.0375505	0.0480409	0.0450067	0.0495347	0.0389944	0.0438252	0.0490547	0.0457772	0.0487758	0.0414133	0.0471464	0.0445553	0.0428851
Var-1101	167.935	0.599916	0.00809729	0.0100164	0.0083351	0.00784393	0.0085262	0.0071232	0.00797135	0.0119924	0.00806955	0.00809998	0.00677953	0.00684806	0.00765095	0.00576889	0.00783957	0.00637425	0.00661641	0.00712501	0.00702635	0.00715917	0.00710695	0.00661967	0.00705073	0.00632918
Var-1102	295.182	9.34218	0.00963656	0.01035	0.00841569	0.00972277	0.00974192	0.00858416	0.00874331	0.0113904	0.00810949	0.00815225	0.00761381	0.00829411	0.0102361	0.0109689	0.00890796	0.00775448	0.00909803	0.0098591	0.00939613	0.00834156	0.00930013	0.00931886	0.00840663	0.00954706
Var-1103	246.046	4.77067	0.184669	0.217708	0.18152	0.221452	0.215613	0.176167	0.181061	0.18594	0.168829	0.157195	0.171023	0.154275	0.208206	0.185999	0.192677	0.16994	0.183012	0.207913	0.170483	0.167668	0.186509	0.173962	0.141041	0.166697
Var-1104	941.548	0.64362	0.0024762	0.00311724	0.00275863	0.00333417	0.00356272	0.00289569	0.00276291	0.00290648	0.00280281	0.00204811	0.00272558	0.00323695	0.00345542	0.00301839	0.00380914	0.00228121	0.00261176	0.00411966	0.00338131	0.00440988	0.00309287	0.00306132	0.00232734	0.00313299
Var-1105	120.046	4.1135	0.0129824	0.0124554	0.011626	0.0119523	0.0135722	0.0122205	0.010622	0.0152111	0.0115781	0.0104476	0.0104155	0.0119747	0.0120241	0.0125085	0.0129634	0.0125006	0.0116176	0.0139837	0.0126859	0.011772	0.0099907	0.011268	0.00932666	0.0116923
Var-1106	910.567	0.634224	0.0027188	0.00246664	0.0031344	0.00257886	0.00353739	0.00306842	0.00242082	0.00337913	0.00233435	0.00290716	0.00268625	0.00284162	0.00352582	0.00321558	0.00397233	0.0021917	0.00302612	0.00327463	0.00340613	0.0031736	0.00265295	0.00323157	0.00244506	0.00298119
Var-1107	349.842	0.622092	0.004503	0.00435647	0.0053029	0.00455437	0.00579486	0.00384133	0.00443745	0.00665176	0.00442715	0.00479908	0.00494761	0.0038015	0.00531896	0.00497868	0.00541447	0.00400931	0.00376063	0.00583652	0.00502715	0.00620481	0.00419732	0.00402257	0.00438608	0.00390425
Var-1108	393.038	0.874493	0.0162412	0.0159651	0.016894	0.0148457	0.0150397	0.0121542	0.0162814	0.00744334	0.0108205	0.0158467	0.014798	0.0133648	0.0193419	0.0125619	0.0137518	0.0162861	0.0159066	0.0214095	0.00924821	0.0111225	0.0126188	0.0142194	0.012976	0.0140463
Var-1109	446.118	7.88774	0.00808639	0.00474228	0.00378576	0.0055838	0.00486088	0.00643692	0.00361377	0.00588026	0.00560725	0.00432474	0.0047512	0.0133425	0.00820089	0.00885291	0.00524808	0.00750112	0.00832826	0.00506045	0.00543362	0.00413659	0.00339662	0.00283372	0.0045214	0.00640528
Var-1110	130.06	4.78264	0.070142	0.0751599	0.0630491	0.0622075	0.0734309	0.0748701	0.0751053	0.0996059	0.0962399	0.0654784	0.0933207	0.0971106	0.0565691	0.0591884	0.0550712	0.0500736	0.0540591	0.0537291	0.0794767	0.0670298	0.076563	0.0739188	0.0810737	0.0778346
Var-1111	262.041	1.77241	0.0213646	0.026635	0.0212441	0.0267251	0.026803	0.022601	0.0214434	0.0299379	0.0217997	0.0167609	0.0220781	0.0237109	0.025673	0.0224129	0.0247557	0.0209286	0.0221248	0.026849	0.0217053	0.0211659	0.0142675	0.0141343	0.0166461	0.0208292
Var-1112	956.535	0.650957	0.00442148	0.00586592	0.00634371	0.00574991	0.00441146	0.0042213	0.00471245	0.00592854	0.0039731	0.00333855	0.00445508	0.00392065	0.00618691	0.00696996	0.00507065	0.00429457	0.00476491	0.00637178	0.00567261	0.0060212	0.00297811	0.00378558	0.00393897	0.00527099
Var-1113	200.059	1.29109	0.00725659	0.00933387	0.00697954	0.00936821	0.00729544	0.00734791	0.00601592	0.0109263	0.00727533	0.00650597	0.00619393	0.0463194	0.00802815	0.00890881	0.00743793	0.00897712	0.00792067	0.00887742	0.00746473	0.00606806	0.00296142	0.00528653	0.00717889	0.00927895
Var-1114	936.266	3.68541	0.00456876	0.00471432	0.00452604	0.00556354	0.00518599	0.00385212	0.00500291	0.00484262	0.00466719	0.00470695	0.00502893	0.00645787	0.00478551	0.00574212	0.00405702	0.00507413	0.00460499	0.00590332	0.00399225	0.00416891	0.00342065	0.00814024	0.00453657	0.00583214
Var-1115	212.029	4.35697	0.0085702	0.0103357	0.00709857	0.00885086	0.00835409	0.00978646	0.00720191	0.0104261	0.00873634	0.00719647	0.00737457	0.00776626	0.0104607	0.0100187	0.00917266	0.00771533	0.00931397	0.00944282	0.00936816	0.00883118	0.0102713	0.00829542	0.0078048	0.00841764
Var-1116	643.738	0.616233	0.00457517	0.00412966	0.00506521	0.00503884	0.00525023	0.00423706	0.00508542	0.0054473	0.00462072	0.00432084	0.00484329	0.00433491	0.00484979	0.00466591	0.00527487	0.00415101	0.00432121	0.00518778	0.00525347	0.00555803	0.00365048	0.00442485	0.00482592	0.00483756
Var-1117	185.112	6.90501	0.00816232	0.00728176	0.00275302	0.00627012	0.00503784	0.00832546	0.00353872	0.00668718	0.00675391	0.00330065	0.0049432	0.00827639	0.0118855	0.0110667	0.00477511	0.00934417	0.010988	0.00579881	0.0131119	0.0077812	0.0138415	0.00897164	0.00617565	0.0105096
Var-1118	315.097	4.46667	0.0160766	0.0158674	0.0107367	0.0205742	0.0181569	0.0120839	0.0126175	0.00924261	0.01074	0.00913218	0.0112593	0.0113714	0.0135674	0.0102526	0.0118156	0.0103773	0.0104715	0.0121508	0.00887834	0.00978834	0.00717178	0.00730478	0.00700649	0.00890435
Var-1119	190.02	1.40899	0.0560045	0.0632575	0.056543	0.0700899	0.0671273	0.0579057	0.0532128	0.0756079	0.0532825	0.0436185	0.0493899	0.0556448	0.0660526	0.0616552	0.0611044	0.0517646	0.0566345	0.0681323	0.0536818	0.0518692	0.0397101	0.0358464	0.045136	0.0481043
Var-1120	414.11	4.97639	0.0137396	0.0155293	0.0126487	0.0166517	0.0158531	0.0130661	0.0131558	0.0172234	0.0130234	0.0121534	0.012168	0.0129752	0.0164065	0.0134053	0.0159483	0.0118504	0.0132744	0.0151005	0.0140303	0.0132848	0.0120692	0.0103507	0.0094728	0.0130008
Var-1121	206.041	1.25069	0.00447504	0.00516659	0.00666572	0.00651729	0.00568518	0.00543113	0.00430641	0.00380549	0.00343123	0.00366372	0.00424489	0.00441733	0.00705763	0.005415	0.00484213	0.00565908	0.00637248	0.00820096	0.0049547	0.00383431	0.00382789	0.00495756	0.00586922	0.00522725
Var-1122	350.151	6.10855	0.00984224	0.0112739	0.00897203	0.00990982	0.00953559	0.00961933	0.0105303	0.0109701	0.00990365	0.00861725	0.0110605	0.0103406	0.0105801	0.0095307	0.00926365	0.00885549	0.00916533	0.0110925	0.0115709	0.0103869	0.0100534	0.0106968	0.00950593	0.0113301
Var-1123	519.172	5.17999	0.00436942	0.00589175	0.00483982	0.00456861	0.00567213	0.0045875	0.00490299	0.0060128	0.00547146	0.00426122	0.00497556	0.0030364	0.00467861	0.00469943	0.00586743	0.00454042	0.00455316	0.00541428	0.00518514	0.0060477	0.0047997	0.00429757	0.00474013	0.00443101
Var-1124	513.806	0.618277	0.00669896	0.0074937	0.00701916	0.00668643	0.00740824	0.00660093	0.00715341	0.0124451	0.00783687	0.00768916	0.00748037	0.00606501	0.00684279	0.00660824	0.00675448	0.00602377	0.00648604	0.00849514	0.00863982	0.00737339	0.00771642	0.00842011	0.00695844	0.00803491
Var-1125	507.863	0.60132	0.00934624	0.0110011	0.00890544	0.00941564	0.00982217	0.00732814	0.00936856	0.0129835	0.00974952	0.0102135	0.00877111	0.00818672	0.0104077	0.00779887	0.00958666	0.00818243	0.00836269	0.00968756	0.00988446	0.0085678	0.00970577	0.00885792	0.00926594	0.0104715
Var-1126	616.904	0.594284	0.00686921	0.00693466	0.005654	0.00662525	0.00771103	0.00502805	0.00684168	0.0127733	0.0105489	0.00933666	0.00787113	0.00539165	0.00700322	0.00560073	0.00698591	0.00656716	0.00574872	0.00712703	0.00752853	0.00612958	0.00959853	0.00860557	0.00722484	0.00804582
Var-1127	438.128	4.97996	0.0321256	0.0387793	0.0333879	0.0457357	0.0395899	0.0287222	0.0340591	0.043164	0.0347452	0.0332785	0.0322718	0.0305494	0.0388262	0.0345932	0.0387115	0.0313985	0.0332547	0.0415925	0.03383	0.0353603	0.0332202	0.0289229	0.0255267	0.0345783
Var-1128	491.881	0.594066	0.00698516	0.0082243	0.00523471	0.00566866	0.00665506	0.00479286	0.00581785	0.0087254	0.00677046	0.00766173	0.005036	0.00503448	0.00607555	0.00499148	0.00459504	0.00421274	0.0043574	0.00510851	0.00586073	0.00522188	0.0071392	0.00673373	0.00540645	0.00699627
Var-1129	643.306	4.44063	0.0130492	0.0142643	0.0152644	0.0158975	0.0158029	0.0122583	0.0147004	0.0123036	0.0142331	0.0130699	0.0136231	0.0124321	0.0156599	0.0142101	0.0146262	0.0120424	0.0126486	0.0149874	0.0149357	0.0138818	0.0132155	0.0120622	0.0137731	0.013446
Var-1130	508.11	8.05951	0.00680958	0.00624311	0.00587534	0.00663016	0.00659181	0.00531085	0.00688098	0.008379	0.00591034	0.00579262	0.0062983	0.00555431	0.00678594	0.00822297	0.00596173	0.00468983	0.00670061	0.00754605	0.00665084	0.00666888	0.00563847	0.00566451	0.00621986	0.00540111
Var-1131	777.624	0.625317	0.00246478	0.0028737	0.00320586	0.00315865	0.00361167	0.00287693	0.00334804	0.00340633	0.00217826	0.00251658	0.00351733	0.00249249	0.00329666	0.00286024	0.00390869	0.00266931	0.00263467	0.00345484	0.00310204	0.00289825	0.00254125	0.00282996	0.00299955	0.002605
Var-1132	343.105	5.4534	0.0124972	0.0136256	0.00917653	0.00837202	0.0110075	0.0132667	0.00914536	0.010247	0.0106319	0.00805498	0.0113761	0.0132281	0.0147862	0.0150235	0.0107333	0.0126938	0.0141605	0.0108109	0.0149031	0.0107105	0.0151983	0.016955	0.01393	0.0141711
Var-1133	637.935	0.94511	0.0333416	0.0390217	0.0293789	0.0370746	0.0410599	0.0282203	0.0265531	0.0188245	0.0206357	0.0195912	0.0247211	0.0234093	0.038787	0.0621162	0.0395078	0.0310073	0.0338695	0.0403588	0.02677	0.0276161	0.0185691	0.02296	0.0189912	0.0227147
Var-1134	1079.06	5.11451	0.0030442	0.00235997	0.00319491	0.00252986	0.00261954	0.00240822	0.00242945	0.00272834	0.00214772	0.00203503	0.00211696	0.00246104	0.0030706	0.00281061	0.00307992	0.0023513	0.0028522	0.00273503	0.0031947	0.00341813	0.00247309	0.00296502	0.00327881	0.00290226
Var-1135	424.809	0.619373	0.00664795	0.00797289	0.00737567	0.00788834	0.00719565	0.00711455	0.00707985	0.00699009	0.00431204	0.00347297	0.00550787	0.00665068	0.00810027	0.00745013	0.00683315	0.00630945	0.00664442	0.00830195	0.00581538	0.00658589	0.00370952	0.0038136	0.00515895	0.00482916
Var-1136	308.101	3.07451	0.0272164	0.0307739	0.0303081	0.037072	0.0316413	0.0258894	0.0337992	0.0364771	0.0324169	0.0301844	0.0291037	0.0263753	0.0316601	0.039216	0.0333571	0.0246375	0.0265766	0.0350116	0.0350429	0.0340904	0.0258561	0.0215559	0.0279228	0.031737
Var-1137	1050.06	4.34063	0.0794801	0.0860596	0.0836397	0.0810506	0.0841675	0.0753279	0.0770096	0.105285	0.0858198	0.0699026	0.0803925	0.0778082	0.0762879	0.0664903	0.0720675	0.0642088	0.0660873	0.0726516	0.0850731	0.0799636	0.0808623	0.0793331	0.0831409	0.0800355
Var-1138	496.101	0.951167	0.0122613	0.0136873	0.0118388	0.013761	0.0141792	0.0106839	0.0126349	0.00946183	0.00756259	0.00989076	0.0075228	0.00831834	0.00968433	0.00872006	0.0125871	0.00729755	0.00895952	0.0137848	0.00943827	0.0122056	0.00591325	0.00334299	0.00898196	0.00813669
Var-1139	353.095	5.81282	0.0184314	0.0202533	0.0174142	0.0185688	0.0159232	0.0185005	0.0165983	0.0193439	0.0184412	0.0132447	0.0174958	0.0149941	0.0238974	0.0198661	0.0151416	0.0184026	0.020375	0.0191664	0.0215525	0.01841	0.0239829	0.0213548	0.0195166	0.0215595
Var-1140	336.844	0.643743	0.0354994	0.0408573	0.0355904	0.0388632	0.0420752	0.0316487	0.037563	0.0538779	0.039787	0.0418431	0.0351782	0.0314508	0.0376875	0.0321367	0.0371101	0.0313125	0.0330457	0.0415835	0.0381808	0.0375001	0.0376808	0.0367689	0.0358883	0.0386603
Var-1141	575.172	5.34472	0.0030315	0.00345169	0.0040428	0.00296326	0.00418707	0.00363224	0.00317886	0.00421277	0.00362172	0.00306319	0.00318981	0.00300195	0.00353812	0.00383971	0.00321183	0.00408952	0.00406783	0.00449854	0.00380384	0.00370392	0.00363334	0.00329449	0.003816	0.00368751
Var-1142	163.041	5.45788	0.278047	0.259993	0.207312	0.2117	0.201213	0.299913	0.188261	0.237045	0.264429	0.153833	0.224066	0.266386	0.340789	0.352469	0.205586	0.301814	0.323189	0.234043	0.312377	0.243714	0.3704	0.324087	0.311626	0.336064
Var-1143	434.111	1.55861	0.0121485	0.0154205	0.0156066	0.0187236	0.0141764	0.0117269	0.0133157	0.00857509	0.0102286	0.009642	0.0105239	0.0171059	0.0163983	0.0153244	0.0139775	0.0142163	0.012899	0.01733	0.0131168	0.0129396	0.00977783	0.0115678	0.0137279	0.0196527
Var-1144	296.861	0.625296	0.0128457	0.0168321	0.0138164	0.0140595	0.0159155	0.0126381	0.0153361	0.0173829	0.0119775	0.0103477	0.012804	0.0133864	0.0148061	0.0135309	0.0143992	0.0110399	0.0128354	0.0153031	0.0151173	0.0156804	0.0102759	0.0101092	0.0121959	0.0117274
Var-1145	336.07	1.53189	0.0380125	0.0437875	0.0464044	0.0517821	0.0485093	0.0393776	0.0405197	0.0494819	0.0431002	0.0332012	0.0374409	0.0445645	0.0472894	0.0486178	0.0441715	0.0391682	0.0404002	0.047056	0.0446464	0.0424354	0.0371277	0.0431317	0.0386369	0.0516815
Var-1146	745.864	0.593127	0.00441096	0.00353109	0.00363509	0.00424449	0.00445466	0.00309076	0.00396708	0.00448736	0.00354735	0.00335874	0.00455606	0.00357651	0.00462729	0.00368514	0.00461034	0.00352676	0.00348782	0.00387925	0.00389267	0.00337907	0.00383943	0.00376585	0.0041529	0.00404599
Var-1147	979.515	0.652375	0.00355442	0.00442119	0.00400126	0.00510568	0.00401343	0.00304072	0.00415577	0.00488157	0.00314212	0.00320459	0.00346505	0.00312599	0.00433545	0.00412997	0.00397248	0.00317608	0.00406269	0.00465165	0.00353912	0.0040025	0.00288712	0.00313788	0.00423813	0.00360152
Var-1148	346.063	3.88203	0.010191	0.00889777	0.00918417	0.011908	0.0110558	0.00866257	0.0107116	0.00744301	0.00670719	0.00647244	0.00949679	0.00861057	0.0108165	0.0110891	0.00940269	0.00875537	0.00904694	0.0119148	0.0102001	0.0107701	0.00790707	0.00733189	0.00721881	0.00847448
Var-1149	464.793	0.626406	0.00534832	0.00519518	0.00618152	0.00550388	0.0072928	0.0047356	0.00601786	0.00739562	0.00608174	0.0065694	0.0059878	0.00510861	0.00575355	0.00512113	0.00645252	0.00537407	0.00548847	0.00671052	0.00558693	0.00591032	0.00628175	0.00597684	0.00576267	0.00543453
Var-1150	414.83	0.626341	0.0186468	0.0228804	0.019392	0.0223143	0.0206626	0.0183268	0.0198265	0.0217474	0.0143021	0.012808	0.0158864	0.0167535	0.0197717	0.019445	0.0236957	0.0155756	0.0186985	0.0219566	0.0208105	0.0205802	0.012789	0.0122893	0.0173177	0.0151821
Var-1151	114.029	0.773944	0.0130645	0.0162737	0.0151188	0.0145361	0.016172	0.0124952	0.0137567	0.0166259	0.0118393	0.0121064	0.0128763	0.0115896	0.013504	0.0134188	0.0158617	0.0115647	0.0139926	0.0164572	0.0127628	0.012773	0.0112947	0.0116786	0.0127013	0.0104484
Var-1152	342.089	1.82121	0.00866236	0.00991823	0.00919802	0.007635	0.0100395	0.0104332	0.00592048	0.0056399	0.00633209	0.00495938	0.00593535	0.00529469	0.00724311	0.009423	0.00602476	0.00569935	0.00650037	0.00656055	0.00687564	0.00332842	0.00404622	0.00528151	0.00397334	0.00385311
Var-1153	465.125	4.97945	0.0117895	0.0136522	0.0121516	0.0175783	0.0146801	0.0115953	0.0135356	0.0160631	0.0130566	0.0106444	0.012405	0.0110025	0.0138437	0.013259	0.015705	0.0120856	0.0124248	0.0155197	0.013306	0.0134299	0.011971	0.00979891	0.0092571	0.0115788
Var-1154	120.04	0.79744	0.0165931	0.0182286	0.01845	0.0160484	0.0203391	0.0166283	0.0166428	0.0194674	0.0172837	0.0152738	0.0145894	0.0140869	0.018083	0.0194078	0.0196712	0.0147657	0.0152452	0.0186432	0.0130815	0.0160965	0.0114926	0.0112431	0.0130913	0.0136391
Var-1155	436.076	3.12731	0.0077696	0.00979993	0.0068492	0.00735669	0.00677418	0.00622602	0.00813816	0.00953417	0.00564006	0.00740865	0.00706747	0.00396261	0.00717092	0.00796806	0.00914535	0.00616833	0.00885421	0.00731759	0.00796961	0.00748074	0.00720498	0.00995596	0.00654177	0.00509948
Var-1156	942.547	0.653386	0.00512853	0.00483788	0.00460517	0.00551208	0.00610248	0.00455571	0.00452461	0.00533401	0.00482403	0.00390868	0.00419275	0.00446923	0.0054962	0.00607876	0.00543463	0.00413533	0.00429655	0.00589902	0.00573593	0.00538923	0.00406229	0.00432028	0.00506261	0.00414933
Var-1157	673.265	13.7966	0.0037336	0.00245037	0.00332253	0.00358497	0.00239458	0.00223909	0.00225666	0.00361259	0.00183986	0.00205577	0.00225172	0.0014508	0.00578962	0.00510852	0.002897	0.0057272	0.00338253	0.00209533	0.00247493	0.00191353	0.00341999	0.00127298	0.00171208	0.00176909
Var-1158	155.018	4.32396	0.0150983	0.017479	0.0105918	0.0155529	0.0119149	0.0106338	0.0104925	0.0134423	0.00996414	0.00948012	0.0113628	0.0102759	0.0140097	0.0163381	0.0130275	0.0135258	0.0133301	0.0145733	0.0110041	0.011228	0.0132997	0.0107345	0.0113534	0.0113151
Var-1159	413.107	4.97877	0.0633575	0.0739822	0.0619666	0.0801378	0.0804649	0.0587017	0.0652988	0.0800334	0.0666931	0.0607803	0.0602753	0.0556146	0.072085	0.0661366	0.0740055	0.0577627	0.0627043	0.0745314	0.0630348	0.0607367	0.0563036	0.0547169	0.0462796	0.0567429
Var-1160	179.044	3.49674	0.749603	0.666397	0.670499	0.805115	0.575767	0.735575	0.658418	0.646849	0.831403	0.471494	0.682554	0.750184	0.947223	0.937585	0.598715	0.784855	0.777593	0.683723	0.812314	0.664981	1.00919	0.779367	0.717274	0.896524
Var-1161	355.048	1.8122	0.0151695	0.0171761	0.0154093	0.0165875	0.0167059	0.0142473	0.0174329	0.0148696	0.0280606	0.0177301	0.029616	0.0295945	0.0153205	0.0232806	0.0145534	0.0214062	0.0214668	0.0157909	0.0244288	0.014496	0.0224771	0.0271624	0.0243739	0.0262926
Var-1162	671.266	13.8014	0.00987361	0.00791436	0.00952394	0.00958909	0.00673932	0.00664397	0.00627679	0.00982809	0.00557144	0.00598977	0.00529672	0.0049796	0.0144636	0.0146699	0.00780649	0.0144848	0.00865695	0.00685913	0.00568947	0.005791	0.0115699	0.00447199	0.00524651	0.00502928
Var-1163	672.27	13.7974	0.00437227	0.00284104	0.0032504	0.00348252	0.00260868	0.00190127	0.00201177	0.00338056	0.00204145	0.00210879	0.00188174	0.0014471	0.00662573	0.00544025	0.00297521	0.00502551	0.00333406	0.00217762	0.00149427	0.00199878	0.00369231	0.0013611	0.00167268	0.00188987
Var-1164	654.722	0.618776	0.00454308	0.00535451	0.00483069	0.00561716	0.00643548	0.00491319	0.00506704	0.00517805	0.00402802	0.00436921	0.00421611	0.00449354	0.00611472	0.00503164	0.00616159	0.00417427	0.00485353	0.00552502	0.00544884	0.00502958	0.0043286	0.00397971	0.00454466	0.00418535
Var-1165	227.089	4.05538	0.0130201	0.0134695	0.0123239	0.0164889	0.0144185	0.011859	0.0135473	0.0157956	0.0126057	0.0108142	0.0120582	0.0199727	0.0145788	0.0134159	0.0149992	0.0113716	0.0118225	0.0144621	0.0144563	0.0131375	0.00348739	0.00815606	0.0110268	0.0128213
Var-1166	480.072	3.79569	0.0117788	0.0140487	0.0106656	0.0106412	0.0152668	0.0110326	0.0116853	0.00758744	0.0109092	0.0116752	0.0131018	0.00953319	0.0126754	0.0101902	0.013249	0.0116932	0.012266	0.0141696	0.0131605	0.0138169	0.0125142	0.0124671	0.0109583	0.0119706
Var-1167	251.091	1.94427	0.119764	0.151063	0.142041	0.15873	0.15212	0.13133	0.151945	0.221711	0.137919	0.13972	0.137157	0.124055	0.141511	0.143395	0.150149	0.114816	0.124122	0.163643	0.14426	0.151743	0.124271	0.107425	0.119666	0.131152
Var-1168	542.719	0.630252	0.00496502	0.00503129	0.00472664	0.00516353	0.00584469	0.00539322	0.00484634	0.00475531	0.00356183	0.00310951	0.00449016	0.00437625	0.00537595	0.00569158	0.0061172	0.00415776	0.00483513	0.00556168	0.0050005	0.0053493	0.00323459	0.00359493	0.00397272	0.00419141
Var-1169	597.746	0.614429	0.0028885	0.00359362	0.00465675	0.00399117	0.00402953	0.00327458	0.00345315	0.00534747	0.00391981	0.00308514	0.00311093	0.00333124	0.00411738	0.00380435	0.0037753	0.00343155	0.00369428	0.00433123	0.00368878	0.00352979	0.0024584	0.00358071	0.00297065	0.00336159
Var-1170	234.043	4.13517	0.00722699	0.0100849	0.00822732	0.00777903	0.00915168	0.00754561	0.00745829	0.0104533	0.00893565	0.00653933	0.00811668	0.00730334	0.00874157	0.0081277	0.00822765	0.00625811	0.00788551	0.0100138	0.00873353	0.00806628	0.00709999	0.00779333	0.00783805	0.00805487
Var-1171	510.727	0.642598	0.00579301	0.0052158	0.00609253	0.00650025	0.00650595	0.00514899	0.00556627	0.00673965	0.00490144	0.00459611	0.00522182	0.00532972	0.00599509	0.00540971	0.00671406	0.00492178	0.00526939	0.00678668	0.00578782	0.00663791	0.00445276	0.00418731	0.00560837	0.00537266
Var-1172	255.085	3.07553	0.0569087	0.0647205	0.0575716	0.0642292	0.0637623	0.053081	0.060263	0.0699018	0.0572087	0.0526236	0.0501899	0.0504268	0.0607391	0.0617869	0.059741	0.0477794	0.0506632	0.0624493	0.0614005	0.0588515	0.0502099	0.0440089	0.0504868	0.0568991
Var-1173	723.64	0.650705	0.00486937	0.00577804	0.00516871	0.00559717	0.00502185	0.00412993	0.00463926	0.0071893	0.00525955	0.00469328	0.00444628	0.00466346	0.00568546	0.00420029	0.00516653	0.00413337	0.00480315	0.0057192	0.0055072	0.00656259	0.00426488	0.00439916	0.00459816	0.00470287
Var-1174	121.03	5.41817	0.322489	0.223845	0.133227	0.16277	0.138607	0.236382	0.169109	0.286668	0.279407	0.149182	0.247639	0.584084	0.319057	0.315796	0.194475	0.337382	0.309156	0.154061	0.480684	0.30384	0.334319	0.292372	0.337766	0.476628
Var-1175	674.689	0.631089	0.00337904	0.00433893	0.00362567	0.00454342	0.00502089	0.00388569	0.00362924	0.00464064	0.003493	0.00408391	0.0033231	0.00363236	0.00419166	0.00384697	0.00457897	0.00364285	0.00443525	0.00432042	0.00489834	0.00437672	0.00406329	0.00364694	0.00384286	0.00389086
Var-1176	164.045	5.45837	0.0289574	0.0261199	0.0239918	0.0205572	0.0225826	0.0326701	0.0216555	0.0255256	0.0286541	0.0173024	0.0250736	0.0295075	0.0372554	0.0368035	0.022806	0.0311213	0.0340539	0.0231324	0.0365363	0.0245997	0.0418622	0.0375221	0.0309982	0.0359529
Var-1177	196.927	0.782713	0.656637	0.779821	0.717859	0.748646	0.786813	0.637174	0.7357	0.915971	0.671806	0.677874	0.669254	0.632528	0.703033	0.65809	0.707358	0.590276	0.652299	0.752333	0.722915	0.739177	0.655794	0.679482	0.648284	0.692689
Var-1178	472.777	0.650957	0.0299877	0.0362007	0.0305977	0.0321515	0.0362915	0.0277891	0.0312058	0.0409406	0.0308411	0.0305892	0.030475	0.0296019	0.030646	0.0275988	0.0340342	0.0276233	0.0293504	0.034734	0.0316247	0.0331295	0.028399	0.0280415	0.0308077	0.0300289
Var-1179	383.143	6.39088	0.0122876	0.0145976	0.0105551	0.013303	0.012069	0.0111318	0.00972712	0.0120059	0.0114171	0.00828579	0.0100525	0.0104289	0.0110328	0.00768389	0.00810325	0.0100999	0.0102248	0.0104791	0.00993867	0.00805778	0.00944695	0.00765012	0.00709234	0.0102812
Var-1180	248.047	4.76739	0.0118974	0.0123904	0.0110708	0.0120494	0.0125602	0.010506	0.0115562	0.0109014	0.0103523	0.00970704	0.0107381	0.00973228	0.0122728	0.0114715	0.010689	0.0104459	0.0101187	0.0130442	0.0103946	0.00969982	0.00937382	0.00926875	0.00874411	0.00839646
Var-1181	629.766	0.604334	0.00341762	0.00279767	0.00398622	0.00329248	0.00344191	0.00266277	0.00303411	0.00482502	0.00342456	0.00317259	0.00285976	0.00278691	0.00312083	0.00324768	0.00352154	0.00276696	0.00336485	0.0046269	0.00365937	0.00292586	0.00316275	0.00361057	0.00327465	0.00348223
Var-1182	103.043	5.81175	0.00750751	0.00789216	0.00676724	0.00571161	0.0053174	0.00750896	0.00636499	0.00709192	0.00808752	0.00590478	0.00715555	0.00894525	0.00889318	0.00974035	0.00547937	0.00897715	0.00818017	0.00650302	0.0112266	0.00725625	0.0110018	0.00971016	0.00904484	0.0113933
Var-1183	306.079	0.942125	0.148966	0.176171	0.123575	0.176077	0.186361	0.135454	0.113098	0.0868056	0.0954063	0.0886241	0.101571	0.110835	0.162858	0.137821	0.166662	0.135394	0.155984	0.180139	0.100689	0.10124	0.0694298	0.0783522	0.0665593	0.090742
Var-1184	170.049	1.92789	0.00536218	0.00593064	0.00572977	0.00368365	0.00499484	0.00578435	0.003952	0.00445982	0.00357987	0.00458104	0.00472654	0.00593149	0.00509527	0.0050748	0.00648517	0.00726393	0.00529091	0.00646642	0.00522699	0.00676453	0.00473509	0.00423743	0.0045171	0.00600819
Var-1185	753.807	0.598942	0.00240021	0.00325229	0.00283935	0.00263216	0.0027195	0.00244535	0.0025528	0.00309894	0.00194714	0.00193106	0.00248008	0.00271152	0.00257367	0.00309048	0.00263248	0.00254594	0.0025381	0.00283605	0.00291166	0.0031518	0.00174226	0.0026168	0.00219848	0.0023188
Var-1186	227.884	0.626629	0.00991748	0.0127789	0.0132118	0.0136617	0.0129643	0.0109755	0.0121655	0.0180836	0.0130279	0.0142915	0.0119782	0.00969186	0.0121186	0.0124528	0.0143252	0.00926375	0.0110311	0.014679	0.0138365	0.0133804	0.0124929	0.0133398	0.012867	0.0116496
Var-1187	546.14	5.43447	0.00466014	0.00478537	0.00486092	0.00570771	0.00555081	0.00443003	0.0046325	0.00473166	0.0047082	0.00436212	0.00458359	0.00465136	0.00574055	0.00460921	0.00513397	0.00423224	0.00453514	0.00516473	0.00448398	0.00423947	0.00433201	0.00382199	0.00452778	0.00458436
Var-1188	337.124	6.57161	0.0201474	0.015972	0.0114112	0.015597	0.0118	0.0200168	0.0106634	0.0149708	0.0188581	0.00886094	0.012693	0.0203033	0.0264166	0.025182	0.0122422	0.0228203	0.0251197	0.0127107	0.0256167	0.0160965	0.0265063	0.01947	0.0187135	0.0244778
Var-1189	204.054	4.26026	0.0815687	0.0936465	0.0917073	0.0926475	0.098123	0.0831075	0.0886292	0.102864	0.0812186	0.0805439	0.081345	0.0695949	0.0931864	0.0850531	0.0875506	0.0733055	0.0805022	0.0985386	0.0816815	0.0837	0.0715667	0.0686179	0.0695365	0.0771228
Var-1190	369.128	11.5929	0.0170882	0.020708	0.016551	0.0199822	0.0215534	0.0183924	0.017719	0.0212901	0.015315	0.0163554	0.014961	0.0127029	0.0187198	0.0226974	0.0186927	0.0174681	0.0172565	0.0204938	0.0165791	0.0160913	0.0141962	0.012297	0.0127744	0.0149548
Var-1191	946.547	0.649503	0.00429989	0.00489246	0.00508321	0.00447251	0.00457562	0.00389087	0.00455405	0.00599982	0.00447175	0.004318	0.00475607	0.00379848	0.00465672	0.00417899	0.00459097	0.00360474	0.00436293	0.00480416	0.00459794	0.00477254	0.00433574	0.00455083	0.00453739	0.00436158
Var-1192	827.607	0.643147	0.00454143	0.00523829	0.00446029	0.00558041	0.00540941	0.00406931	0.00528309	0.00786348	0.00450958	0.00502602	0.0042819	0.00445647	0.00524799	0.00418021	0.00514518	0.00398478	0.00439784	0.00527112	0.0050463	0.00454188	0.00429175	0.00462667	0.00439998	0.00512511
Var-1193	108.054	5.68722	0.00400631	0.00322461	0.00320223	0.00244273	0.00290727	0.00340322	0.00235834	0.00306227	0.00367566	0.00273435	0.00323115	0.00234531	0.00386192	0.00413053	0.00321262	0.00317587	0.00339861	0.00321319	0.00351299	0.00351883	0.00484896	0.00410789	0.00330739	0.00262996
Var-1194	205.038	1.25	0.0702618	0.074354	0.078774	0.0739831	0.0732343	0.0702598	0.0516303	0.0433657	0.0489726	0.0483023	0.049581	0.0503369	0.0871171	0.0739281	0.0615377	0.0740319	0.0688766	0.0856263	0.0560415	0.0478038	0.0442384	0.0628401	0.0662125	0.0546049
Var-1195	474.103	4.97996	0.0204224	0.0266805	0.0214293	0.0205625	0.0252218	0.0190485	0.0193279	0.0271649	0.0180572	0.0208564	0.0202564	0.0145494	0.0230303	0.0195071	0.0224267	0.0181747	0.0215123	0.0233452	0.0203552	0.0201691	0.0191003	0.0217081	0.0169751	0.0178162
Var-1196	324.019	1.9603	0.0186183	0.0211838	0.0224043	0.0198049	0.0222548	0.0185071	0.0190863	0.0350299	0.0204443	0.019763	0.0191355	0.018539	0.0194865	0.0211482	0.0209832	0.0167938	0.0188551	0.0221676	0.018433	0.0172983	0.0187121	0.0213738	0.0183475	0.0174378
Var-1197	430.048	4.18998	0.00610012	0.00630763	0.00605944	0.00555576	0.00711483	0.0056107	0.00489003	0.00697707	0.00564489	0.0056963	0.0059035	0.00442499	0.0059831	0.00603429	0.00588187	0.00556592	0.00640165	0.00644386	0.00626909	0.00592889	0.0057826	0.00574074	0.00576916	0.00506604
Var-1198	273.962	0.600462	0.0564258	0.06069	0.0562909	0.0583521	0.0613069	0.0495629	0.0616259	0.0839687	0.0618397	0.0647913	0.0594721	0.0542509	0.0644821	0.0527151	0.0525429	0.0548097	0.0494074	0.06215	0.0618533	0.0551736	0.0599543	0.0594986	0.0542808	0.0652397
Var-1199	530.785	0.618441	0.00716037	0.00784115	0.00860926	0.00919263	0.00818038	0.00787443	0.0076753	0.00962807	0.00534129	0.00621804	0.0069816	0.00793847	0.00912212	0.00771285	0.00819346	0.00717577	0.00762049	0.00892563	0.00913374	0.00822861	0.00549264	0.00596282	0.00661232	0.00676395
Var-1200	333.066	6.46157	0.00895738	0.00760248	0.0042939	0.00686058	0.00626593	0.00736285	0.00625312	0.0046942	0.00576244	0.0043468	0.00601042	0.00940567	0.00955851	0.00956686	0.00604662	0.0083054	0.00967488	0.00587751	0.00792233	0.00666188	0.00638112	0.00591756	0.00560681	0.00853112
Var-1201	811.618	0.625612	0.00241731	0.00276996	0.00245712	0.00333565	0.00297851	0.00282034	0.00314337	0.00339775	0.00270251	0.00308031	0.00272584	0.0023707	0.00331668	0.00196742	0.00333693	0.00266524	0.00309116	0.00357404	0.00349705	0.0030085	0.00305817	0.00324137	0.00297425	0.00341498
Var-1202	346.152	9.62525	0.00622936	0.00702035	0.00666743	0.00667735	0.00768345	0.00725091	0.0060428	0.00877112	0.0063387	0.00665333	0.00585591	0.00679639	0.00735383	0.00789718	0.0071618	0.00532571	0.00679998	0.00774723	0.007359	0.00586226	0.00623798	0.00531605	0.00598962	0.00689689
Var-1203	268.083	5.39631	0.00972997	0.0111011	0.00973076	0.010884	0.00936592	0.00989074	0.00996867	0.0106743	0.00943058	0.00727676	0.00974845	0.00919469	0.012413	0.00948763	0.00899958	0.00888051	0.0102897	0.011253	0.0112966	0.0101866	0.0151167	0.0136415	0.0092313	0.0117238
Var-1204	162.051	0.788598	0.0177316	0.0222004	0.0195391	0.0205773	0.02139	0.0159033	0.0172501	0.0196256	0.0163473	0.0160142	0.01634	0.0160311	0.0197355	0.022383	0.0196969	0.0156693	0.0175804	0.019718	0.0167679	0.0169176	0.0150427	0.0125838	0.0151712	0.0163579
Var-1205	986.515	0.648925	0.0030926	0.00375558	0.00347925	0.00338562	0.00359672	0.00309481	0.00376457	0.00470491	0.00269888	0.00313252	0.00318472	0.00280296	0.00337625	0.00292015	0.00359545	0.00296141	0.00308637	0.00459414	0.00403971	0.00341958	0.00323728	0.00343207	0.00379126	0.00342187
Var-1206	421.981	1.96236	0.012757	0.0131676	0.0147298	0.0144602	0.0151455	0.0132792	0.0135287	0.0206264	0.0109809	0.00984019	0.0124465	0.0117717	0.013786	0.0142833	0.0137942	0.0121019	0.012729	0.0157477	0.0130153	0.0119598	0.00880463	0.00872985	0.0111827	0.0102192
Var-1207	172.099	5.21967	0.0224396	0.0222382	0.0216523	0.0214103	0.0202207	0.0207337	0.0181318	0.0194549	0.0266576	0.0222475	0.0181219	0.0184873	0.0218415	0.0230319	0.0200515	0.0213545	0.0225839	0.0214478	0.0246477	0.0171025	0.0235479	0.0249532	0.0198633	0.0239158
Var-1208	292.875	0.622304	0.00904837	0.0108208	0.00948081	0.0105476	0.00965266	0.00886703	0.00927833	0.0101278	0.00719409	0.00728319	0.00773006	0.00793035	0.0101742	0.00979175	0.00969776	0.00817258	0.0081015	0.00996654	0.00917344	0.00933778	0.0058928	0.00610518	0.00758917	0.00727842
Var-1209	254.882	0.613921	0.0590998	0.0661193	0.0590335	0.0566348	0.0612232	0.0526474	0.0577369	0.0755367	0.0581679	0.0554771	0.0530243	0.0489951	0.0561936	0.0447794	0.0572682	0.0450528	0.0463503	0.0563618	0.0553103	0.0522658	0.0495186	0.0480704	0.0483815	0.0487797
Var-1210	821.616	0.640577	0.00303145	0.00437035	0.00368439	0.00390421	0.00421482	0.00322635	0.00397318	0.0041943	0.00340795	0.00354902	0.0041181	0.00341181	0.00325498	0.00406875	0.00413862	0.00391904	0.00324184	0.00413602	0.0040638	0.00389878	0.00339789	0.00317232	0.00280196	0.00346253
Var-1211	345.107	5.81123	0.0245771	0.0268245	0.0203709	0.0192721	0.0204972	0.0274312	0.0187765	0.0245245	0.0231897	0.0179795	0.0211926	0.02359	0.029871	0.0305748	0.020222	0.024873	0.0278426	0.0222464	0.0282298	0.023983	0.0335312	0.0323047	0.0273895	0.0305832
Var-1212	586.716	0.847112	0.0226328	0.0275536	0.0248315	0.0233748	0.0268226	0.0205709	0.0401921	0.0284955	0.0205453	0.0371032	0.0389989	0.0179309	0.026405	0.0344153	0.0270487	0.020321	0.019127	0.0279076	0.0422606	0.0410915	0.0351324	0.0214781	0.0372975	0.0385253
Var-1213	1076.48	0.65172	0.00318047	0.00385954	0.00327219	0.00361098	0.0041907	0.00371257	0.00339131	0.00392526	0.00284735	0.00297902	0.0031466	0.00281678	0.00428037	0.00440869	0.00399143	0.00293385	0.00363985	0.00332556	0.003294	0.00384698	0.0030693	0.00326931	0.00321398	0.00340697
Var-1214	403.912	0.595811	0.0144913	0.0166584	0.0136709	0.0136607	0.0154629	0.0121578	0.0137214	0.0167526	0.0130359	0.0116862	0.0139895	0.0121821	0.0166204	0.0126873	0.0139392	0.0134042	0.0120527	0.015382	0.014551	0.0133537	0.0119924	0.0107585	0.01199	0.0122985
Var-1215	165.021	4.95975	0.215724	0.220869	0.166808	0.187562	0.187225	0.214204	0.165374	0.255979	0.211525	0.154002	0.192217	0.457385	0.228599	0.240767	0.182889	0.20695	0.220179	0.18799	0.229613	0.197678	0.121036	0.114787	0.183849	0.224181
Var-1216	586.132	3.81493	0.00287882	0.00320632	0.00380375	0.00413392	0.00349382	0.00318508	0.0034618	0.00399119	0.00335297	0.00309837	0.00322824	0.00316768	0.00428285	0.00396146	0.00323034	0.00292027	0.00295515	0.00416474	0.00368902	0.00334156	0.0023334	0.00182794	0.00319654	0.00330058
Var-1217	172.063	1.56846	0.0174975	0.0166104	0.0119342	0.0146532	0.0193471	0.0132637	0.012903	0.0102134	0.0127892	0.0154017	0.0124396	0.0140385	0.0152528	0.0163345	0.014059	0.0157273	0.0153967	0.0191786	0.0133925	0.0121774	0.0122573	0.0120458	0.0127965	0.0138237
Var-1218	437.796	0.634038	0.00147804	0.00275035	0.00283866	0.00254117	0.00279375	0.00232203	0.00305935	0.00319987	0.00258237	0.00238227	0.00281682	0.00245355	0.00274977	0.00225229	0.00275654	0.00216512	0.00228376	0.00339768	0.00253471	0.00207872	0.00239861	0.00178272	0.00211123	0.00215591
Var-1219	175.026	0.890394	0.0223012	0.0289054	0.0249178	0.023417	0.0275868	0.0230834	0.0220136	0.0281466	0.0226282	0.0204859	0.0199001	0.0258591	0.0245737	0.0227583	0.0244732	0.0217564	0.0232358	0.027571	0.0215074	0.0191698	0.0150775	0.0147313	0.0206172	0.0215024
Var-1220	996.488	0.665033	0.00614157	0.00774327	0.00749469	0.00718984	0.00856192	0.00636747	0.00703844	0.00937938	0.00623606	0.00589723	0.00580351	0.00672857	0.00764428	0.00614339	0.00745039	0.00656801	0.0067536	0.00784092	0.00690491	0.00677828	0.00549892	0.00545157	0.00573386	0.00651551
Var-1221	341.083	5.70436	0.0110258	0.0118947	0.00991918	0.011017	0.00928836	0.0109098	0.00948486	0.0111227	0.00955038	0.00782186	0.00915646	0.0157732	0.0123748	0.011731	0.00963796	0.0112768	0.0111671	0.0102569	0.012068	0.0108894	0.00668199	0.00556168	0.0106173	0.0115417
Var-1222	398.844	0.618816	0.023181	0.0290247	0.0247221	0.0280426	0.0287356	0.0234631	0.0266692	0.0372635	0.0272385	0.0274347	0.0245008	0.0222225	0.0238413	0.0251972	0.0273741	0.0211748	0.0244938	0.0283242	0.027707	0.0272067	0.0244628	0.0261591	0.0243715	0.0255056
Var-1223	452.79	0.662509	0.0286117	0.0339854	0.0316392	0.0335568	0.033176	0.0270085	0.0313928	0.0451134	0.0307444	0.0292559	0.0304906	0.0270694	0.0307166	0.0267648	0.0324988	0.0254572	0.0282612	0.033655	0.0327909	0.0314085	0.029213	0.0289633	0.0279219	0.0301933
Var-1224	338.056	3.07606	0.0214066	0.026942	0.0251914	0.0227111	0.0264205	0.0210851	0.021994	0.031668	0.0229348	0.0230676	0.0210698	0.0210642	0.0235733	0.0252917	0.0229812	0.0192326	0.0211201	0.0266555	0.0244275	0.0251315	0.0221639	0.023789	0.0228202	0.0226151
Var-1225	447.182	5.69678	0.00475674	0.00542197	0.00550477	0.00646514	0.00643851	0.00504906	0.00851187	0.0129152	0.00916338	0.00665024	0.00816662	0.00945223	0.00477797	0.0060897	0.00654007	0.00510266	0.00540844	0.00601081	0.0112947	0.0136611	0.00707124	0.00656209	0.0088964	0.00903538
Var-1226	374.812	0.641425	0.00681476	0.00896694	0.00683078	0.00781048	0.00817042	0.00692757	0.00676699	0.00925398	0.00686245	0.00664455	0.00706757	0.00636095	0.00737894	0.00543578	0.00712866	0.00587369	0.00565957	0.00671979	0.00644114	0.00761863	0.00620463	0.00667184	0.00507617	0.0058833
Var-1227	345.832	0.628064	0.00695693	0.00695715	0.00647337	0.00614213	0.00778234	0.00613209	0.0080793	0.0092616	0.00648945	0.00698392	0.00656117	0.00617749	0.00684336	0.00711174	0.00656659	0.0054352	0.00612059	0.00732565	0.00698363	0.00767433	0.00701723	0.00670727	0.00655564	0.00572225
Var-1228	280.049	4.54609	0.0649	0.0758203	0.0561706	0.0613667	0.0645978	0.0564218	0.0542305	0.0789787	0.0607965	0.053106	0.0605339	0.0572944	0.0678763	0.0567157	0.0587885	0.0568915	0.0591932	0.0669479	0.0657364	0.0637148	0.060847	0.0578845	0.0543065	0.0624505
Var-1229	159.981	0.595193	0.0318974	0.0381271	0.0318761	0.0364484	0.0378275	0.0288913	0.0348669	0.0479042	0.0341858	0.0338814	0.0337611	0.0296039	0.0356315	0.0294455	0.0342613	0.0279775	0.0301199	0.0349588	0.0325503	0.0328739	0.0315249	0.0299943	0.0292318	0.0319857
Var-1230	154.052	1.64314	0.0112758	0.0132965	0.0124476	0.0153182	0.0132868	0.0109842	0.0112963	0.0136403	0.0267928	0.010248	0.0281392	0.029845	0.0153784	0.0332423	0.0124283	0.0309973	0.0120025	0.0134326	0.0130414	0.0105296	0.0116403	0.0191226	0.0111506	0.0335878
Var-1231	736.816	0.599448	0.00306346	0.00345698	0.00315537	0.00318957	0.00363202	0.00233099	0.00363919	0.00442014	0.00380364	0.00365631	0.00319887	0.00287615	0.00359101	0.0027484	0.00304366	0.00285127	0.00295202	0.00309389	0.00286009	0.00293512	0.00381755	0.00307367	0.00350703	0.0039896
Var-1232	949.546	0.631583	0.00241079	0.0031507	0.00293292	0.00307816	0.00316288	0.00299243	0.00264456	0.00319753	0.00282066	0.00335587	0.00257526	0.00291744	0.00292662	0.00243297	0.00334914	0.00302038	0.0026527	0.00419203	0.00338193	0.003304	0.00263121	0.0031123	0.00257843	0.00394923
Var-1233	190.054	4.3227	0.0554736	0.0555608	0.0549052	0.0518551	0.0497001	0.0523224	0.0469609	0.0392701	0.0446112	0.0407766	0.046071	0.044327	0.0609353	0.0554265	0.0481613	0.0510892	0.0522865	0.0531595	0.0500909	0.0421732	0.0498415	0.0500517	0.0558227	0.0536013
Var-1234	924.568	0.650888	0.00466238	0.00504127	0.00456038	0.00455381	0.00437299	0.00401901	0.00446847	0.00593509	0.00524597	0.00367079	0.0043709	0.0039072	0.00418457	0.00526531	0.0043999	0.00403451	0.00404626	0.0050091	0.00565294	0.0044587	0.00367759	0.00438879	0.00392869	0.00458975
Var-1235	843.587	0.656522	0.00487663	0.00639599	0.00614426	0.00564502	0.00606892	0.00563405	0.00546672	0.00723317	0.00538175	0.00581389	0.00505576	0.00513353	0.00635411	0.00502416	0.00622499	0.00467584	0.00553708	0.00641167	0.00710473	0.00705784	0.00530955	0.00516036	0.00601447	0.00475859
Var-1236	482.095	8.05809	0.011172	0.0130598	0.0108863	0.0134694	0.0120955	0.0104402	0.01029	0.0126394	0.0100089	0.010081	0.00968036	0.010775	0.0126785	0.0121941	0.0111133	0.00905118	0.0106728	0.0130533	0.0105194	0.0119743	0.00873432	0.00809916	0.00885344	0.00987766
Var-1237	396.849	0.616468	0.00643057	0.00734346	0.00599952	0.00746462	0.00829778	0.00594975	0.00696867	0.0100245	0.00833559	0.00791074	0.00679532	0.00583209	0.00738866	0.00671014	0.00667138	0.00613183	0.00650703	0.00679777	0.00613063	0.00611642	0.00596581	0.00668378	0.006021	0.00686978
Var-1238	441.08	0.760382	0.0664264	0.0778757	0.0674419	0.0770387	0.0764667	0.0615598	0.0647805	0.0791778	0.0607323	0.0624679	0.0615356	0.0597057	0.0779108	0.0532277	0.075347	0.0638239	0.0691433	0.0832265	0.0675183	0.0669335	0.0648485	0.0665014	0.0601962	0.0635592
Var-1239	397.066	1.52493	0.0364315	0.0387077	0.0384229	0.0368526	0.0419295	0.0358356	0.0370032	0.0505597	0.0407914	0.0347531	0.036151	0.0514575	0.0359418	0.0398099	0.0370557	0.0342624	0.0350058	0.0398492	0.0411932	0.0366041	0.0352303	0.0527404	0.0360392	0.0483784
Var-1240	900.543	0.663523	0.0046657	0.00430961	0.00449188	0.00435578	0.00503468	0.00408962	0.0040147	0.00508632	0.00349161	0.00399002	0.00375209	0.00403436	0.00472435	0.00353087	0.00522848	0.00364902	0.00462953	0.00541874	0.00498209	0.00496653	0.00368484	0.0031475	0.00483614	0.00430747
Var-1241	829.603	0.635703	0.00398709	0.00426601	0.00379304	0.00481614	0.00348717	0.00364473	0.00377839	0.00495871	0.00422849	0.00352171	0.00372217	0.0039413	0.0044053	0.00334635	0.00438344	0.00348744	0.00384936	0.00445537	0.00457474	0.00431475	0.00312818	0.00361248	0.00388395	0.0037808
Var-1242	299.08	0.813582	0.00459688	0.00504229	0.00666216	0.00660026	0.0066376	0.0041354	0.00540124	0.00734995	0.00510766	0.003513	0.00384418	0.00931239	0.00620962	0.0102395	0.00604835	0.00456167	0.00520817	0.00707243	0.00388729	0.00411838	0.00104929	0.00236283	0.00276669	0.00369179
Var-1243	390.16	5.515	0.0061975	0.00631772	0.00494978	0.00422366	0.00522357	0.00452644	0.00490307	0.00604656	0.00538893	0.00363756	0.00479671	0.00585783	0.00521973	0.00524201	0.0052206	0.00497484	0.00512272	0.00571556	0.00587963	0.00474466	0.00382737	0.00376617	0.00490137	0.00499179
Var-1244	935.264	3.68541	0.00523583	0.00460125	0.00515923	0.00532973	0.00466044	0.00369979	0.00557012	0.00467751	0.00460215	0.00467644	0.00475509	0.00621624	0.00521346	0.00526568	0.00383242	0.00477567	0.00508291	0.00519001	0.00483147	0.0045262	0.0038262	0.00791396	0.00413963	0.00532091
Var-1245	262.041	2.84525	0.0163957	0.0137057	0.0127397	0.01566	0.0148817	0.0124298	0.0127907	0.014616	0.0127929	0.011659	0.0116558	0.0143617	0.014963	0.0172376	0.0139243	0.0127244	0.0129038	0.014792	0.0148591	0.0139987	0.00944246	0.00854905	0.0109975	0.0138514
Var-1246	265.121	6.62896	0.00810196	0.00734258	0.00482353	0.00804522	0.00673581	0.00784935	0.00441197	0.00674098	0.0068679	0.00396797	0.00571129	0.00653262	0.00883201	0.0092523	0.00727074	0.00709158	0.00772106	0.00638072	0.0103265	0.00900909	0.00985428	0.00794519	0.00506721	0.00883675
Var-1247	518.173	5.17828	0.0122552	0.0131816	0.0121277	0.00971087	0.0138729	0.0102844	0.0125395	0.0155354	0.0106867	0.0119596	0.0116998	0.00735723	0.0122287	0.0102233	0.0129389	0.00944007	0.0122355	0.0137834	0.0129803	0.0129447	0.012601	0.0120415	0.011499	0.0108785
Var-1248	501.92	0.594126	0.0139479	0.0147802	0.0129815	0.0134872	0.0163544	0.0116474	0.0146599	0.0219844	0.0196867	0.0176024	0.0156985	0.0133533	0.0148915	0.0124825	0.0148449	0.0122885	0.0112194	0.0143759	0.0151473	0.0136327	0.0188185	0.0170899	0.0130575	0.017395
Var-1249	973.822	0.589468	0.00216436	0.00250421	0.00227907	0.00269468	0.00265878	0.00187332	0.00216794	0.00288992	0.00243437	0.00218212	0.00232611	0.00221552	0.00271155	0.00222233	0.00273449	0.00268975	0.00175621	0.00250798	0.002893	0.00242187	0.00248614	0.00233718	0.00286667	0.00294151
Var-1250	311.14	5.70605	0.0203339	0.0240447	0.0215612	0.0227032	0.022731	0.020667	0.022737	0.0268463	0.0227553	0.0196302	0.0213589	0.0206511	0.023025	0.0209586	0.0199518	0.0189866	0.0198561	0.0235826	0.025511	0.022655	0.021524	0.0195844	0.0199195	0.0240071
Var-1251	256.079	3.07461	0.152823	0.180679	0.178556	0.191706	0.186803	0.153527	0.168179	0.20978	0.167495	0.148332	0.151054	0.144403	0.177468	0.179936	0.173205	0.137483	0.148893	0.186799	0.177348	0.169011	0.145907	0.130166	0.144806	0.164509
Var-1252	764.635	0.64362	0.00488684	0.006123	0.00651964	0.00625855	0.0069146	0.00602579	0.0061652	0.00778252	0.00565821	0.00521111	0.00533846	0.00614342	0.0066177	0.00604149	0.00557903	0.00502011	0.00642639	0.0074205	0.00570814	0.00662356	0.00489525	0.00541177	0.0054729	0.00582528
Var-1253	415.812	0.620391	0.00602756	0.00790913	0.00780883	0.00844397	0.00874232	0.00676285	0.00740384	0.00950735	0.00570507	0.00558248	0.00684379	0.00629935	0.00757431	0.00745771	0.00841989	0.00555462	0.00797899	0.00853038	0.00783529	0.00750489	0.00532181	0.00465898	0.00661386	0.00590885
Var-1254	402.129	4.40853	0.0134884	0.0131967	0.0116584	0.0104897	0.0134045	0.00939553	0.00846856	0.0146815	0.0100399	0.0100523	0.00796065	0.00832895	0.0124691	0.0112844	0.0117886	0.0101203	0.0114959	0.012442	0.00985472	0.00834884	0.0115534	0.013809	0.0080609	0.00859581
Var-1255	1068.07	2.02625	0.00545372	0.00611017	0.00577848	0.00606627	0.00528672	0.00387118	0.00539139	0.0022809	0.00330856	0.00415703	0.00417728	0.00430539	0.00519448	0.00390251	0.00313614	0.00416687	0.00368482	0.00552839	0.00317573	0.00430812	0.00335405	0.00386963	0.00356727	0.00311232
Var-1256	517.099	7.48509	0.0122783	0.0158219	0.0145801	0.014355	0.0152464	0.01236	0.00875173	0.0109699	0.00776472	0.00793494	0.00732975	0.00742083	0.0136509	0.0164722	0.0148955	0.0110035	0.0123285	0.015029	0.00700539	0.00694446	0.00561391	0.00664877	0.00703958	0.00672101
Var-1257	1066.02	0.9218	0.0140243	0.015407	0.0115182	0.0129345	0.0126156	0.0110375	0.00894493	0.0091398	0.00834958	0.00731422	0.00663583	0.00632555	0.00947099	0.0129734	0.0112719	0.00968656	0.00845032	0.0102911	0.00839486	0.00646028	0.00867912	0.0085872	0.00574331	0.00512145
Var-1258	174.079	1.63414	0.0265345	0.0415227	0.0852076	0.0343019	0.0375636	0.0689444	0.0292381	0.0722443	0.0482752	0.026652	0.0224617	0.023034	0.0294111	0.0291017	0.0305921	0.0242971	0.0264252	0.0313064	0.0213513	0.0227058	0.016958	0.017418	0.0157761	0.021841
Var-1259	553.132	3.65967	0.00634691	0.00767106	0.00731554	0.0104644	0.00892897	0.0067677	0.0081491	0.00895599	0.00695409	0.00643267	0.00715111	0.00876867	0.00919639	0.00846044	0.00804866	0.00722318	0.00732625	0.00799915	0.00795616	0.00865039	0.00282846	0.00243418	0.00605912	0.00852141
Var-1260	282.91	0.605262	0.00765167	0.00929772	0.00776172	0.00749627	0.00889357	0.00676262	0.00781147	0.0102508	0.00854685	0.00721748	0.00669253	0.00601652	0.00770139	0.00660692	0.00665094	0.00623537	0.00648294	0.00743721	0.00691735	0.00801955	0.00696829	0.00744847	0.00566458	0.00738732
Var-1261	1020.49	0.657706	0.0034207	0.00415539	0.00407545	0.0038366	0.00455751	0.0037245	0.0037266	0.00504381	0.00286582	0.00335061	0.00267408	0.00277052	0.00429512	0.0033112	0.00449624	0.00328906	0.00337771	0.0049887	0.00380055	0.00463852	0.00280719	0.00332519	0.00351961	0.00360179
Var-1262	418.872	0.60132	0.00856455	0.0107488	0.00877817	0.00977573	0.00821458	0.00868327	0.00869715	0.00675261	0.0050764	0.00478321	0.00799342	0.00816455	0.0103077	0.00979654	0.00742918	0.00867355	0.00867624	0.0100928	0.00814796	0.00956122	0.00479915	0.00441019	0.00673533	0.00493138
Var-1263	129.057	4.78192	0.868827	0.996128	0.856017	0.863048	1.00534	1.08498	1.02954	1.48084	1.39714	0.935046	1.32397	1.45016	0.770033	0.830303	0.740639	0.674207	0.719326	0.776924	1.12181	0.96493	1.06697	1.04225	1.21652	1.10052
Var-1264	293.875	0.619209	0.00489811	0.00563185	0.00566756	0.0053977	0.00477585	0.00491203	0.00486775	0.00606314	0.00414591	0.00355893	0.00433815	0.00466988	0.00442311	0.00571874	0.00588733	0.00427216	0.00524921	0.00577769	0.00572254	0.00561586	0.00396839	0.0037486	0.00449522	0.00427198
Var-1265	585.728	0.61939	0.00271117	0.00357368	0.00340845	0.00375538	0.00410639	0.00294888	0.00349378	0.00482786	0.00381831	0.0034008	0.00266092	0.00263121	0.0036537	0.00324859	0.00338205	0.00301539	0.00351038	0.0033404	0.00350733	0.00355823	0.00278058	0.00342367	0.00317212	0.00356033
Var-1266	648.716	0.616233	0.0053891	0.00566777	0.00571634	0.00712612	0.00725026	0.0049382	0.00690119	0.00668747	0.00514801	0.00532677	0.00555286	0.00525746	0.00659648	0.00714829	0.00672249	0.0043474	0.00572717	0.00609008	0.00632923	0.00723748	0.00430843	0.00507407	0.00506706	0.00620402
Var-1267	807.616	0.626867	0.00257335	0.00337901	0.00389242	0.00360038	0.00324091	0.00289143	0.00262465	0.00370691	0.00264462	0.00330676	0.00298627	0.00316291	0.00300308	0.0033942	0.00382202	0.00284423	0.002824	0.00389944	0.00299337	0.00370541	0.00255037	0.00346153	0.00301465	0.0031603
Var-1268	728.64	0.651177	0.00650502	0.00714375	0.00621898	0.006981	0.007239	0.00523303	0.00701288	0.00946271	0.00675194	0.00607926	0.00585501	0.0067107	0.00609775	0.00539386	0.00794978	0.00550021	0.0064184	0.0072834	0.00732459	0.00674798	0.00602622	0.00553726	0.00632402	0.00562559
Var-1269	334.072	1.53076	0.122204	0.135722	0.145094	0.164454	0.143723	0.121825	0.126213	0.159825	0.127716	0.107014	0.116405	0.148588	0.148136	0.140107	0.132277	0.12343	0.127724	0.142428	0.136954	0.127673	0.113343	0.132729	0.118502	0.142685
Var-1270	440.083	0.76053	0.13455	0.158934	0.134693	0.148212	0.150082	0.123589	0.131729	0.158703	0.126049	0.130936	0.124934	0.118357	0.156119	0.103438	0.150283	0.127631	0.138359	0.167581	0.13742	0.135233	0.129786	0.131754	0.119041	0.131286
Var-1271	314.103	4.46062	0.0067113	0.00787136	0.0055247	0.00876719	0.00813331	0.00641901	0.00698837	0.00548234	0.00471896	0.00460448	0.00504789	0.0049944	0.0057663	0.0059129	0.00609555	0.00550667	0.0055711	0.00649166	0.00473013	0.00515937	0.00409398	0.00373951	0.00459613	0.00518493
Var-1272	166.047	5.81084	0.157792	0.14551	0.122933	0.123452	0.102579	0.168295	0.110893	0.130191	0.155446	0.0965253	0.133573	0.176532	0.197227	0.176436	0.11037	0.163286	0.167039	0.123662	0.184897	0.1365	0.213665	0.190895	0.173451	0.199976
Var-1273	355.814	0.630407	0.00795331	0.00891596	0.00908563	0.00902742	0.00913123	0.00840278	0.00871609	0.00836946	0.00780385	0.00643257	0.00680306	0.00765405	0.00888049	0.00839919	0.00979053	0.00684083	0.00736174	0.00989797	0.00786	0.00729163	0.00591942	0.00535212	0.00690311	0.00526661
Var-1274	419.193	4.79302	0.00877346	0.0106723	0.00996237	0.0123516	0.0105622	0.00851371	0.0100766	0.0116746	0.00852765	0.00866683	0.00966409	0.00860449	0.0100035	0.0094913	0.0110407	0.00807849	0.00911848	0.0114454	0.00923361	0.00922572	0.00728926	0.00729872	0.00767371	0.0101292
Var-1275	122.943	0.623029	0.00480746	0.00572034	0.00568856	0.00544838	0.00679731	0.0054509	0.00586379	0.00764751	0.00548461	0.00472209	0.00518987	0.0059332	0.00609168	0.00441619	0.006159	0.00507167	0.00580899	0.00644131	0.00634101	0.00663586	0.00532755	0.00445807	0.00503631	0.00548318
Var-1276	855.841	0.952796	0.0121041	0.013293	0.0106348	0.0137646	0.0152839	0.00946287	0.0102935	0.00790142	0.0091253	0.00779406	0.00997501	0.00958528	0.0118559	0.0127474	0.0136751	0.0103063	0.0111625	0.0128411	0.0113683	0.0114622	0.00857979	0.0100726	0.00798459	0.00914241
Var-1277	306.934	0.594126	0.00761322	0.00793872	0.00861297	0.00677858	0.00813857	0.00652552	0.00785449	0.013892	0.00895942	0.00849549	0.00849505	0.00608007	0.00754077	0.00482867	0.0066933	0.00614854	0.00492691	0.00695802	0.00762493	0.00644599	0.00752123	0.00675258	0.00626671	0.00638744
Var-1278	389.929	0.596372	0.00818829	0.00869391	0.00740722	0.00753197	0.008781	0.00541351	0.00795494	0.0113259	0.0095139	0.00961053	0.008327	0.00754534	0.00900802	0.00736044	0.00795212	0.00653883	0.00595311	0.00820712	0.00743797	0.00826409	0.00976129	0.00835249	0.00774424	0.00895661
Var-1279	376.131	4.97717	0.00999635	0.0117708	0.0105727	0.0122841	0.0123002	0.00994696	0.0108412	0.0124384	0.0104765	0.0102044	0.0106276	0.00973733	0.0105695	0.0098721	0.0112894	0.00906893	0.0104023	0.0133744	0.010208	0.0108151	0.00941036	0.00886564	0.00894147	0.0102232
Var-1280	431.22	9.43707	0.0140501	0.00348705	0.00315347	0.00343185	0.00342462	0.0067076	0.00338014	0.00570241	0.00699407	0.00320068	0.00655577	0.00664634	0.0153136	0.0105766	0.0031976	0.00918973	0.0139983	0.00357231	0.00811186	0.00412239	0.0278925	0.00718738	0.0080621	0.0106181
Var-1281	445.115	7.8876	0.0359479	0.0202445	0.016701	0.0203562	0.0202722	0.0269862	0.0185045	0.0247085	0.021214	0.0153232	0.0197158	0.0519111	0.0349375	0.0355737	0.0190958	0.0289267	0.0334873	0.01873	0.0221027	0.0169501	0.0131792	0.0126836	0.0198289	0.0234345
Var-1282	354.03	3.07303	0.0161593	0.0176795	0.0171396	0.0136658	0.0189703	0.015605	0.0137085	0.0198449	0.0139389	0.0146462	0.0141473	0.0132789	0.0168938	0.01511	0.0168306	0.0138425	0.015908	0.0186576	0.0158547	0.0159047	0.0151045	0.0178634	0.0156184	0.013282
Var-1283	304.05	4.31425	0.0118111	0.0146174	0.0100814	0.0127212	0.0117002	0.00933705	0.00858671	0.0082156	0.00856798	0.0083274	0.00862292	0.00741078	0.0133405	0.0107908	0.0101172	0.0104808	0.0114911	0.012466	0.00875647	0.00797015	0.00942188	0.00743551	0.00608776	0.00898066
Var-1284	434.11	3.14683	0.0160183	0.0179588	0.0186216	0.0215224	0.017928	0.0138783	0.0167084	0.0156876	0.0147151	0.0139952	0.0137071	0.0149602	0.018437	0.0184545	0.0171854	0.0149874	0.0149112	0.0196031	0.0161747	0.0144896	0.0123384	0.0215264	0.0156208	0.0161015
Var-1285	504.732	0.689158	0.129942	0.149399	0.140383	0.143314	0.144739	0.119214	0.13363	0.18567	0.130539	0.124715	0.126744	0.117966	0.13745	0.110511	0.144898	0.117706	0.127409	0.152085	0.138227	0.13792	0.12663	0.12721	0.125507	0.127613
Var-1286	465.146	6.88462	0.0638484	0.0856834	0.0712112	0.0605057	0.0736671	0.0549568	0.0650187	0.0820416	0.0919792	0.0653917	0.0982963	0.0806342	0.0968495	0.069304	0.08707	0.0637216	0.0739609	0.0460188	0.0881038	0.066604	0.0607698	0.0704474	0.0979093	0.124628
Var-1287	148.037	5.81121	0.011281	0.0115804	0.0100034	0.00907383	0.00735797	0.0118361	0.0100766	0.00930043	0.011047	0.00768998	0.00892723	0.0138373	0.0157435	0.012839	0.00751581	0.0109077	0.014307	0.00917039	0.0146777	0.0105318	0.0161641	0.0142787	0.0141513	0.0149611
Var-1288	576.731	0.625052	0.00309182	0.00384386	0.0034624	0.00331718	0.00346015	0.00291942	0.00381304	0.00460486	0.00439617	0.00367275	0.00329213	0.00220059	0.00375187	0.00306374	0.00409701	0.00307559	0.00262241	0.0032526	0.00405733	0.00381311	0.00411142	0.00409447	0.0037966	0.0041916
Var-1289	635.723	0.616265	0.00264854	0.00423457	0.00292088	0.00340074	0.0041376	0.00324638	0.00362096	0.00496737	0.00384175	0.00439766	0.00398833	0.00297757	0.00381758	0.00349516	0.00315938	0.00282088	0.00340508	0.00385508	0.00373492	0.00412041	0.00395027	0.0039107	0.00327495	0.00406628
Var-1290	514.803	0.618441	0.00930514	0.00976219	0.00923149	0.00983126	0.0111164	0.00860674	0.00910266	0.01459	0.010542	0.0113591	0.00880211	0.00789531	0.00906404	0.00839012	0.0106198	0.00752708	0.00940012	0.0112221	0.00987288	0.00981621	0.00990696	0.0114169	0.0094876	0.010304
Var-1291	581.73	0.626309	0.00307842	0.00429155	0.00387785	0.00381027	0.00442526	0.00354134	0.00317758	0.00557273	0.00356306	0.00351279	0.0033975	0.00342184	0.00405239	0.00351758	0.00358943	0.00315425	0.00405093	0.00420948	0.00400639	0.00407741	0.00306263	0.0034613	0.0039228	0.00342976
Var-1292	283.105	1.28295	0.00734352	0.00967247	0.00890129	0.00916163	0.0107192	0.00828706	0.00692415	0.00992319	0.00723597	0.00607264	0.00577461	0.00650052	0.00858072	0.00997595	0.00993769	0.00730659	0.00789838	0.00944818	0.00795201	0.00845944	0.00622104	0.00585649	0.00544993	0.00659832
Var-1293	466.149	6.88462	0.0162347	0.0200264	0.0158566	0.0128882	0.0156873	0.0118835	0.0141494	0.0175059	0.0206382	0.0148147	0.0219723	0.017758	0.0208489	0.0156139	0.019562	0.0147327	0.0165239	0.0105575	0.020624	0.0142366	0.0122913	0.0147257	0.0215709	0.0269922
Var-1294	234.884	0.766451	0.068103	0.0892886	0.0742965	0.0728687	0.0744503	0.0679707	0.0711121	0.0947101	0.0684402	0.068672	0.0686847	0.0583428	0.0723966	0.0670583	0.074809	0.0628037	0.0686163	0.0773191	0.0739117	0.0740631	0.0632043	0.0637723	0.0647295	0.0683959
Var-1295	220.062	4.28574	0.0185493	0.0224017	0.0194275	0.0234986	0.0225392	0.0201275	0.0242834	0.0288538	0.0188599	0.0162987	0.0229458	0.0204548	0.0218701	0.0202155	0.0191037	0.0173566	0.0208276	0.023823	0.026711	0.0273735	0.026282	0.0244157	0.0223563	0.0264347
Var-1296	482.851	0.595734	0.00583376	0.00615042	0.00518498	0.00614522	0.0060436	0.00480729	0.00441285	0.00743762	0.00621601	0.00526396	0.00481652	0.00337168	0.00589244	0.00350297	0.00462253	0.00436313	0.00435621	0.00543447	0.00431824	0.00403327	0.00450129	0.00408731	0.00401813	0.00460677
Var-1297	404.848	0.616536	0.0265319	0.0292878	0.0298968	0.0288434	0.0297959	0.0248638	0.0269139	0.0360493	0.027297	0.0270555	0.0266588	0.0239027	0.0309569	0.0251814	0.0280866	0.0225571	0.0254296	0.0283608	0.0263058	0.0281423	0.0251275	0.0240681	0.0257582	0.0240929
Var-1298	278.915	0.620467	0.0986129	0.117682	0.102576	0.10956	0.115397	0.0945423	0.108238	0.133756	0.0938363	0.0890626	0.0983093	0.101577	0.108469	0.192309	0.112784	0.0886183	0.097505	0.124071	0.109184	0.110735	0.0868083	0.0873149	0.0942025	0.0931279
Var-1299	276.064	3.07606	0.0186799	0.0199263	0.0209667	0.0236267	0.0217712	0.018731	0.0235765	0.0256097	0.0217435	0.0187609	0.0177127	0.018956	0.0202725	0.0225619	0.0216485	0.0172334	0.016715	0.0230345	0.0231063	0.0227139	0.0176224	0.0141634	0.0186196	0.0221409
Var-1300	233.887	0.660173	0.0085177	0.011149	0.0104519	0.00920986	0.0102141	0.00739661	0.0108673	0.0113108	0.00722084	0.00804919	0.00807727	0.00831273	0.00986462	0.00808501	0.00952181	0.0075658	0.00888361	0.0106152	0.00968329	0.00747477	0.00793501	0.00928304	0.00837243	0.00811621
Var-1301	645.731	0.612289	0.00341507	0.00436711	0.00334832	0.00403655	0.00408542	0.00319116	0.00393451	0.00559729	0.00297898	0.00361737	0.00286211	0.00326698	0.00376316	0.0037929	0.00419499	0.00264403	0.0035517	0.0037702	0.00399925	0.0037955	0.00310712	0.00295889	0.00338819	0.00275425
Var-1302	318.066	4.7758	0.0259835	0.0328719	0.0185771	0.0242956	0.0236049	0.0171663	0.012833	0.0116758	0.0254033	0.0234079	0.0122935	0.0104648	0.0235737	0.019614	0.0294712	0.0254056	0.0246332	0.0233014	0.00995902	0.00726116	0.0103107	0.0119527	0.00947794	0.0107941
Var-1303	165.938	0.619891	0.0418264	0.0490793	0.0438899	0.0454716	0.0467558	0.0404547	0.0456362	0.0605133	0.0437629	0.0451839	0.0407893	0.0384356	0.0458312	0.0407301	0.0457978	0.0340486	0.0387753	0.0450864	0.0446919	0.0451031	0.0391297	0.0418032	0.0429461	0.038955
Var-1304	461.201	6.0964	0.00801485	0.00823443	0.007667	0.00852538	0.00784919	0.00844993	0.0109934	0.0130964	0.0106093	0.00822349	0.0100236	0.0126056	0.00698156	0.00672505	0.00706681	0.0066074	0.00634823	0.00660726	0.0116572	0.0132715	0.00954256	0.00913088	0.011494	0.00978802
Var-1305	417.083	8.08169	0.00829162	0.0109188	0.0086841	0.00977893	0.00887316	0.0075566	0.0081954	0.0111127	0.00828558	0.00777691	0.00836211	0.00936151	0.00914471	0.0113299	0.00916121	0.00699663	0.00756961	0.00992897	0.00841448	0.00810927	0.00781422	0.00769633	0.00742516	0.00786347
Var-1306	412.847	0.86032	0.103137	0.0945302	0.115894	0.0937703	0.0956039	0.0768139	0.0871021	0.162566	0.112701	0.115562	0.108332	0.0980058	0.0904279	0.106107	0.115976	0.0742733	0.100079	0.0977379	0.11904	0.117979	0.118681	0.111435	0.110808	0.108475
Var-1307	459.79	0.625296	0.00291486	0.00335482	0.0028262	0.00370655	0.00347521	0.00265573	0.00347583	0.00553348	0.00412624	0.00366086	0.00285987	0.00249892	0.00280476	0.00358707	0.00325538	0.00254101	0.00304518	0.00336198	0.00335905	0.00334551	0.00305929	0.00365801	0.00295087	0.00297889
Var-1308	982.507	0.657279	0.00402802	0.00464987	0.00490541	0.00478199	0.0042455	0.00405043	0.00512485	0.00611973	0.00398938	0.00399633	0.00421367	0.00349644	0.00435774	0.00392701	0.00451736	0.00460509	0.00406993	0.00485908	0.00432976	0.0049721	0.00375541	0.00385888	0.00370496	0.00471928
Var-1309	503.73	4.90443	0.00400955	0.00504012	0.00443467	0.00549746	0.00519582	0.00375513	0.00477011	0.00170933	0.00321517	0.00392537	0.0036277	0.00353335	0.00393727	0.00310837	0.00353464	0.00305557	0.00392231	0.00520564	0.00268648	0.00328795	0.00271216	0.00268843	0.00282359	0.00318531
Var-1310	539.78	0.608113	0.00272137	0.00355882	0.00334936	0.00352194	0.00357565	0.00294155	0.00332862	0.00304543	0.00232602	0.0020507	0.00324445	0.00331276	0.00292513	0.00415934	0.00383096	0.00240557	0.00308035	0.00367592	0.00310181	0.00365592	0.00174816	0.00229553	0.00269079	0.00237772
Var-1311	228.904	0.626449	0.00908167	0.0105324	0.00764463	0.00961771	0.0114829	0.00926225	0.00915164	0.0141162	0.0106879	0.0111859	0.00991084	0.00911956	0.00889753	0.00892145	0.0109424	0.00791246	0.00895026	0.0114931	0.00957472	0.0117491	0.00995394	0.0104453	0.0107719	0.0103177
Var-1312	780.607	0.65168	0.00445938	0.00545733	0.00394296	0.00591839	0.00524813	0.00488701	0.00380776	0.00644103	0.00356756	0.00314519	0.00444814	0.00478412	0.00616408	0.00398915	0.00561154	0.00412871	0.00436697	0.00643576	0.00528948	0.00526809	0.00448318	0.00435256	0.00484227	0.00418367
Var-1313	786.22	3.61335	0.00375982	0.00367632	0.00323497	0.00408231	0.00439527	0.00326733	0.00333044	0.00369409	0.00371688	0.00442733	0.0038365	0.0041373	0.0041951	0.00367468	0.00339082	0.00403326	0.00369452	0.00352975	0.00331744	0.00368731	0.00387706	0.00831	0.00311894	0.00391292
Var-1314	692.186	3.53219	0.0027415	0.00302934	0.00320598	0.00306041	0.0039041	0.00267363	0.00370838	0.00307909	0.00261003	0.00256667	0.00323608	0.00322095	0.00326107	0.0032268	0.0032131	0.00272226	0.00228353	0.00416637	0.00362998	0.00264414	0.00229834	0.00285013	0.00237402	0.00336526
Var-1315	533.826	0.61896	0.00552042	0.00763985	0.00683691	0.00683704	0.00650433	0.00570927	0.00611368	0.00810416	0.00589772	0.00541592	0.0059633	0.00661536	0.00686568	0.00617453	0.00694076	0.00636647	0.00499087	0.00683644	0.00830992	0.00646387	0.00544053	0.00544023	0.00546908	0.00590299
Var-1316	1000.5	0.66444	0.00603641	0.00675744	0.00725157	0.00695787	0.0069061	0.00590143	0.00628061	0.00867216	0.00606518	0.00578152	0.00667723	0.00537095	0.00580284	0.00363604	0.00642332	0.00485443	0.00556375	0.00632012	0.00589892	0.00704531	0.00615395	0.00610803	0.00623994	0.00578458
Var-1317	709.113	0.938984	0.0117977	0.0150015	0.0113869	0.0148977	0.0156088	0.0122772	0.0355663	0.0244686	0.0349694	0.0396054	0.0378782	0.0409168	0.0151838	0.00851421	0.0164221	0.0118293	0.0152464	0.0177475	0.0749587	0.0731942	0.0565888	0.0846938	0.0643807	0.0833589
Var-1318	373.099	6.57175	0.0104566	0.00925088	0.00629255	0.00690544	0.00652306	0.0097208	0.00552679	0.00712531	0.00841734	0.00453752	0.00592749	0.0101144	0.0123869	0.0113003	0.0061343	0.00983014	0.0121593	0.00619736	0.0122882	0.00814342	0.0100973	0.00720618	0.00847796	0.0118113
Var-1319	824.613	0.645457	0.00381965	0.00488681	0.00429251	0.00516616	0.00405432	0.00376613	0.00395756	0.00537713	0.00361595	0.0032809	0.00397681	0.00352848	0.00421518	0.00429851	0.00416636	0.00336066	0.00409278	0.00539953	0.00502373	0.00386851	0.00334616	0.00435592	0.00452192	0.00399808
Var-1320	422.794	0.626743	0.0106079	0.0128949	0.0113422	0.011299	0.0109164	0.0109193	0.0111563	0.0134233	0.00816282	0.00791609	0.0103868	0.0098631	0.0106461	0.0111166	0.0116697	0.00875056	0.0108464	0.012491	0.0116271	0.0108963	0.00793786	0.00781561	0.00937634	0.0078372
Var-1321	335.076	1.53314	0.0180077	0.0208339	0.0227259	0.0260577	0.0213734	0.0189405	0.0186094	0.0244512	0.0199146	0.0174651	0.0169001	0.0214267	0.0243092	0.0216141	0.0207001	0.0186599	0.0192869	0.0216366	0.0200614	0.0191957	0.0169491	0.0207347	0.0181278	0.0233588
Var-1322	383.85	0.618865	0.00542454	0.00669264	0.00575201	0.0054742	0.00671532	0.00487788	0.00552746	0.00794007	0.00666364	0.0065704	0.00538839	0.00552269	0.00524004	0.00506187	0.00603203	0.00571773	0.00507441	0.00727208	0.00641935	0.00575304	0.00567149	0.00609365	0.00570394	0.00527907
Var-1323	1048.45	0.672777	0.00311968	0.00415056	0.00382609	0.00316502	0.0040959	0.00272256	0.00342552	0.00554122	0.00363266	0.00315809	0.00345246	0.00290854	0.00511164	0.00264334	0.00437139	0.00296229	0.00296055	0.00404763	0.0042665	0.0037864	0.00256953	0.0037974	0.00352857	0.00366295
Var-1324	165.045	5.81014	1.6427	1.51469	1.22665	1.23279	1.02284	1.68668	1.08004	1.27778	1.55653	0.958981	1.32815	1.75121	1.92941	1.80562	1.0379	1.64243	1.70197	1.27383	1.86865	1.36949	2.18581	1.94444	1.72897	2.02111
Var-1325	380.903	0.59169	0.00511425	0.00513441	0.00447684	0.00405052	0.00457102	0.00330401	0.00439754	0.00575775	0.00554668	0.00454026	0.00462884	0.00320045	0.00424666	0.00368832	0.00353141	0.00343231	0.00326029	0.00398967	0.00421023	0.00436508	0.004659	0.0039348	0.00387643	0.00393446
Var-1326	455.799	0.630104	0.00300395	0.00344417	0.0029264	0.00384198	0.00270026	0.00277459	0.00296178	0.00498339	0.00353866	0.00341114	0.00302637	0.00219581	0.00227357	0.00214608	0.00287536	0.0026151	0.00254025	0.00261838	0.00377751	0.00303239	0.0033059	0.0024871	0.00326618	0.00315159
Var-1327	132.076	5.22442	0.109886	0.108007	0.0880032	0.0944539	0.0895529	0.103825	0.0896015	0.0814263	0.114324	0.0758517	0.0966111	0.111572	0.0849532	0.0853081	0.0575774	0.0825088	0.0802543	0.072281	0.0859646	0.071546	0.103906	0.0972724	0.0956636	0.0960403
Var-1328	400.848	0.617224	0.0124192	0.0152855	0.0140984	0.0150834	0.014277	0.0115521	0.014508	0.0205734	0.0142733	0.014424	0.0129506	0.0108122	0.0125766	0.0125734	0.0137557	0.0110617	0.0127064	0.0162527	0.0144162	0.0135521	0.0128705	0.0141934	0.0127258	0.0139788
Var-1329	1036.04	2.05263	0.0957396	0.101594	0.0993252	0.105247	0.10222	0.0853821	0.0875976	0.130955	0.0962237	0.0772017	0.0841122	0.0835494	0.0991949	0.0809578	0.104324	0.0830408	0.0861189	0.105501	0.105396	0.101974	0.0900653	0.0871227	0.0972142	0.100996
Var-1330	1098.45	0.65684	0.00443199	0.00523134	0.00442598	0.00498134	0.00508275	0.00451053	0.00447827	0.00671658	0.0042581	0.00408423	0.00463179	0.00426778	0.00558917	0.0044244	0.00422624	0.00399242	0.00429524	0.0052725	0.00533786	0.00454835	0.00391685	0.00442505	0.0040499	0.0043665
Var-1331	310.115	3.68332	0.00836366	0.00914419	0.00917143	0.00978838	0.0103395	0.00825038	0.00772049	0.0118075	0.00876208	0.00821564	0.00701283	0.00813771	0.00792281	0.00867531	0.00850531	0.00644969	0.00657099	0.00890453	0.00947717	0.00889773	0.0081494	0.00702237	0.00821754	0.00781367
Var-1332	709.657	0.641361	0.00434947	0.00546831	0.0046407	0.00456738	0.00461144	0.00511477	0.00541416	0.00637957	0.00418837	0.00456889	0.0045639	0.00472001	0.00505948	0.00401183	0.00541952	0.00386578	0.00452301	0.00609737	0.00535414	0.00466538	0.00398304	0.00418401	0.00479602	0.00484172
Var-1333	160.063	0.937589	0.039945	0.0465885	0.0456428	0.0438535	0.0473619	0.0389102	0.0358164	0.0467475	0.0333927	0.0305132	0.0324084	0.0291188	0.0430695	0.0415323	0.0428871	0.0357741	0.0378333	0.0447994	0.0307037	0.0325892	0.0266662	0.050072	0.0273897	0.0301947
Var-1334	121.03	4.95949	0.0621276	0.0624909	0.0437564	0.0559411	0.0541201	0.0621151	0.0515239	0.0708913	0.0603429	0.0428021	0.0552998	0.126627	0.0697207	0.0638784	0.051284	0.0509054	0.0613279	0.0547331	0.0680257	0.0541387	0.0341159	0.0325779	0.0525033	0.0627242
Var-1335	120.945	0.626309	0.0258365	0.0304099	0.0319756	0.0305623	0.0320809	0.0263824	0.029253	0.038646	0.0301664	0.0295968	0.0267221	0.0246621	0.0303468	0.0259089	0.0288553	0.0250661	0.0280699	0.031164	0.0309864	0.029975	0.0255946	0.0272269	0.0272433	0.0261808
Var-1336	268.884	0.590813	0.00869525	0.0104874	0.00846876	0.00908068	0.0097245	0.00795803	0.00813818	0.0102635	0.00681622	0.00594903	0.00790288	0.00641218	0.0084456	0.0082246	0.00795044	0.00670775	0.00743866	0.00900586	0.00769089	0.00751504	0.00575364	0.00574988	0.00718405	0.00560841
Var-1337	907.062	0.931226	0.00871866	0.00988258	0.00593304	0.0116084	0.0122166	0.00808069	0.00518223	0.00210494	0.00462397	0.00415572	0.00487809	0.00601162	0.0106192	0.0256372	0.0106205	0.00805579	0.00971229	0.0109512	0.00503508	0.00591898	0.0031834	0.00401036	0.00232261	0.00581937
Var-1338	287.068	1.96079	0.02621	0.029194	0.0285572	0.0269346	0.0288494	0.0238122	0.0263183	0.0440447	0.0276874	0.0246057	0.0250628	0.022307	0.0271441	0.0276746	0.0266465	0.0209612	0.0224713	0.0312495	0.0244556	0.0259397	0.0245558	0.0241178	0.023326	0.0232493
Var-1339	178.02	1.46217	0.0529095	0.05633	0.0479873	0.070974	0.0677234	0.0495817	0.0443388	0.0579812	0.0367967	0.0307554	0.0378511	0.0403002	0.0620112	0.0591465	0.0564332	0.0468503	0.0528852	0.0631591	0.0359999	0.0359654	0.032784	0.0301656	0.0258315	0.0366898
Var-1340	436.803	0.643538	0.0151228	0.0170187	0.016989	0.0169475	0.0157128	0.0150529	0.0158026	0.0183403	0.012632	0.0139313	0.014864	0.0136747	0.0156936	0.0146324	0.0169131	0.0125994	0.0154642	0.0174426	0.0149658	0.0149468	0.0131114	0.013587	0.0139397	0.0142896
Var-1341	965.53	0.641715	0.0029689	0.0032742	0.00318837	0.00291589	0.00357459	0.00366043	0.0033102	0.00386703	0.0027968	0.00264206	0.00337374	0.00289374	0.00311243	0.00320221	0.00434523	0.00319863	0.0028582	0.00345405	0.00319991	0.0043133	0.00306356	0.00284263	0.00329309	0.0035658
Var-1342	518.864	0.600824	0.0142711	0.017799	0.0136503	0.0150632	0.0150138	0.0125113	0.0140792	0.018053	0.0139441	0.0139176	0.0144821	0.0142506	0.0161051	0.0128487	0.0143667	0.0146638	0.0126619	0.0147799	0.0151045	0.0138193	0.0127431	0.0120954	0.0121395	0.0152298
Var-1343	835.601	0.62646	0.0030343	0.00337587	0.00299473	0.00343433	0.00351889	0.00262723	0.00367273	0.00299529	0.00298926	0.0029637	0.00260884	0.00278108	0.00331571	0.00348829	0.00334499	0.00199092	0.00332385	0.00346889	0.00351107	0.00369167	0.00277777	0.00294213	0.00296546	0.00323322
Var-1344	164.044	7.72743	0.00915321	0.00846375	0.00761165	0.00740739	0.00655975	0.0118223	0.00699507	0.00914739	0.00831612	0.00581282	0.00824272	0.00932632	0.0127991	0.0108924	0.00813991	0.00928934	0.011387	0.0064046	0.0110852	0.00885055	0.0132668	0.00793278	0.0122548	0.0118153
Var-1345	246.046	3.31694	0.0238507	0.0254211	0.0221524	0.0290669	0.0288959	0.0208771	0.0255508	0.0225784	0.0230726	0.0178034	0.022416	0.0230365	0.0258125	0.0296596	0.0224632	0.0216306	0.0213923	0.0275423	0.0214243	0.017319	0.0261357	0.0279761	0.0180865	0.0233355
Var-1346	256.882	0.610751	0.0178847	0.0209953	0.0196616	0.0190957	0.0208132	0.0164427	0.0195132	0.0259239	0.0177633	0.0167909	0.0166765	0.0157774	0.0181278	0.0149338	0.018414	0.014928	0.0161745	0.0173802	0.0169717	0.0170235	0.0167585	0.0151233	0.0151748	0.0158111
Var-1347	397.822	0.625789	0.00434466	0.00590546	0.00469096	0.00527791	0.00557059	0.00409905	0.00439131	0.00817034	0.00549625	0.00606053	0.00461045	0.00446116	0.00437041	0.00418535	0.00541089	0.00435972	0.00463297	0.00662369	0.00502148	0.00493491	0.0057801	0.00651059	0.00468757	0.00545306
Var-1348	257.082	3.06719	0.0168855	0.0194855	0.0191545	0.0223003	0.0208777	0.0163981	0.0193495	0.0210016	0.0188865	0.0175864	0.0168326	0.0162904	0.0195462	0.0203707	0.0194357	0.0158302	0.0164806	0.0190081	0.0196107	0.0193892	0.0164509	0.0146966	0.0151432	0.017166
Var-1349	326.11	0.84672	0.0156489	0.0200037	0.0229331	0.0187854	0.0193224	0.017801	0.0130808	0.0165617	0.0135568	0.0112478	0.0113481	0.0105299	0.019899	0.0410422	0.0223265	0.0162197	0.0174707	0.0206839	0.0137243	0.0137858	0.0111145	0.0120258	0.0116853	0.0112611
Var-1350	764.186	0.902846	0.0111016	0.0116931	0.00965174	0.0123653	0.0119755	0.00859985	0.0124438	0.0147138	0.0123146	0.0117092	0.0107357	0.0119517	0.010982	0.00934811	0.010342	0.00984815	0.0107291	0.0114246	0.00738562	0.00930563	0.00906586	0.00958211	0.00797535	0.00969348
Var-1351	366.877	0.589984	0.00620537	0.00624729	0.00592197	0.00559399	0.00672191	0.00512899	0.00553298	0.007964	0.00736818	0.00613307	0.00510401	0.00389347	0.00496726	0.00513198	0.00586124	0.00438658	0.00509761	0.00535558	0.00548895	0.00537018	0.00498971	0.00512368	0.00502916	0.00533153
Var-1352	699.667	0.624589	0.0024158	0.00332796	0.00309247	0.00376876	0.00413145	0.00283684	0.00209639	0.00466207	0.00258709	0.0029937	0.00326894	0.00274336	0.00378656	0.00282735	0.00343882	0.00235589	0.003645	0.00382534	0.00307788	0.00434393	0.00240124	0.00258731	0.00246438	0.00391317
Var-1353	834.6	0.619891	0.00267023	0.00381248	0.00411505	0.00350092	0.00321966	0.0024623	0.00266216	0.00294643	0.00241285	0.00299531	0.00305809	0.00265965	0.00351046	0.00284258	0.0039427	0.00224865	0.00330448	0.00464732	0.00413712	0.00344819	0.00323195	0.00312131	0.00380532	0.00333306
Var-1354	344.832	0.629102	0.00730217	0.0085824	0.00742939	0.00832255	0.00768607	0.00667673	0.0087278	0.00944763	0.00791968	0.00788371	0.00754274	0.00633659	0.00723938	0.00798973	0.00740937	0.00619042	0.00653205	0.00816203	0.00787534	0.0085454	0.00715161	0.00662488	0.00648094	0.00675509
Var-1355	166.934	0.626329	0.0431481	0.0527634	0.0461198	0.0488537	0.0537107	0.0464213	0.0461733	0.0592434	0.0453611	0.046685	0.0439607	0.0412917	0.0472692	0.043497	0.0481649	0.0402574	0.0451451	0.0527666	0.0494045	0.0483692	0.0388828	0.0423477	0.045304	0.0426087
Var-1356	649.712	0.618633	0.0041791	0.00549801	0.00462581	0.00516293	0.00592925	0.00455228	0.00452662	0.00546902	0.00408271	0.00340239	0.00467227	0.0044486	0.00446915	0.00470165	0.00551253	0.00417016	0.00446676	0.0056025	0.00481562	0.00491786	0.00351518	0.00433429	0.00499826	0.00511994
Var-1357	148.95	0.576761	0.0566712	0.0686587	0.0597116	0.0576009	0.0648793	0.0470794	0.0532377	0.0660148	0.0555365	0.0554938	0.0500923	0.0419669	0.05753	0.0446688	0.0513243	0.047844	0.0491391	0.0523777	0.0537346	0.0484132	0.0470011	0.0463042	0.0426993	0.0456718
Var-1358	430.804	0.617233	0.00357717	0.00459562	0.00362529	0.00495543	0.00481231	0.00372955	0.00361612	0.00280779	0.00143231	0.00180267	0.00326893	0.00378248	0.0043215	0.00476237	0.00377511	0.00328268	0.00386572	0.00498173	0.00373354	0.00433595	0.00189844	0.00173563	0.00284977	0.00186057
Var-1359	260.095	5.01821	0.0355206	0.0416218	0.0793947	0.0362911	0.036674	0.0539292	0.0399718	0.0540351	0.0373648	0.0398931	0.0397661	0.0346231	0.0316576	0.040939	0.0258375	0.0333185	0.0286483	0.0343539	0.0360876	0.0292967	0.0338862	0.0347049	0.0764786	0.0358906
Var-1360	471.085	3.97398	0.0129395	0.0171153	0.0130743	0.0145095	0.0151334	0.010962	0.0146768	0.0156862	0.0143603	0.015217	0.0132362	0.0122693	0.01422	0.0127631	0.015148	0.0110209	0.0109939	0.0152536	0.0139828	0.00992053	0.0141751	0.0140514	0.0161257	0.0139559
Var-1361	740.619	0.65172	0.00471683	0.00650166	0.005124	0.00543705	0.00562273	0.00476562	0.00457098	0.00541778	0.00303965	0.00316123	0.00453701	0.00452324	0.00550881	0.00516066	0.00481452	0.00433569	0.00479292	0.00582894	0.00569854	0.00585501	0.00331583	0.00392064	0.00397791	0.00478756
Var-1362	144.046	6.45524	0.0933389	0.0622153	0.0358143	0.0526741	0.0423662	0.0833686	0.0438966	0.0489482	0.0892472	0.0361307	0.0603181	0.0932407	0.102479	0.0942993	0.0436712	0.0886559	0.0920868	0.0402403	0.112672	0.0642863	0.140951	0.103079	0.0872893	0.123993
Var-1363	488.757	0.67438	0.117121	0.138381	0.122753	0.130224	0.136735	0.111881	0.122666	0.171014	0.120329	0.113346	0.116188	0.108295	0.12804	0.101743	0.128116	0.103901	0.117337	0.135945	0.124097	0.126844	0.111017	0.116962	0.117751	0.115959
Var-1364	596.762	0.609105	0.00456217	0.0054729	0.00432215	0.00439377	0.00529536	0.00386065	0.00459326	0.00771134	0.00545511	0.00514985	0.00448002	0.00432786	0.00347472	0.00318177	0.00441094	0.00366441	0.00410255	0.00440197	0.00409283	0.00479367	0.00402071	0.00448459	0.0045677	0.00450455
Var-1365	419.886	0.595193	0.00451484	0.00435941	0.00409243	0.00541304	0.00493511	0.00421258	0.00393696	0.00382129	0.002833	0.00260866	0.00400859	0.00424473	0.00511955	0.00403071	0.00407935	0.00408358	0.0044391	0.00525275	0.00390052	0.0040807	0.00293371	0.00225326	0.00356585	0.00349839
Var-1366	268.084	2.40575	0.0113854	0.0132595	0.0141522	0.0154789	0.0163756	0.0126505	0.0113847	0.0161292	0.0217073	0.0116993	0.01194	0.0153139	0.0147566	0.0158424	0.0150482	0.0186531	0.010931	0.0127593	0.0145107	0.013039	0.0190552	0.0174585	0.010921	0.0183415
Var-1367	286.065	1.96084	0.23078	0.274366	0.268801	0.250373	0.273128	0.237081	0.253317	0.421927	0.255931	0.241324	0.240592	0.204605	0.250201	0.264986	0.251949	0.201483	0.221277	0.271326	0.23106	0.239397	0.2391	0.231018	0.216831	0.205559
Var-1368	484.854	0.604136	0.00358338	0.00391733	0.00370461	0.0038342	0.00412448	0.00330727	0.00355049	0.00443061	0.00352746	0.00404203	0.00317988	0.00292409	0.00323163	0.00246624	0.0035425	0.00250048	0.00355674	0.00358472	0.00366349	0.0039722	0.00299636	0.00270043	0.00340863	0.00317734
Var-1369	341.854	0.626329	0.00342979	0.00478692	0.0033152	0.00440905	0.00438919	0.00271351	0.00328838	0.00660542	0.00459341	0.00409468	0.00339371	0.00328609	0.00325838	0.00432028	0.00376498	0.0028695	0.00450907	0.00445724	0.00446043	0.0034917	0.00376308	0.00361909	0.004388	0.00407335
Var-1370	313.17	11.5756	0.011623	0.0138233	0.0129742	0.0127109	0.0133021	0.0115391	0.012188	0.0143709	0.0106374	0.0112708	0.0109056	0.00994078	0.0135796	0.0142289	0.0114689	0.0111301	0.010682	0.0125038	0.0112989	0.0111193	0.0101413	0.0102656	0.0103415	0.0106006
Var-1371	393.878	0.609105	0.0138393	0.0170318	0.015336	0.0152398	0.016374	0.0136652	0.0151078	0.0219385	0.0149621	0.0145565	0.0146568	0.0137929	0.0149989	0.0134676	0.0158337	0.0129151	0.0124642	0.0161188	0.0150248	0.0148881	0.0140003	0.0141289	0.0126755	0.0160234
Var-1372	138.021	3.54813	0.0357235	0.0397297	0.0292511	0.0374879	0.0368879	0.0334484	0.029894	0.0373429	0.0337314	0.0260388	0.0305644	0.0308619	0.0381328	0.0401418	0.0306292	0.0320464	0.0327382	0.0347238	0.0378385	0.0337295	0.0281453	0.0254111	0.0296724	0.0373468
Var-1373	168.03	4.28406	0.00982086	0.010434	0.00799128	0.0106117	0.00876853	0.00880726	0.00809883	0.00840569	0.00878269	0.00790521	0.00954023	0.0108739	0.0109233	0.00893496	0.00823904	0.00829286	0.00962902	0.0093888	0.00975797	0.010023	0.0131103	0.0111447	0.00854194	0.0104867
Var-1374	593.707	0.629102	0.00469647	0.00572831	0.00473217	0.00536349	0.00605554	0.0046398	0.00460553	0.00590618	0.0046072	0.00450119	0.00464681	0.00450187	0.00502286	0.0048247	0.00571583	0.00408834	0.00455914	0.00533966	0.00546605	0.00513514	0.00449757	0.00453038	0.00446848	0.0044553
Var-1375	464.302	7.90202	0.0231758	0.025658	0.0187391	0.0239545	0.0217741	0.0259212	0.0169123	0.0190799	0.0208053	0.0153106	0.0194807	0.0356677	0.0282241	0.0260727	0.0199122	0.0214322	0.0244202	0.0221359	0.0250475	0.0214609	0.00566672	0.0046941	0.0175975	0.0225769
Var-1376	944.549	0.637956	0.00266611	0.00403554	0.00298315	0.00353029	0.00413262	0.00298252	0.00269473	0.00401455	0.00284753	0.00194546	0.0024062	0.00292359	0.00346966	0.00408668	0.0028788	0.00257895	0.00365877	0.00373093	0.00355606	0.00366279	0.00275432	0.00318701	0.0020759	0.00288999
Var-1377	174.041	0.9452	0.0492701	0.0589337	0.0790296	0.0612967	0.0601764	0.069936	0.0461921	0.0753024	0.0506393	0.0422021	0.0416656	0.0385694	0.0528545	0.0528239	0.0561176	0.0435334	0.0461512	0.0519113	0.0429697	0.0405015	0.0384775	0.0401975	0.0457502	0.0378824
Var-1378	467.152	6.8482	0.00429175	0.00425893	0.00396555	0.00394577	0.00401451	0.0024544	0.00396886	0.00463228	0.00517204	0.00318465	0.00480067	0.00595598	0.0052461	0.00389758	0.00534706	0.00346496	0.00431666	0.00215528	0.00447255	0.00286892	0.00786067	0.00308279	0.00538539	0.00642921
Var-1379	348.073	4.07072	0.0292637	0.0428964	0.0248057	0.0304946	0.0337926	0.0185407	0.0164471	0.0167337	0.0305781	0.0320306	0.0148805	0.014117	0.0285376	0.0258799	0.0374511	0.0287871	0.0278852	0.0309219	0.0152471	0.0102276	0.0111665	0.0131632	0.012159	0.0135723
Var-1380	328.186	8.47444	0.0036133	0.00383886	0.00312371	0.00387165	0.00437341	0.00313025	0.00376144	0.00416132	0.0031888	0.00332644	0.00342218	0.00319305	0.00368106	0.00409673	0.00328041	0.00301422	0.00344264	0.00374441	0.00284408	0.00366244	0.00265371	0.00302796	0.00280289	0.00363779
Var-1381	984.513	0.651177	0.00323277	0.00449387	0.00416451	0.00427347	0.00412926	0.00347351	0.00355221	0.00542356	0.00413688	0.00373232	0.00349094	0.00319606	0.00346664	0.0034903	0.00477937	0.00329294	0.00380241	0.00429556	0.00384851	0.00459997	0.00337513	0.00346112	0.00368228	0.00337221
Var-1382	405.031	1.75492	0.0190957	0.0198723	0.0164741	0.021191	0.0225042	0.0158353	0.0164257	0.0251111	0.0153781	0.014661	0.0167448	0.0159851	0.0191138	0.0173162	0.0189814	0.0162308	0.0174504	0.0200015	0.0161875	0.0149623	0.0116584	0.0131269	0.00984974	0.0148753
Var-1383	131.073	5.22522	1.46711	1.46907	1.26779	1.30776	1.17352	1.5193	1.21852	1.14024	1.65503	1.1166	1.42213	1.65403	1.27652	1.19792	0.825854	1.10546	1.10151	0.992919	1.28621	1.04213	1.52279	1.40261	1.40771	1.38346
Var-1384	438.219	3.07482	0.0444735	0.0499511	0.0537818	0.0606667	0.0557516	0.0461361	0.0512488	0.0571462	0.0570722	0.0437542	0.0452968	0.049616	0.0534795	0.0709995	0.0514092	0.0449038	0.0441893	0.0509834	0.0559505	0.0507275	0.0470332	0.0480104	0.0482318	0.0599319
Var-1385	525.753	0.626092	0.00447208	0.00449737	0.00473765	0.00392036	0.00521245	0.00425578	0.00453091	0.00692024	0.00494885	0.00520105	0.00450469	0.00409076	0.00478027	0.00410046	0.00380771	0.00388429	0.00509097	0.00531335	0.00452442	0.00436602	0.00463627	0.00438319	0.00416904	0.00471313
Var-1386	360.131	1.09817	0.0329677	0.040348	0.0347804	0.0372853	0.0382699	0.0344668	0.0367417	0.0538713	0.0330272	0.0341193	0.0316843	0.0303856	0.0335797	0.0260463	0.0337592	0.0270626	0.0298786	0.037807	0.0303219	0.0300032	0.0257183	0.165422	0.0270468	0.0282152
Var-1387	887.628	0.61603	0.00263603	0.00339918	0.00266976	0.00216217	0.00330349	0.00220028	0.0023369	0.00277622	0.00240801	0.00257766	0.00213629	0.00257161	0.0029636	0.00252825	0.00258224	0.00241714	0.00259346	0.00276569	0.00315476	0.00261498	0.00196406	0.00186816	0.00232652	0.00254746
Var-1388	256.027	5.12187	0.00784086	0.00839441	0.00639121	0.00767815	0.00816658	0.00865028	0.00614667	0.00885326	0.00682929	0.0044802	0.00737254	0.00916179	0.00824465	0.00820459	0.00699259	0.00741191	0.00823095	0.00805144	0.00853165	0.00778322	0.00712888	0.00543276	0.00574955	0.00750214
Var-1389	264.924	0.611412	0.0727137	0.0839154	0.0752384	0.0770291	0.0820367	0.0634408	0.0761907	0.107036	0.0792058	0.0768497	0.07458	0.0638148	0.0768747	0.0635542	0.0733726	0.0657699	0.066324	0.0776978	0.0749856	0.0696955	0.0722901	0.0722287	0.0676867	0.0764466
Var-1390	187.098	6.39904	0.114594	0.0924545	0.0541991	0.0780667	0.0631092	0.114317	0.0586468	0.0862167	0.0961777	0.0511936	0.0742703	0.243207	0.128365	0.124023	0.0625267	0.103157	0.122781	0.0631647	0.110733	0.0702106	0.018932	0.0150988	0.0795294	0.113588
Var-1391	202.074	2.88527	0.0122874	0.0147426	0.0149906	0.0174722	0.0137513	0.0129264	0.0168505	0.0292164	0.0184928	0.014553	0.0152318	0.0149173	0.0125615	0.0146273	0.0108177	0.0103698	0.0100582	0.0126572	0.0140517	0.013418	0.015272	0.0133912	0.0131409	0.0138169
Var-1392	506.731	0.684136	0.053818	0.061525	0.0584854	0.061491	0.0618028	0.0518451	0.0568798	0.0800743	0.0532162	0.053288	0.0528664	0.0485353	0.0582302	0.0455393	0.0629929	0.0503211	0.053799	0.0618959	0.059519	0.0586767	0.0537606	0.0564119	0.0543787	0.0531342
Var-1393	1017.29	3.70837	0.00499483	0.00544833	0.00404738	0.00604831	0.00537464	0.00340433	0.00496371	0.0038227	0.00430068	0.00432552	0.00494464	0.00954082	0.00503002	0.00498561	0.00475905	0.00418106	0.00462587	0.00483495	0.00375427	0.00355687	0.0047318	0.00744024	0.00398759	0.00839771
Var-1394	831.603	0.626835	0.002926	0.00370815	0.00255039	0.00332169	0.00278725	0.00352067	0.00332347	0.00365228	0.00282139	0.00277912	0.00287324	0.00299095	0.00298905	0.0028405	0.00382295	0.00262358	0.00283111	0.00412287	0.00359958	0.00340971	0.00329528	0.00277564	0.00284792	0.00344257
Var-1395	176.04	3.98951	0.0450756	0.0490187	0.0469092	0.0465381	0.0457858	0.0442156	0.0401871	0.0422062	0.0421446	0.0365653	0.0399942	0.0381156	0.0487896	0.0460693	0.0432342	0.0406542	0.0429696	0.043649	0.0452927	0.0447668	0.0484968	0.0436413	0.0447083	0.0461096
Var-1396	981.515	0.64859	0.0030498	0.00319733	0.00339371	0.00359604	0.00448424	0.00336163	0.00364311	0.00394063	0.00300438	0.00257606	0.00290845	0.00351025	0.00394191	0.00357761	0.00367005	0.00253106	0.00317595	0.00404232	0.00363757	0.00355473	0.00217419	0.00347856	0.00395637	0.00279356
Var-1397	179.038	5.68722	0.552734	0.488269	0.453379	0.466474	0.398723	0.585545	0.424892	0.507244	0.521079	0.37349	0.483931	0.394099	0.654561	0.598171	0.431706	0.475751	0.506286	0.445189	0.555902	0.444727	0.729007	0.561063	0.536581	0.536012
Var-1398	406.807	0.634617	0.0164239	0.020169	0.0178121	0.0171671	0.0197349	0.0165036	0.0176413	0.0231038	0.0169279	0.0199687	0.01751	0.0172185	0.0181357	0.0154894	0.0191345	0.0141876	0.0150839	0.020101	0.0178253	0.0192392	0.0144682	0.0161365	0.0171898	0.0167408
Var-1399	570.736	0.657611	0.02689	0.0299842	0.0284068	0.0299808	0.0289275	0.024262	0.0298766	0.0398798	0.0280305	0.028785	0.026368	0.0249699	0.0286669	0.0227777	0.0268898	0.0233553	0.0267809	0.0309392	0.0290501	0.0278601	0.0282031	0.0256493	0.0253617	0.028666
Var-1400	396.063	1.52196	0.212217	0.238311	0.241166	0.233122	0.24572	0.215294	0.213705	0.289621	0.248324	0.205511	0.205911	0.290506	0.228273	0.23052	0.216586	0.21114	0.210421	0.224476	0.242322	0.214588	0.217099	0.301799	0.222028	0.291964
Var-1401	868.249	3.65534	0.00203764	0.00261787	0.00245504	0.00239714	0.00260628	0.00167492	0.00247077	0.0019289	0.00237689	0.00268816	0.00236173	0.00265615	0.00284662	0.00215929	0.00216484	0.00178546	0.00181626	0.00272896	0.00177092	0.00232349	0.00220949	0.00469655	0.00242748	0.00248367
Var-1402	1084.04	5.46276	0.00903507	0.00801131	0.00613648	0.00583657	0.00539011	0.00847984	0.0048353	0.00526911	0.00633383	0.00412987	0.00602544	0.00871729	0.00947821	0.00867691	0.00561899	0.00844925	0.00800309	0.00625577	0.0083484	0.00616871	0.00894964	0.0080616	0.00737559	0.00906562
Var-1403	168.877	0.601261	0.00579977	0.00508691	0.00382017	0.00489439	0.00521874	0.00325773	0.00377272	0.00456301	0.0040966	0.00388383	0.00415532	0.00376969	0.00460345	0.00401281	0.00528591	0.00393818	0.00481473	0.00503008	0.00370498	0.00475928	0.003972	0.00322294	0.00377989	0.00325454
Var-1404	716.651	0.617827	0.0027472	0.0030639	0.00261743	0.00320482	0.00318414	0.00270639	0.00252617	0.00257187	0.002448	0.00237262	0.00310656	0.00259928	0.00193114	0.00296949	0.00343643	0.00292255	0.00282176	0.00360772	0.00318749	0.00299469	0.00261992	0.00272159	0.00205759	0.0022626
Var-1405	1035.03	0.894473	0.00183465	0.00211384	0.00246382	0.00205779	0.00220943	0.00165642	0.00307386	0.0026306	0.00213801	0.003034	0.00241911	0.00242611	0.00225431	0.00134603	0.00211891	0.00164989	0.00259469	0.00295625	0.00170983	0.00173601	0.00247434	0.00253594	0.00141322	0.00172209
Var-1406	309.12	4.33936	0.083246	0.0923404	0.0793381	0.0648233	0.0804003	0.0756802	0.0739011	0.122891	0.0932103	0.0824322	0.0952871	0.0818895	0.0738631	0.0792876	0.0780443	0.0702723	0.0744835	0.0836791	0.0927414	0.0891088	0.0998874	0.129118	0.100291	0.0830083
Var-1407	286.872	0.625052	0.0168385	0.0183362	0.0191084	0.0198072	0.0201822	0.0161089	0.0172814	0.0243133	0.0188184	0.0183336	0.0164846	0.0157467	0.0170468	0.0168617	0.0185556	0.014809	0.0162739	0.0212434	0.0178082	0.0203636	0.0170348	0.0174878	0.0170333	0.0169738
Var-1408	336.168	2.01558	0.0141738	0.0160456	0.0166988	0.0180735	0.0146962	0.0130938	0.0140057	0.0157249	0.0152533	0.0134813	0.0128663	0.0129993	0.0162475	0.0263323	0.0138379	0.0142946	0.0131803	0.0158505	0.0138497	0.0128983	0.0135626	0.0157745	0.0137774	0.0150775
Var-1409	163.041	7.72737	0.0890322	0.0765359	0.0671604	0.0641082	0.063691	0.107433	0.0650883	0.0786283	0.0805031	0.0552853	0.0732966	0.0818468	0.11171	0.0976522	0.0646171	0.0835553	0.091848	0.0685575	0.115197	0.0802108	0.124967	0.0856391	0.103775	0.100978
Var-1410	662.658	0.625317	0.00316191	0.00376214	0.00342058	0.00358509	0.00421359	0.00306221	0.00317645	0.00309924	0.00263109	0.00299727	0.00297517	0.00358558	0.00370582	0.0033606	0.0032597	0.00255455	0.0035254	0.00394083	0.00337004	0.00405731	0.002675	0.00318706	0.00340257	0.0031162
Var-1411	696.688	0.618771	0.00227726	0.00243515	0.0029136	0.00343981	0.00230542	0.00240976	0.00275142	0.00343752	0.00264938	0.002891	0.00258866	0.00156277	0.00257613	0.00363225	0.00291713	0.00268361	0.0022165	0.00234062	0.00314388	0.00267867	0.0027173	0.002497	0.00273165	0.003127
Var-1412	782.626	0.635447	0.00342806	0.00472955	0.00364233	0.00545988	0.00438208	0.00399948	0.00395965	0.00350284	0.00290326	0.00285061	0.00399174	0.00354404	0.00356305	0.00902061	0.00418096	0.00371079	0.0044689	0.00473253	0.00415084	0.00397545	0.00314487	0.00298816	0.00391648	0.00348078
Var-1413	492.881	0.594066	0.00981519	0.0109441	0.0100347	0.00845426	0.0106525	0.00856275	0.00925333	0.0158884	0.0113041	0.0117703	0.00992118	0.00776412	0.00983646	0.00731306	0.00766433	0.00811928	0.00728502	0.00923072	0.0101474	0.00773778	0.0118539	0.0110227	0.00922542	0.0127266
Var-1414	269.089	0.95561	0.036201	0.0457606	0.0388242	0.0407231	0.0428546	0.0357069	0.030374	0.0371556	0.0308349	0.027836	0.0281331	0.0344197	0.036007	0.0373158	0.0359489	0.0296863	0.0319549	0.0398621	0.022767	0.0222021	0.0161384	0.0178466	0.0235037	0.0233888
Var-1415	779.633	0.611102	0.00290395	0.00324479	0.00294633	0.00342646	0.00354727	0.00275491	0.00251877	0.00332389	0.00273982	0.00230091	0.00269262	0.00245719	0.00282206	0.00308552	0.00294545	0.00249235	0.00374189	0.00344045	0.00306088	0.0033124	0.00239892	0.00275398	0.00300672	0.00284335
Var-1416	118.059	3.69756	0.00812582	0.008271	0.00646971	0.00758762	0.00667932	0.00755367	0.00690768	0.00775563	0.00786068	0.00614973	0.00799411	0.00655056	0.00661733	0.00651868	0.00495894	0.00591844	0.00608627	0.00685948	0.00560423	0.00516048	0.00616928	0.00631614	0.00627445	0.00685036
Var-1417	117.056	3.69756	0.124517	0.127887	0.105858	0.120605	0.113728	0.110982	0.111652	0.104958	0.125692	0.0998123	0.120956	0.116092	0.110079	0.10846	0.0868755	0.0940379	0.092689	0.101891	0.0972836	0.0872069	0.0984432	0.0984664	0.0999866	0.101419
Var-1418	439.08	0.76053	0.898121	1.05212	0.9101	1.0146	1.03031	0.821495	0.870814	1.02583	0.801275	0.842449	0.816948	0.77967	1.04665	0.677782	0.988881	0.837705	0.921239	1.07051	0.89319	0.903311	0.83523	0.855679	0.797015	0.852109
Var-1419	872.628	0.611397	0.00312788	0.00278569	0.00292497	0.00168167	0.00227924	0.0032531	0.00237005	0.00281752	0.00232465	0.00205509	0.00267359	0.00243776	0.00285397	0.00300158	0.00275711	0.00321544	0.00255308	0.00270973	0.00228858	0.00328972	0.00274705	0.00283688	0.00248772	0.00299893
Var-1420	465.776	0.627531	0.00513779	0.00581874	0.00632926	0.00570118	0.00678368	0.00474981	0.00557377	0.00926901	0.00693728	0.00688487	0.00594578	0.00499562	0.00584146	0.00538715	0.00522941	0.00464928	0.00529996	0.00659396	0.00523063	0.00644666	0.00655583	0.00596801	0.00564773	0.00558367
Var-1421	100.046	1.47427	0.00868066	0.0100247	0.01078	0.0113229	0.0121792	0.0105874	0.00782411	0.0134752	0.00783817	0.00701209	0.00648054	0.00781433	0.0114134	0.00773918	0.00805073	0.00657055	0.00883274	0.0102857	0.00631304	0.00568369	0.00468496	0.00510442	0.00522633	0.00594101
Var-1422	367.089	5.68705	0.0108198	0.0116449	0.0105252	0.0113128	0.00956212	0.0106256	0.00869553	0.0113408	0.0105912	0.00841464	0.00978938	0.00629602	0.0127185	0.0112091	0.0097223	0.00877538	0.010373	0.0103043	0.0104006	0.00963808	0.0167524	0.0143245	0.00959078	0.00905529
Var-1423	598.745	0.611257	0.00415169	0.00485669	0.00487805	0.00488587	0.00536328	0.0045406	0.00338001	0.00527602	0.00392638	0.00408412	0.00394652	0.00367726	0.00486373	0.00400208	0.00442846	0.00318904	0.00347621	0.00477181	0.0040113	0.00493794	0.00418001	0.00394752	0.00337632	0.00312711
Var-1424	262.075	4.8965	0.0047377	0.00501439	0.00534427	0.00543374	0.00438889	0.00681791	0.00480979	0.0118329	0.00790164	0.00415417	0.00471489	0.00468666	0.00415462	0.00498323	0.00307572	0.00422323	0.00371313	0.00451718	0.00446744	0.00399623	0.00460611	0.00431081	0.00441746	0.00420739
Var-1425	1016.29	3.70866	0.00393739	0.00431923	0.00397127	0.00477568	0.00384199	0.00328478	0.00494764	0.00385806	0.0038178	0.00462818	0.00427621	0.0091148	0.00378601	0.00347613	0.00415539	0.0036334	0.00417359	0.00394713	0.00448824	0.00371567	0.00359057	0.00587677	0.00355503	0.00856554
Var-1426	635.207	4.97699	0.00942257	0.010016	0.0283632	0.0109067	0.00924197	0.0155225	0.00992257	0.0130658	0.00667223	0.00979407	0.00953246	0.00680355	0.00777076	0.0139766	0.00711608	0.00887339	0.00661468	0.00932667	0.00713829	0.00599616	0.00828964	0.00609312	0.0227069	0.00916516
Var-1427	254.082	3.07461	0.48513	0.583772	0.561704	0.616894	0.593287	0.488595	0.526152	0.643015	0.509933	0.483937	0.469032	0.463772	0.552034	0.566629	0.549693	0.435562	0.466369	0.575964	0.551299	0.536644	0.452875	0.413236	0.462714	0.508213
Var-1428	201.111	7.06282	0.00924972	0.00712778	0.00466285	0.00649942	0.00524599	0.00982874	0.00481266	0.00681126	0.0065097	0.0046791	0.00545924	0.0158133	0.0107866	0.0106026	0.00558008	0.00822105	0.0102906	0.00428567	0.00952914	0.00703094	0.00471725	0.00340025	0.00633723	0.00720427
Var-1429	459.197	3.07832	0.00432551	0.00422794	0.00507037	0.00652062	0.00575165	0.00474091	0.00516285	0.00543789	0.00587517	0.00447484	0.00478656	0.00499544	0.00526887	0.00724304	0.00511696	0.00471286	0.00438278	0.00487602	0.00608935	0.0050953	0.00523419	0.00417599	0.00470355	0.00706927
Var-1430	498.29	8.1719	0.00831288	0.00998718	0.00739277	0.00871057	0.00792334	0.00903302	0.00648595	0.0067141	0.00744775	0.00494677	0.00760378	0.0125722	0.0100586	0.00976444	0.00765855	0.00764129	0.009027	0.00729254	0.00917378	0.00690242	0.00184346	0.00167761	0.00645517	0.00853714
Var-1431	640.655	0.691811	0.0548173	0.0655759	0.058359	0.0616394	0.0663451	0.0526781	0.058617	0.0855124	0.0585329	0.0561474	0.0572634	0.0505263	0.0597193	0.0467198	0.0611587	0.0512922	0.0548469	0.0670762	0.0625398	0.0615399	0.0571837	0.060453	0.0566893	0.0556947
Var-1432	580.732	0.614429	0.00201402	0.0028376	0.00211608	0.00309227	0.00383495	0.00246805	0.00304	0.00298146	0.00254188	0.00270938	0.00265018	0.00247348	0.0023707	0.00292641	0.00313111	0.00189037	0.00315606	0.00335639	0.00311251	0.00337461	0.00264127	0.00253975	0.00260929	0.00288797
Var-1433	361.07	5.52593	0.0140523	0.016344	0.0143007	0.0178108	0.0183309	0.0121943	0.0150498	0.0175338	0.0154769	0.0114142	0.0133906	0.0149163	0.0164202	0.0146711	0.0132605	0.0128968	0.0140321	0.0177342	0.0126408	0.0134894	0.012835	0.0115853	0.0123577	0.0137253
Var-1434	444.034	3.89023	0.00804669	0.0100587	0.00829882	0.00684542	0.00879043	0.00825017	0.00742327	0.00751841	0.00635868	0.0071779	0.00742823	0.00537605	0.00813668	0.00741431	0.00795997	0.00812779	0.00794554	0.00928778	0.00809946	0.00806478	0.00856786	0.00777973	0.00649696	0.00686608
Var-1435	1008.01	0.868478	0.0147082	0.0138646	0.0172415	0.0149305	0.0152019	0.0103776	0.0107045	0.0128694	0.0121133	0.010277	0.00955813	0.0087915	0.0159309	0.0116286	0.0148772	0.0122291	0.0131676	0.0162856	0.0127201	0.00989311	0.00987595	0.0125149	0.00935	0.0107168
Var-1436	642.667	0.676872	0.0323103	0.0385766	0.0331274	0.0366786	0.0383663	0.0304666	0.0356146	0.0487699	0.0328244	0.0306083	0.0330952	0.0290609	0.0351272	0.0254672	0.0397185	0.0305266	0.0313122	0.0404401	0.0355323	0.0363018	0.0324195	0.0346033	0.0320998	0.0327987
Var-1437	575.73	0.626532	0.0024063	0.00382694	0.00255316	0.00291341	0.00353807	0.00234117	0.00300493	0.00389244	0.00392695	0.0032087	0.00337478	0.00297139	0.00308126	0.00255293	0.00287722	0.00248828	0.00279433	0.00307212	0.00331907	0.00319441	0.00338071	0.00284183	0.00285035	0.00303871
Var-1438	318.858	0.649731	0.00351388	0.00509318	0.00402771	0.00459995	0.00397609	0.00362349	0.00461921	0.00578292	0.0044632	0.00407122	0.00395944	0.00424406	0.00421665	0.0037315	0.00406418	0.00310997	0.00390308	0.00464578	0.00449906	0.00465018	0.00376646	0.00366983	0.00413747	0.00437896
Var-1439	250.073	4.17079	0.0144778	0.0167052	0.0138116	0.0149471	0.0209492	0.0166899	0.0144251	0.0247109	0.0159375	0.0136174	0.0165809	0.0171577	0.0214365	0.0181566	0.0144667	0.0119338	0.0160882	0.0168647	0.0144753	0.0155157	0.0223762	0.0204712	0.018922	0.0197274
Var-1440	236.878	0.642104	0.00784603	0.0106164	0.0112319	0.00844166	0.00994985	0.00874931	0.00890207	0.0107164	0.00754526	0.00731343	0.0080274	0.00877234	0.0092232	0.00796518	0.00956211	0.00818745	0.00925983	0.0113245	0.00844593	0.0105263	0.00671301	0.00756173	0.00828271	0.00716004
Var-1441	250.038	4.65502	0.00825439	0.00952162	0.00826881	0.00813705	0.00757897	0.00882222	0.00857637	0.0108171	0.0109868	0.00777066	0.0106742	0.00778603	0.0111586	0.00840449	0.00609703	0.00787519	0.00904334	0.0087081	0.0113699	0.0109693	0.0178945	0.0154516	0.00962285	0.0111446
Var-1442	595.736	0.616536	0.00384983	0.00401789	0.0039165	0.00396493	0.00424393	0.00347302	0.00379869	0.00615138	0.00376537	0.00475258	0.00351162	0.00327101	0.00346551	0.00389579	0.0044344	0.00312587	0.0039275	0.00366187	0.00407404	0.00424416	0.0035308	0.00395455	0.00338993	0.0031418
Var-1443	439.221	3.07482	0.010028	0.00936113	0.00973789	0.0125959	0.010163	0.00854691	0.0107427	0.0120491	0.0101429	0.00766173	0.00910543	0.0104166	0.0103682	0.0134274	0.0102285	0.00797572	0.00914194	0.00952407	0.0116646	0.0106292	0.00993696	0.00941955	0.00964398	0.0117876
Var-1444	641.708	0.626406	0.00347044	0.00448529	0.00453091	0.00414668	0.00545106	0.00313392	0.00469768	0.00592483	0.00431396	0.00419983	0.00381339	0.00354101	0.00371328	0.00396409	0.00452255	0.0030092	0.00487134	0.00499407	0.00488382	0.00432041	0.00430098	0.00430377	0.00441499	0.00457248
Var-1445	300.854	0.627531	0.0319123	0.0385553	0.038896	0.0374009	0.0376577	0.0333349	0.0331823	0.0333508	0.0235006	0.0234995	0.0317009	0.031647	0.0353584	0.0327838	0.0386608	0.0267969	0.0328816	0.0410209	0.0313124	0.0361762	0.02056	0.0222716	0.0275873	0.0238225
Var-1446	470.782	0.633644	0.00592251	0.00708707	0.00596955	0.00605513	0.00667849	0.00619726	0.00621108	0.00835923	0.00488076	0.00513701	0.00501744	0.00392858	0.00653414	0.00579831	0.00598924	0.00542219	0.00584612	0.00632011	0.00584315	0.00638722	0.00447582	0.00407341	0.00545737	0.00496313
Var-1447	335.09	4.47876	0.00970771	0.0123732	0.0100816	0.0126933	0.0119907	0.00878248	0.0105322	0.0158362	0.0102046	0.00701849	0.0100667	0.0110131	0.0119218	0.00937486	0.0110129	0.00834457	0.00982993	0.0116208	0.0125196	0.0124221	0.00866021	0.00772021	0.00952872	0.0118081
Var-1448	370.808	0.676308	0.0622954	0.0694836	0.0690057	0.0695405	0.0753184	0.0589734	0.0610636	0.0902899	0.0604533	0.0574636	0.0610863	0.0552629	0.0655138	0.0580653	0.0683434	0.0539687	0.0593948	0.0733366	0.0621754	0.0659913	0.057543	0.0577443	0.0571649	0.0587145
Var-1449	421.803	0.625494	0.00826634	0.00918583	0.00948114	0.00973082	0.00935358	0.00911144	0.00828076	0.00866686	0.00633485	0.00605634	0.00765711	0.00709827	0.00888503	0.00902951	0.00913989	0.00691164	0.00907587	0.0101475	0.00904196	0.00902143	0.005678	0.00569063	0.00796891	0.00726589
Var-1450	288.048	4.28486	0.0183677	0.0210974	0.0186625	0.024727	0.0221116	0.0204188	0.0235543	0.0292026	0.0183462	0.0146465	0.0200303	0.0209627	0.0242168	0.0212401	0.0195846	0.0162107	0.0182988	0.0226349	0.025754	0.0272194	0.0250725	0.0209844	0.0202179	0.0231658
Var-1451	737.054	0.793901	0.023924	0.0259657	0.026276	0.0262904	0.0280576	0.0223993	0.0233257	0.0336633	0.0232758	0.0226316	0.0219508	0.0206675	0.0277899	0.0214716	0.0244465	0.0205792	0.0231573	0.0266618	0.0226717	0.0248875	0.0215648	0.0220703	0.0228833	0.0221706
Var-1452	259.074	4.98033	0.122139	0.131263	0.446904	0.135633	0.136523	0.25836	0.144078	0.20304	0.111642	0.14878	0.163769	0.105878	0.116078	0.193807	0.0977582	0.127788	0.101675	0.126864	0.117063	0.0908328	0.120189	0.114695	0.41724	0.131592
Var-1453	228.035	4.26956	0.0133721	0.0147299	0.0133326	0.0163802	0.0144695	0.0129624	0.0115777	0.0163283	0.0134273	0.0132702	0.0132515	0.00665686	0.0144784	0.0139988	0.0125397	0.0122142	0.0138179	0.0141609	0.00820645	0.0075573	0.0180829	0.0181019	0.00893831	0.00826552
Var-1454	167.049	5.81051	0.0185205	0.017293	0.0140462	0.0149037	0.011323	0.0177521	0.0130678	0.0153858	0.0171596	0.0107815	0.015011	0.018063	0.0208486	0.0185244	0.0109497	0.0169047	0.0190442	0.0134398	0.0196112	0.0146715	0.0230635	0.0210226	0.019871	0.0218011
Var-1455	502.909	0.595193	0.0165464	0.0218015	0.0162992	0.0158527	0.019164	0.0140903	0.0190235	0.0289773	0.0234064	0.0235469	0.0199915	0.0165418	0.0183316	0.0160332	0.0166401	0.0163521	0.0141182	0.0169621	0.0191171	0.0172575	0.023662	0.0208881	0.0178807	0.0225403
Var-1456	1097.32	3.72483	0.00392908	0.00385834	0.00305762	0.00467464	0.0038453	0.00302413	0.00410246	0.00282899	0.00384681	0.00325193	0.00368453	0.00720849	0.00386331	0.00407885	0.00334046	0.00350685	0.00327856	0.00369933	0.00335133	0.00253581	0.0048849	0.00539935	0.00504334	0.0073453
Var-1457	331.104	5.81033	0.0178321	0.0137047	0.0105778	0.0103708	0.00792096	0.0204997	0.0079824	0.00895413	0.0157629	0.00711248	0.0125596	0.019648	0.0193262	0.0222418	0.00846603	0.018395	0.0174051	0.00993132	0.0180168	0.0110981	0.0245251	0.0199632	0.0176704	0.0218802
Var-1458	404.239	12.5339	0.0045463	0.00438894	0.00430455	0.00486898	0.00444284	0.00373143	0.00396136	0.00544371	0.00348708	0.00377481	0.00369909	0.0034431	0.00423145	0.00457272	0.00428332	0.00367289	0.0035803	0.00455212	0.00376666	0.00418104	0.00300447	0.00299957	0.00326486	0.00380883
Var-1459	359.122	0.762399	0.0394117	0.0472144	0.0416535	0.0433147	0.048187	0.0381369	0.0409744	0.0539512	0.0388835	0.036482	0.0375897	0.0382139	0.043593	0.216339	0.0472717	0.0368134	0.0404044	0.0467258	0.0432016	0.0414863	0.0346553	0.0360622	0.0368135	0.0368494
Var-1460	310.136	1.25462	0.0410216	0.0637878	0.0621068	0.0531682	0.0528955	0.0558031	0.0444018	0.0634867	0.0464705	0.04094	0.0420373	0.0400343	0.0451422	0.0491853	0.0504322	0.0388487	0.0435157	0.0484826	0.0354355	0.0257644	0.0348411	0.0402263	0.0339924	0.0344164
Var-1461	859.57	0.657617	0.00382348	0.00447216	0.00433549	0.0045856	0.00460373	0.00348052	0.0039578	0.00518318	0.00376891	0.00370885	0.00434443	0.00356573	0.00406402	0.00400588	0.0045136	0.0026742	0.00405094	0.0055801	0.00419128	0.00420431	0.00310856	0.0039148	0.0039866	0.00394162
Var-1462	854.238	3.65371	0.00396755	0.0047844	0.00479885	0.00623305	0.00524562	0.00375208	0.005104	0.00438857	0.00441342	0.00526095	0.00524425	0.00586316	0.0050922	0.00453498	0.00435935	0.00421858	0.00452864	0.00509101	0.00456709	0.00406816	0.0038174	0.00844931	0.00323129	0.00485346
Var-1463	346.856	0.624088	0.0176432	0.0202862	0.0189226	0.0214075	0.0212754	0.0186828	0.0177279	0.0194018	0.0127474	0.0119964	0.0162455	0.0160406	0.0193868	0.019213	0.020695	0.0143972	0.01779	0.0208285	0.018847	0.0193518	0.0109615	0.0105065	0.015853	0.0120888
Var-1464	349.104	6.26774	0.0100702	0.00976871	0.00892835	0.0107606	0.0103841	0.00881741	0.00856325	0.0102425	0.00959447	0.00696131	0.00821713	0.0271636	0.011986	0.00922966	0.00815202	0.00869695	0.00896145	0.00982647	0.00903155	0.00902396	0.00368683	0.00236996	0.00769914	0.00886737
Var-1465	433.06	4.479	0.00881528	0.0102163	0.00729066	0.00611884	0.0106887	0.00765441	0.00772314	0.0110589	0.00883754	0.00772807	0.00837866	0.00627236	0.0094736	0.00734868	0.00817228	0.00718792	0.00812557	0.00953119	0.00927279	0.0093893	0.00809355	0.00687419	0.00849565	0.00797664
Var-1466	228.042	4.82148	0.00658534	0.00793749	0.00595166	0.00675148	0.00674885	0.00566636	0.00590837	0.0072732	0.00607692	0.00575788	0.00570636	0.0050279	0.00592612	0.00643289	0.00647403	0.00552828	0.0058266	0.0067859	0.00628243	0.00543777	0.00942646	0.00758799	0.00491046	0.00584047
Var-1467	636.204	4.97707	0.00338794	0.00383813	0.0103615	0.00473868	0.00361151	0.00660109	0.00362628	0.00421982	0.0026745	0.00432132	0.00448107	0.00320079	0.00310637	0.0055316	0.00283161	0.00359114	0.00318764	0.00399401	0.00282596	0.00199705	0.00333171	0.00257232	0.00819665	0.00330856
Var-1468	457.781	0.629778	0.00487428	0.00595284	0.00551184	0.00586219	0.00612384	0.00401938	0.00588981	0.00923729	0.00730331	0.00786614	0.00558583	0.00415543	0.00543801	0.00469505	0.00572349	0.00433154	0.00515702	0.00507311	0.00544297	0.00602046	0.00650386	0.0063385	0.00532013	0.00588186
Var-1469	390.087	4.03951	0.0138709	0.0194221	0.013504	0.015841	0.015531	0.0105069	0.00897496	0.00694787	0.0143872	0.0155288	0.00733449	0.00596136	0.0137903	0.012476	0.0166613	0.0153881	0.0123173	0.0150672	0.0065598	0.00509104	0.00694707	0.0069531	0.00585111	0.00610943
Var-1470	406.003	1.95951	0.0127402	0.015428	0.0155477	0.0136418	0.0159692	0.0140585	0.0142298	0.0253799	0.0158738	0.0155203	0.0154865	0.0121487	0.012998	0.0141524	0.0148348	0.0114522	0.0143207	0.0160471	0.0142164	0.0137878	0.0151439	0.0159469	0.0137477	0.013461
Var-1471	526.737	0.635131	0.00667283	0.00794812	0.00810731	0.00762984	0.00824592	0.00755808	0.00764226	0.00965557	0.00796869	0.00695944	0.00669663	0.00608424	0.00740133	0.00728181	0.00816317	0.00577744	0.00762184	0.00804194	0.00837604	0.00651664	0.00686218	0.00777203	0.00746507	0.00767839
Var-1472	339.092	5.81082	0.0392856	0.0378017	0.0316635	0.0297457	0.0248017	0.0425216	0.0258518	0.0314893	0.0356019	0.020808	0.0321286	0.0519576	0.0476961	0.0430258	0.0230407	0.0391117	0.0400218	0.0284477	0.0461262	0.0319502	0.0597887	0.0519008	0.0405533	0.0489791
Var-1473	176.04	3.2798	0.0152513	0.0172785	0.0121	0.0168869	0.0154786	0.0144103	0.0151523	0.0107522	0.0114599	0.0109161	0.0140107	0.0150454	0.0169606	0.0173321	0.0117048	0.0129546	0.0143024	0.0162762	0.0105467	0.0121435	0.0105953	0.0100876	0.00964011	0.0124164
Var-1474	369.842	0.627589	0.00440239	0.00621859	0.00531398	0.00530559	0.00590313	0.00518142	0.00465504	0.00676148	0.00569406	0.00489462	0.00485009	0.00434717	0.00529753	0.00502566	0.0058961	0.00438673	0.00463512	0.00547374	0.00407076	0.00476814	0.00505576	0.00306355	0.00502682	0.00418037
Var-1475	498.821	0.596428	0.00537625	0.00651247	0.00570481	0.00599088	0.00600206	0.00421989	0.00432074	0.00670955	0.00455086	0.00439299	0.00462291	0.00428914	0.00572078	0.00431232	0.00518115	0.00464674	0.00393425	0.00518391	0.00466289	0.00498052	0.00423531	0.00356105	0.00464336	0.00432302
Var-1476	492.051	4.25166	0.0180531	0.0260883	0.01662	0.0133216	0.0233452	0.0130478	0.0124957	0.0111315	0.0212014	0.0214403	0.0102055	0.00580566	0.0161091	0.0132453	0.0242785	0.0175214	0.0197236	0.0205322	0.00934453	0.00613454	0.0115051	0.0110728	0.00982804	0.0103669
Var-1477	655.707	0.612289	0.00251401	0.00325064	0.00322413	0.00406332	0.00399871	0.0031541	0.0033762	0.0038368	0.00317406	0.00278016	0.00302928	0.00265074	0.00377138	0.00317853	0.00305601	0.00258859	0.00350826	0.00375033	0.00285689	0.00307494	0.00251399	0.00280141	0.00313874	0.00289468
Var-1478	180.04	5.68737	0.0615558	0.0563105	0.0518456	0.0523577	0.0439446	0.0644394	0.0442596	0.0571014	0.0568523	0.0426428	0.05383	0.041512	0.0692856	0.0656617	0.046061	0.0523669	0.0577775	0.0482086	0.0652806	0.0477718	0.0738138	0.0574209	0.0582509	0.0592056
Var-1479	338.095	5.80916	0.0100883	0.0101302	0.00729946	0.00810142	0.00616432	0.0110613	0.00668651	0.00784604	0.0103853	0.005628	0.00769169	0.0109379	0.01175	0.0106728	0.0057197	0.010323	0.0101343	0.00787848	0.012599	0.00857266	0.0154973	0.0126842	0.0109471	0.0123202
Var-1480	375.092	4.46188	0.0148132	0.0172719	0.0114966	0.0134193	0.018543	0.0132136	0.0114665	0.0133404	0.0123969	0.0111436	0.0137637	0.00807471	0.0136603	0.0098185	0.0123808	0.0112229	0.013104	0.0140394	0.00922566	0.0108834	0.0128792	0.0134827	0.0076374	0.0100494
Var-1481	444.034	4.27454	0.0082137	0.0102287	0.00880376	0.00680358	0.00901306	0.00808401	0.00726683	0.00862443	0.00639629	0.00644859	0.00720991	0.00622189	0.0084549	0.00781717	0.00837053	0.00753182	0.00831639	0.00840763	0.00820621	0.00851876	0.00910999	0.0103463	0.00716164	0.00694403
Var-1482	369.074	4.29669	0.0168084	0.0224395	0.0192708	0.0102116	0.0193589	0.0178988	0.0176785	0.0211222	0.0168388	0.0158265	0.0159752	0.00676792	0.0190158	0.0174783	0.0179007	0.0153475	0.017259	0.0187464	0.0174336	0.00949073	0.0174916	0.0159281	0.0144122	0.016203
Var-1483	446.045	4.05178	0.0329028	0.0459806	0.0250918	0.0229615	0.0337421	0.0192249	0.0138365	0.011429	0.0300491	0.0378117	0.0147124	0.00673658	0.0269547	0.0210407	0.0400451	0.0302295	0.0299425	0.0340921	0.00945572	0.00669662	0.0145722	0.0166959	0.0099461	0.00914433
Var-1484	129.057	4.34092	2.91645	3.26766	3.25912	3.15045	3.34037	3.32071	3.55842	5.1615	4.55758	3.3801	4.29727	4.21137	3.2102	3.44207	3.04877	2.77669	2.82061	3.23415	4.50278	4.02001	4.55352	4.58744	4.65009	4.41226
Var-1485	257.91	0.602979	0.00329429	0.00352408	0.00308234	0.00349794	0.0034891	0.0025221	0.00306876	0.00341298	0.00339673	0.0033265	0.00249524	0.00241168	0.00341244	0.00249883	0.00341876	0.00242672	0.00217532	0.00252534	0.00272234	0.00226891	0.00331282	0.002959	0.00250925	0.00247531
Var-1486	155.009	0.840396	0.0283877	0.0335671	0.0423085	0.0306389	0.0336515	0.0364565	0.030908	0.0363154	0.0271111	0.0280302	0.0280295	0.0257753	0.0290145	0.0326977	0.0289822	0.0251972	0.0253982	0.0289376	0.0235366	0.0252166	0.0200398	0.0220125	0.0350395	0.0254575
Var-1487	495.035	0.772192	0.00798826	0.0107619	0.00794175	0.00986373	0.00951115	0.00765529	0.00784331	0.00796564	0.00437161	0.00548049	0.00663306	0.00750844	0.00921171	0.0679107	0.0086922	0.00654761	0.00817814	0.0101252	0.0071204	0.00718917	0.00507772	0.00358656	0.00501021	0.0036427
Var-1488	481.753	0.625234	0.00412101	0.00478033	0.004314	0.00458609	0.00422603	0.00369521	0.00359598	0.00466353	0.00350545	0.00332628	0.00352746	0.00369817	0.0036238	0.00367487	0.00444665	0.00266373	0.00366287	0.00431511	0.00394873	0.0042084	0.00302608	0.00273013	0.00359295	0.00271486
Var-1489	188.036	4.47892	0.06847	0.0840897	0.0854608	0.0854156	0.0836062	0.0736503	0.0669118	0.083909	0.0656944	0.0652859	0.0634712	0.0531738	0.0747088	0.0713392	0.0693396	0.0616571	0.0623317	0.0796554	0.060266	0.0630077	0.0599265	0.0611864	0.0574345	0.0593107
[truncated: 346 more rows]
