# Supplementary material for: Metabolomic profiling for the identification of potential biomarkers involved in a laboratory azole resistance in Candida albicans
Source: PLoS One. 2018 Feb 2;13(2):e0192328. doi: 10.1371/journal.pone.0192328 (PMC5796700; doi:10.1371/journal.pone.0192328)
Supplement: S2 Table — (XLS) [file pone.0192328.s002.xls]

## Sheet: Sheet1
	mzmed	rtmed	S group1	S group2	S group3	S group4	S group5	S group6	S+KCZ 1	S+KCZ 2	S+KCZ 3	S+KCZ 4	S+KCZ 5	S+KCZ 6	R group 1	R group 2	R group 3	R group 4	R group 5	R group 6	R+KCZ 1	R+KCZ 2	R+KCZ 3	R+KCZ 4	R+KCZ 5	R+KCZ 6
Var-1	412.284	8.27074	0.000212423	0.000271732	0.000397615	0.000369867	0.000420753	0.000382302	0.000489555	0.000492966	0.000520878	0.000583919	0.000515477	0.000491471	0.000364775	0.000327399	0.000320771	0.000350318	0.000383286	0.000362155	0.000539304	0.000586546	0.000570435	0.000480505	0.000616053	0.000592023
Var-2	358.205	4.67915	0.00131733	0.00116146	0.000240574	0.000242557	0.000208847	0.00103389	0.000599371	0.000574397	0.000792124	0.000632021	0.000733404	0.000765133	0.00392055	0.00388803	0.00503523	0.00555872	0.0047403	0.00513081	0.00157009	0.00146024	0.00132869	0.00147039	0.00156491	0.0012304
Var-3	297.077	9.26115	0.00158625	0.00149149	0.00167758	0.00184925	0.00170372	0.00179546	0.00190319	0.00200659	0.00202279	0.00180567	0.00217767	0.00170966	0.000773264	0.00075476	0.000926086	0.00112109	0.00079328	0.000867862	0.00211484	0.0019086	0.00185839	0.00160992	0.00161491	0.00184923
Var-4	241.097	7.68518	0.00531088	0.00472713	0.00457472	0.00496118	0.00465866	0.00480871	0.00227727	0.00252492	0.00247126	0.00230676	0.00270155	0.0021699	0.000913824	0.000968465	0.00149561	0.00184984	0.000861966	0.000949567	0.0026154	0.00271936	0.00232543	0.00244412	0.00250306	0.00255972
Var-5	197.129	4.76738	0.00167972	0.00176439	0.00157321	0.00189337	0.00183414	0.00181799	0.000924559	0.000901393	0.00101667	0.00108775	0.00101664	0.00102565	0.000752207	0.000712689	0.000711793	0.000864594	0.000786936	0.00078899	0.000844972	0.000947809	0.000971594	0.000779551	0.000840828	0.000834576
Var-6	573.987	5.52734	0.000441444	0.0003177	0.000315171	0.000320778	0.00021088	0.000284216	0.00118644	0.00102302	0.0012629	0.00137705	0.00135403	0.00102702	0.00091954	0.00089201	0.00101931	0.0010658	0.00109886	0.00130394	0.000548621	0.000860818	0.000544083	0.00068408	0.000734648	0.00064399
Var-7	155.082	1.65583	0.0270997	0.02697	0.0249454	0.0232156	0.0257924	0.0237908	0.0180774	0.0196794	0.0235851	0.0218629	0.0223916	0.0179539	0.00503025	0.0051572	0.00558605	0.00619698	0.00475779	0.00587011	0.0250761	0.0228215	0.0240162	0.0219993	0.0200776	0.0255315
Var-8	344.316	10.5416	0.00169165	0.00521984	0.000995066	0.00709016	0.00281713	0.0097747	0.00447409	0.00780834	0.00265172	0.00422798	0.0145048	0.00599598	0.00933285	0.0286637	0.0257243	0.0250721	0.0269318	0.0338812	0.0138716	0.00991643	0.00508873	0.0115399	0.00784125	0.0122531
Var-9	345.319	10.5395	0.000346885	0.00117072	0.000214647	0.00162415	0.000615625	0.00215806	0.000916138	0.00165837	0.000518532	0.0009378	0.00316255	0.00120794	0.00208333	0.00629348	0.00555968	0.00566202	0.00593867	0.00759448	0.00303907	0.0022086	0.00110568	0.00258225	0.00168217	0.00258796
Var-10	144.081	4.2063	0.00303053	0.00536401	0.00730478	0.00662301	0.00674228	0.00589518	0.0070955	0.00731812	0.00817572	0.0075294	0.00729451	0.00669874	0.00660941	0.00481328	0.00430075	0.00505819	0.00615405	0.00591018	0.0061726	0.00547917	0.00635489	0.00561653	0.00537647	0.00607671
Var-11	300.29	10.5559	0.000266827	0.000359354	0.000338924	0.000572475	0.000417707	0.000579555	0.00537429	0.00978517	0.00920602	0.00584624	0.00868903	0.00475884	0.000698982	0.00139446	0.00120167	0.00120444	0.00130913	0.00154833	0.00467306	0.0025095	0.00395856	0.00194474	0.00178993	0.00495166
Var-12	170.06	4.20474	0.00125326	0.00215608	0.00276217	0.00254065	0.00248541	0.00223149	0.00266269	0.0029054	0.00299341	0.00276242	0.00277744	0.00246704	0.00242827	0.00191363	0.00162899	0.00194967	0.00233423	0.00215153	0.00212035	0.0020469	0.00241231	0.00214686	0.00199908	0.00236833
Var-13	251.069	1.24002	0.000735678	0.000724258	0.000934088	0.00105215	0.000696295	0.000829258	0.000847156	0.00114148	0.00117824	0.00051645	0.00101012	0.000507044	0.000625617	0.000736161	0.000664565	0.000666322	0.000711383	0.000614128	0.00312431	0.00230169	0.00341415	0.00232401	0.00209001	0.00308258
Var-14	395.331	9.93991	0.00042523	0.000351448	0.000417802	0.000401042	0.000562327	0.000420839	0.00129008	0.00235986	0.00207921	0.00152524	0.00231718	0.00119756	0.000347712	0.000353734	0.000400418	0.000407654	0.000251312	0.00030227	0.00176046	0.0012013	0.0015556	0.000619359	0.000667997	0.00167519
Var-15	385.153	3.51247	0.00234794	0.00193768	0.00317492	0.00255839	0.00277668	0.00266982	0.00715938	0.00629127	0.00582691	0.00598603	0.00602369	0.00514595	0.00278868	0.00214791	0.00266782	0.00288052	0.00224812	0.0021125	0.00533675	0.00539246	0.00696281	0.00510797	0.00491316	0.00448449
Var-16	416.136	4.76457	0.000793468	0.000706009	0.000721822	0.000708876	0.000618533	0.000517536	0.00117145	0.00106682	0.00102585	0.0010114	0.00106209	0.000978017	0.000238099	0.00021403	0.000179592	0.00022409	0.000239483	0.000232603	0.00107632	0.00109594	0.00114888	0.00108362	0.000980244	0.00095214
Var-17	211.144	5.7688	0.00290258	0.00290472	0.00242953	0.00277797	0.00290624	0.0027552	0.00194717	0.00194865	0.00231037	0.00221214	0.00209845	0.00212092	0.00145081	0.0015547	0.00136359	0.00138084	0.00144105	0.00157243	0.00241302	0.00235566	0.00230307	0.00173566	0.00213042	0.00224682
Var-18	147.047	1.27814	0.00130389	0.0017783	0.00226033	0.00189979	0.00240907	0.00175259	0.00381759	0.00410423	0.00486763	0.00385032	0.00375409	0.00345971	0.00233695	0.00207215	0.00172995	0.00183261	0.00208306	0.00207461	0.00369631	0.00319661	0.00440737	0.00321746	0.00302831	0.00388585
Var-19	432.311	9.40363	0.000688078	0.000699444	0.000858878	0.000942587	0.00090411	0.000964498	0.00269599	0.0025949	0.00299302	0.00472039	0.00296718	0.00212883	0.000977915	0.000776564	0.000765891	0.000839279	0.000971892	0.000977115	0.00382123	0.00377317	0.00352823	0.0023536	0.0027869	0.00423178
Var-20	832.198	4.2542	0.000845377	0.000691389	0.00095356	0.000762114	0.000655898	0.000819297	0.000735372	0.000742927	0.000984485	0.000675104	0.000645538	0.000479232	0.000544324	0.000460424	0.000512963	0.000562324	0.000480956	0.000455239	0.000848753	0.000607241	0.000876538	0.000496794	0.00052448	0.000740277
Var-21	212.082	8.00603	0.00221101	0.00193344	0.00175886	0.00180405	0.00179236	0.00182791	0.00184719	0.00202739	0.0020723	0.00186446	0.00214968	0.00165784	0.000762326	0.000777092	0.00103358	0.00122232	0.000792833	0.000808247	0.00209044	0.00204237	0.00205884	0.00176634	0.0018595	0.00198777
Var-22	323.278	11.8811	0.00120649	0.000881901	0.000855443	0.000876719	0.00116679	0.00080496	0.00103473	0.00119586	0.00111681	0.000948938	0.00127974	0.000941219	0.00285907	0.00251082	0.00184839	0.00219773	0.00286727	0.00267983	0.00232579	0.00191834	0.00168864	0.0015125	0.00148758	0.00251595
Var-23	204.123	1.69851	0.00580646	0.00551483	0.00493635	0.00507007	0.00583719	0.00417983	0.00462198	0.00448151	0.00544565	0.00447778	0.00446329	0.00345699	0.0126354	0.0124659	0.0139479	0.0135268	0.0109467	0.0128664	0.00575309	0.005433	0.0060056	0.00574787	0.00628729	0.00565677
Var-24	1024.64	10.1633	0.000504941	0.000481927	0.000782792	0.000935522	0.000543602	0.000540301	0.0129277	0.0182503	0.0151686	0.0151759	0.0155186	0.0125594	0.000373963	0.000372192	0.000678287	0.000636146	0.000370447	0.000637478	0.0103918	0.00768896	0.00744462	0.00710661	0.0081393	0.00796346
Var-25	159.092	4.20428	0.00707168	0.00812279	0.00905889	0.0081058	0.00855666	0.00724981	0.00926642	0.00995994	0.0105445	0.00950682	0.00954668	0.00872761	0.00807677	0.0067989	0.00569775	0.00648384	0.00761779	0.00728947	0.00762675	0.00686644	0.00807653	0.00684378	0.00621312	0.00706525
Var-26	160.076	2.09888	0.0020101	0.00241607	0.00198921	0.00217571	0.00207413	0.00240445	0.00175295	0.00183153	0.00187513	0.00179023	0.0018701	0.00188634	0.001393	0.00136506	0.0014414	0.00196595	0.00141339	0.00153941	0.00191019	0.00202822	0.00197306	0.00168604	0.00178293	0.00186807
Var-27	499.348	11.2627	0.00453517	0.00331738	0.00533844	0.00517671	0.00486034	0.00288328	0.00294335	0.0033496	0.00338315	0.00301789	0.00312368	0.00274846	0.00393848	0.00330354	0.00280384	0.00251655	0.00290332	0.00359339	0.00345796	0.00278564	0.00320449	0.00236722	0.0025934	0.00357922
Var-28	322.274	11.8799	0.00550746	0.00382982	0.00375068	0.00392655	0.00487939	0.00337508	0.00462384	0.00488581	0.00508903	0.00425396	0.00585585	0.00434479	0.0127013	0.0111123	0.00837142	0.00950874	0.0128159	0.0121474	0.010039	0.00859557	0.00767273	0.00637536	0.00633512	0.0107255
Var-29	983.609	9.67156	0.000729123	0.000696967	0.00138844	0.00160154	0.000739341	0.000480291	0.044127	0.0660863	0.0437894	0.0559788	0.0531482	0.0359015	0.000414414	0.00035997	0.000391452	0.000430675	0.000438164	0.000924772	0.0496062	0.0369737	0.0361957	0.0249374	0.0321782	0.025918
Var-30	212.09	8.97838	0.00390013	0.00403539	0.00352491	0.00393001	0.0030369	0.00439365	0.00399158	0.00440491	0.00435145	0.00368986	0.00515655	0.00358885	0.00191796	0.00234934	0.00256713	0.00299733	0.00227667	0.00242655	0.00458228	0.00419888	0.00405178	0.00397941	0.00405291	0.0044487
Var-31	211.087	8.97966	0.0287587	0.0291699	0.0252094	0.0287815	0.0214103	0.0315101	0.0281052	0.0307506	0.0295877	0.0267371	0.0370427	0.0249884	0.0134599	0.0165178	0.0176506	0.0210874	0.01608	0.0163144	0.0322207	0.0296276	0.0290878	0.0284793	0.0293336	0.0310899
Var-32	528.274	8.40338	0.000253803	0.000292821	0.00029578	0.000321747	0.000370858	0.000337452	0.00185224	0.00255795	0.0025528	0.00117987	0.00185488	0.00119433	0.000327477	0.000315675	0.000296611	0.000294294	0.000304916	0.000337832	0.00191903	0.00118264	0.00188797	0.000778978	0.00099888	0.00105428
Var-33	498.349	11.2328	0.0154395	0.0128671	0.0185201	0.0186386	0.016625	0.00997841	0.01964	0.0199533	0.0208381	0.019604	0.0189887	0.0174308	0.0148444	0.0115329	0.00992409	0.012379	0.0102691	0.0124166	0.0176178	0.0138311	0.0155255	0.0125219	0.0150291	0.0174728
Var-34	289.097	9.14496	0.00112016	0.000905222	0.00112177	0.0010469	0.0012628	0.00087064	0.00184355	0.00206044	0.002204	0.00185384	0.00217507	0.00164335	0.000865815	0.000840582	0.000792215	0.000855533	0.000851467	0.00075653	0.00204968	0.00169106	0.0019221	0.00130436	0.0013721	0.00209875
Var-35	430.295	8.2725	0.000966378	0.000982597	0.00105398	0.00109578	0.00114326	0.00108398	0.00153087	0.00140997	0.00157899	0.00153167	0.00146766	0.0013961	0.00106776	0.000922811	0.000888697	0.000990784	0.00111783	0.00102841	0.00157705	0.00158708	0.00168195	0.00106588	0.00142497	0.00153921
Var-36	354.337	12.8577	0.00177619	0.00104482	0.00115574	0.000942099	0.0020265	0.000747741	0.00417096	0.00315863	0.00290712	0.00243367	0.00280126	0.00286048	0.00580769	0.00597701	0.0023689	0.00251929	0.00395065	0.00530157	0.0133883	0.00966994	0.00862038	0.0127991	0.0123736	0.0111633
Var-37	372.347	11.2082	0.000333526	0.000638522	0.000338012	0.000534418	0.000759622	0.000564514	0.00171594	0.00301255	0.00149637	0.00212093	0.00355617	0.00285856	0.00128291	0.00168997	0.00119782	0.000722755	0.00184271	0.00179281	0.0061263	0.00418281	0.0030115	0.00478536	0.00409627	0.00742826
Var-38	424.282	10.9569	0.00215451	0.00159327	0.00337355	0.00300932	0.00383186	0.00138632	0.000679964	0.00130955	0.00126422	0.000920875	0.00128395	0.000590057	0.00273015	0.00270668	0.00141906	0.0013616	0.00222979	0.00217978	0.00176116	0.00125711	0.001378	0.000522695	0.000377655	0.000997918
Var-39	416.316	10.7919	0.000206643	0.000224949	0.000218581	0.000318681	0.000311565	0.000361083	0.000437313	0.000383212	0.000455576	0.000420202	0.000419619	0.000454977	0.000272254	0.000230512	0.000249715	0.000254688	0.000267111	0.000309323	0.00082088	0.000949101	0.000797124	0.000638662	0.00067241	0.000699737
Var-40	123.046	1.27611	0.00542985	0.00626732	0.00786973	0.00629565	0.00830518	0.00588087	0.0127324	0.0128375	0.0163625	0.0135963	0.0117696	0.0129076	0.00855872	0.0070959	0.00603945	0.00647083	0.0071827	0.00677131	0.0142296	0.0113421	0.0161913	0.011178	0.0103211	0.0137398
Var-41	460.274	10.5798	0.000366584	0.000310837	0.000431753	0.000360475	0.000538793	0.000358168	0.000519282	0.00059778	0.000801533	0.000659921	0.000465935	0.000595102	0.000536455	0.000392483	0.00036943	0.000382489	0.000381268	0.00027064	0.00074175	0.000543602	0.000855729	0.000590826	0.000579596	0.000852254
Var-42	1021.62	10.2699	0.000666038	0.000470041	0.000974582	0.0010221	0.000915735	0.000453034	0.00511524	0.00681295	0.00636454	0.00629361	0.00613117	0.00463216	0.000661631	0.000524072	0.000734709	0.000603071	0.000424015	0.000849377	0.0065267	0.00552079	0.00537801	0.00401855	0.00410738	0.00631826
Var-43	1035.64	10.1062	0.130635	0.0959327	0.157655	0.150061	0.136735	0.0802258	0.502721	0.655492	0.617474	0.574919	0.580638	0.46122	0.107055	0.0940041	0.0951666	0.0810229	0.0944389	0.130727	0.65738	0.560567	0.561316	0.393147	0.439974	0.592658
Var-44	126.089	1.23101	0.000733131	0.000980915	0.00104839	0.000946142	0.00105914	0.000835089	0.00032266	0.000365257	0.00045984	0.000313581	0.000302985	0.000255256	0.0010009	0.000787262	0.00088307	0.000983002	0.000921937	0.000936283	0.000493286	0.000480588	0.000632773	0.000514246	0.000496058	0.000694544
Var-45	1036.64	10.1062	0.0782588	0.0567042	0.0935226	0.0894509	0.0810311	0.0476411	0.303804	0.398587	0.371401	0.348222	0.350714	0.2767	0.063449	0.0557947	0.0565586	0.0479995	0.0562024	0.0770737	0.394219	0.334739	0.334163	0.235311	0.263319	0.353917
Var-46	396.283	9.8492	0.000483183	0.000357065	0.000573319	0.000493122	0.000600553	0.000308578	0.000403553	0.000784506	0.000618723	0.000413896	0.000729887	0.000414922	0.000470562	0.000501758	0.00030712	0.000317194	0.000392398	0.000397158	0.000628035	0.000400084	0.000568305	0.000204019	0.000216451	0.000564999
Var-47	357.28	10.7652	0.00819187	0.00723493	0.00686599	0.00719149	0.00606764	0.00737818	0.0187267	0.0187987	0.023912	0.0201545	0.021724	0.0205879	0.00570704	0.00494772	0.0033669	0.00458854	0.00523357	0.00532517	0.0217126	0.0279179	0.0268065	0.0174201	0.0199833	0.0276301
Var-48	1037.65	10.1061	0.0261577	0.0189031	0.030617	0.0297613	0.026994	0.0159197	0.101285	0.132688	0.123618	0.116237	0.11679	0.0923159	0.0210213	0.018822	0.0187168	0.015971	0.0187457	0.0256054	0.132012	0.112039	0.111597	0.0784413	0.0881469	0.118292
Var-49	309.243	9.61694	0.000202022	0.000194495	0.000491087	0.000483359	0.000422919	0.000267315	0.00317214	0.00391775	0.00353351	0.00365184	0.00348555	0.00278375	0.000343429	0.000255478	0.000319817	0.000318757	0.000282908	0.000401379	0.00353761	0.00275016	0.00322746	0.00270644	0.00290984	0.00305825
Var-50	114.066	0.940099	0.00245572	0.00234819	0.00236265	0.00221518	0.00259036	0.00229687	0.00172165	0.00209615	0.00234288	0.00171863	0.00199001	0.00165622	0.00179161	0.00193904	0.0022973	0.00246045	0.00158476	0.00196136	0.00159655	0.00140347	0.00193126	0.00102157	0.000919943	0.00110799
Var-51	573.322	5.53382	0.0014995	0.00115527	0.00108352	0.00102164	0.000783	0.000984035	0.00244133	0.00222934	0.00272432	0.00289526	0.00265787	0.00217554	0.000422876	0.000353794	0.000489428	0.000440492	0.000375721	0.000425779	0.00118022	0.00177005	0.00127897	0.00138796	0.00153301	0.00121327
Var-52	358.283	10.7645	0.00212685	0.00185247	0.00171371	0.00182327	0.00153138	0.00185487	0.00476533	0.00489499	0.00609835	0.00476678	0.00549259	0.00524201	0.00144098	0.00125141	0.000818027	0.00110001	0.0012717	0.00130684	0.00543863	0.00665891	0.00653149	0.00433487	0.00496373	0.00704197
Var-53	273.121	0.824558	0.0784996	0.0926627	0.0760114	0.0891025	0.0720904	0.0824353	0.0287977	0.0438093	0.0468121	0.0302369	0.0410763	0.0366851	0.064081	0.0522182	0.0606589	0.0686727	0.0622879	0.0719798	0.0468646	0.0350001	0.0428797	0.0310733	0.023356	0.0445155
Var-54	337.274	11.7269	0.00172191	0.00386057	0.0053413	0.00513038	0.00498438	0.00272391	0.0128161	0.0166896	0.0147833	0.0133586	0.0138508	0.00971005	0.00394753	0.003167	0.00267756	0.00255526	0.00335552	0.00410176	0.015299	0.0143225	0.0128721	0.0117827	0.0123764	0.0160571
Var-55	1038.65	10.1038	0.00639021	0.00457037	0.00725058	0.00701838	0.00630056	0.00361821	0.0250251	0.0328309	0.0307923	0.0285611	0.0287236	0.0228301	0.00476012	0.00418525	0.00433431	0.00361594	0.00433756	0.00594639	0.0321255	0.0273477	0.0263757	0.019239	0.0215783	0.0286248
Var-56	410.191	4.20641	0.00247448	0.00203058	0.00230207	0.00204549	0.00188807	0.00164866	0.00221739	0.00260618	0.00241331	0.00235682	0.00222103	0.00197836	0.00160706	0.00161423	0.000978229	0.00115218	0.00148601	0.00138387	0.00143039	0.00112983	0.0013456	0.0011853	0.00106721	0.00102551
Var-57	409.188	4.20641	0.00973031	0.00780943	0.00883294	0.00763939	0.00715712	0.00611802	0.00876786	0.00968368	0.00892483	0.00884499	0.00857524	0.00769131	0.0056735	0.00594544	0.00337709	0.00389321	0.00537419	0.00497614	0.00487117	0.00419586	0.004519	0.00431134	0.00391586	0.00366809
Var-58	325.293	12.5823	0.000407533	0.000334658	0.000280302	0.000312649	0.000415735	0.000272217	0.00072497	0.000708996	0.000656215	0.000536188	0.000724551	0.000503654	0.000919704	0.000873558	0.000621129	0.000729366	0.000857521	0.000843376	0.00139897	0.00115302	0.000857117	0.000847482	0.000889633	0.00138068
Var-59	231.145	0.87094	0.00369596	0.00348757	0.0030388	0.00298348	0.00308738	0.00322846	0.00111616	0.00154774	0.00179539	0.00113163	0.00153241	0.00115042	0.0019081	0.00230246	0.00258194	0.00291548	0.00175739	0.0021444	0.000567652	0.000403375	0.000568571	0.000262696	0.000256433	0.000581536
Var-60	226.12	1.30886	0.00688038	0.00724523	0.00639785	0.00679673	0.00638303	0.00761833	0.0059083	0.00613076	0.00712473	0.00581843	0.00631836	0.0051681	0.0051192	0.00518196	0.00581993	0.00717633	0.00533136	0.00547643	0.00905461	0.00917246	0.0094692	0.00661023	0.00637275	0.00983147
Var-61	839.563	9.21075	0.000166132	0.000231908	0.000177346	0.000224866	0.000209126	0.000287681	0.000795344	0.000537046	0.000707703	0.000616629	0.000663943	0.000806869	0.000209162	0.000185728	0.000142992	0.000177372	0.000204868	0.0001793	0.000588718	0.000600621	0.000518314	0.000477491	0.000499445	0.000373588
Var-62	189.074	4.20443	0.0213136	0.0206885	0.0217162	0.0200584	0.0201858	0.0173121	0.0222857	0.0240258	0.0257292	0.0227134	0.0228109	0.0204981	0.0192426	0.0165612	0.0133923	0.0146663	0.0178897	0.0167878	0.0183696	0.0160271	0.0187277	0.0156191	0.0144922	0.0169163
Var-63	235.165	0.857549	0.128689	0.132784	0.105651	0.124754	0.111444	0.110686	0.0475849	0.068156	0.0694574	0.0514446	0.0683072	0.0585511	0.0863243	0.0729017	0.0781423	0.0864206	0.0849059	0.100536	0.0711584	0.0571741	0.060382	0.0521005	0.0404297	0.073087
Var-64	188.07	4.2043	0.186933	0.180311	0.18975	0.172986	0.175995	0.151049	0.193833	0.203544	0.218455	0.196224	0.197572	0.178026	0.166879	0.143107	0.115065	0.128452	0.154911	0.146589	0.156222	0.137549	0.162807	0.134113	0.123449	0.143008
Var-65	312.664	10.4903	0.000735449	0.000643788	0.00107757	0.00110652	0.0013849	0.00105765	0.000536922	0.0010491	0.000814479	0.00067173	0.000523574	0.000463303	0.00154724	0.00170499	0.00149286	0.00149067	0.00175173	0.00166212	0.00211453	0.00164075	0.00181481	9.03494e-05	0.00020552	0.000395284
Var-66	275.121	0.826372	0.00578752	0.00721643	0.00567886	0.00649062	0.00539464	0.00624708	0.00230298	0.00335038	0.00361392	0.00229058	0.00323632	0.0028408	0.00480891	0.00392499	0.00445743	0.00538876	0.00472118	0.00530297	0.0035543	0.00273409	0.00337765	0.00244798	0.00180507	0.00350751
Var-67	236.168	0.857885	0.0134451	0.0138432	0.011179	0.0129964	0.0116817	0.0116049	0.0054472	0.00738201	0.00778102	0.00592226	0.00733892	0.00621047	0.00947523	0.00806737	0.0083412	0.00932998	0.00905789	0.0107341	0.0074196	0.00653706	0.00659572	0.00592916	0.00454256	0.00797391
Var-68	1088.61	7.40661	0.000180358	0.000125262	0.000168497	0.00013668	0.000131055	0.000185005	0.000381196	0.000265532	0.000344367	0.000372088	0.000334364	0.000268921	0.000139634	0.000104694	9.75334e-05	0.000108446	0.000118168	0.000112959	0.000198383	0.000284418	0.000207334	0.000183252	0.00023452	0.000208169
Var-69	274.124	0.824558	0.00836958	0.0102031	0.00815746	0.00935508	0.00747789	0.00877706	0.00320678	0.00476447	0.00511241	0.00334179	0.00461404	0.00400147	0.00699399	0.00561858	0.00654173	0.00727126	0.00673219	0.00770688	0.00502646	0.00386484	0.00477394	0.0035244	0.00254385	0.00487543
Var-70	158.041	0.824087	0.00766268	0.0104877	0.00905674	0.0100543	0.00975797	0.00954481	0.00626671	0.00811152	0.00897251	0.00697547	0.00735587	0.00670815	0.00907417	0.00777003	0.00824255	0.00904935	0.00955078	0.00906624	0.00814279	0.00677311	0.00872138	0.00553517	0.0052435	0.00916658
Var-71	567.349	5.92101	0.000571269	0.000455909	0.000518844	0.000466776	0.000476629	0.00048093	0.000945675	0.000966796	0.0011443	0.0010175	0.00116241	0.000822052	0.000414731	0.00211185	0.00330279	0.00392777	0.00252357	0.0030804	0.00128234	0.0011847	0.00113983	0.00097643	0.00100967	0.00104358
Var-72	356.69	1.24414	0.00108357	0.00115782	0.00109479	0.00103486	0.00112836	0.0010423	0.00107179	0.00139462	0.00250603	0.00123258	0.00158166	0.000749414	0.000887336	0.000948935	0.00102186	0.00115388	0.000830334	0.000892049	0.000990615	0.00119536	0.00199465	0.000645966	0.000567533	0.00108327
Var-73	183.092	5.46458	0.00173182	0.0013301	0.0015919	0.00130729	0.00140997	0.00111763	0.0182518	0.0246482	0.0265535	0.0206055	0.0253082	0.0176692	0.00100729	0.000972332	0.00101323	0.0011214	0.000876674	0.000888629	0.0226281	0.0159688	0.0180272	0.0100783	0.0109023	0.0204563
Var-74	391.285	9.21658	0.000557367	0.000568653	0.000514832	0.000570914	0.000790079	0.000577038	0.00186394	0.00178579	0.00184647	0.00175294	0.00199225	0.00190036	0.000612024	0.000606835	0.000521679	0.000506831	0.000612264	0.000564951	0.00161439	0.0015071	0.00196589	0.00119537	0.00133136	0.00143413
Var-75	257.147	0.824526	0.0754675	0.0765631	0.0668333	0.0692395	0.0784809	0.0741157	0.0605981	0.0640309	0.0700644	0.062517	0.0657017	0.0574362	0.0668121	0.0485339	0.0591715	0.0649423	0.0690937	0.0700045	0.0638711	0.0617418	0.0613381	0.0526884	0.0464447	0.0626949
Var-76	1039.67	10.6844	0.182514	0.145615	0.223898	0.215373	0.218574	0.189648	0.551878	0.686825	0.705367	0.597791	0.588431	0.548249	0.175027	0.169309	0.249901	0.234122	0.153662	0.217326	0.778206	0.626855	0.708004	0.569882	0.632354	0.731828
Var-77	169.076	5.18499	0.00221734	0.00180395	0.00210316	0.00186092	0.00189397	0.00169339	0.0358618	0.0457109	0.0485039	0.0417411	0.0490566	0.0362961	0.0015469	0.00143044	0.00162192	0.00180283	0.00141297	0.0014454	0.0428504	0.0319696	0.0349742	0.0223449	0.0229693	0.0419302
Var-78	227.139	4.96701	0.00481468	0.00482653	0.00362702	0.00386612	0.00471551	0.00390179	0.0118163	0.0121204	0.0135526	0.013053	0.0141249	0.0121715	0.00319602	0.00353115	0.00265014	0.00272867	0.00330746	0.00317503	0.00643386	0.00650835	0.00678565	0.0057381	0.00587682	0.00627101
Var-79	450.284	9.61823	0.00515126	0.0034106	0.00556349	0.00583437	0.00553374	0.00387819	0.0273999	0.035915	0.043537	0.031113	0.0423074	0.0224113	0.00492287	0.00450405	0.00414719	0.00427424	0.0041014	0.00515092	0.029167	0.0229771	0.0260468	0.017637	0.0206084	0.0325284
Var-80	146.084	4.17904	0.0137323	0.0176355	0.0186202	0.0171874	0.0166825	0.015862	0.0227738	0.0265505	0.0286352	0.0227829	0.0252912	0.0210296	0.0179125	0.0167959	0.013646	0.0155819	0.0184633	0.017985	0.0233364	0.0201976	0.0229413	0.0190031	0.0193909	0.0231415
Var-81	450.248	1.33052	0.00101549	0.00103764	0.000858702	0.00091105	0.000806242	0.00102055	0.00134399	0.00133131	0.00211091	0.00123895	0.00174187	0.00108892	0.000561919	0.000661477	0.000907081	0.00108221	0.000476566	0.000629288	0.000449342	0.000912967	0.000795116	0.00059798	0	0.000404616
Var-82	233.065	1.23993	0.000749511	0.000865572	0.0011701	0.00113209	0.00099029	0.000907004	0.00155384	0.00209312	0.00204041	0.00117821	0.00186526	0.00118794	0.00115248	0.00109424	0.000993402	0.0011933	0.00120728	0.00111103	0.00325221	0.00301428	0.00355614	0.0025763	0.00231291	0.00329191
Var-83	1040.67	10.6921	0.111135	0.0872176	0.133379	0.128511	0.130178	0.113055	0.336356	0.420093	0.427439	0.363323	0.356976	0.331495	0.104525	0.100727	0.149497	0.139738	0.091255	0.129177	0.472015	0.377254	0.426016	0.349745	0.384951	0.44216
Var-84	1042.68	10.6931	0.00945541	0.00723692	0.0110843	0.0108643	0.0106027	0.00922961	0.0280162	0.034837	0.0357243	0.0302336	0.0296518	0.0275707	0.00845449	0.00810677	0.0122935	0.0115349	0.00735515	0.0105589	0.039222	0.0312262	0.0357046	0.0293604	0.0321337	0.0362378
Var-85	225.103	10.0341	0.00440128	0.00448457	0.00332249	0.00422929	0.00298257	0.00527288	0.00357752	0.00412645	0.00433856	0.00358309	0.00533877	0.00339861	0.00212476	0.00329875	0.00294112	0.00347552	0.0030636	0.00301021	0.0050187	0.00428217	0.00428235	0.00366057	0.00385706	0.00499376
Var-86	840.566	9.21088	7.56181e-05	0.000116747	8.94224e-05	0.000122587	0.000107672	0.000156627	0.000437423	0.000295277	0.000387705	0.000319743	0.000352538	0.000451555	0.000107811	0.000106207	8.12727e-05	9.4438e-05	9.31122e-05	0.000110577	0.000291357	0.000308717	0.000259562	0.000249847	0.000263195	0.000195909
Var-87	584.303	4.47216	0.00116973	0.00111057	0.00108098	0.00104549	0.00121174	0.00100129	0.000877988	0.000798882	0.00106604	0.0010432	0.000769375	0.000856057	0.0010972	0.000964176	0.000850101	0.000941931	0.000997615	0.000960934	0.000756539	0.000775555	0.00100109	0.000587858	0.000802904	0.000689979
Var-88	969.594	10.2318	0.00213777	0.00162737	0.00288736	0.00283933	0.00276842	0.00185601	0.0187555	0.0239988	0.0217312	0.0207229	0.0201469	0.0163239	0.00254555	0.0024941	0.00282009	0.00234562	0.00201568	0.00276462	0.0248277	0.0210843	0.020443	0.017865	0.019431	0.0204386
Var-89	393.223	4.42523	0.00135756	0.00123492	0.0011865	0.00122852	0.00121724	0.0012604	0.00129959	0.00152378	0.00247045	0.00126258	0.00163512	0.00102478	0.00108823	0.00112551	0.00113267	0.00136684	0.000834696	0.000921831	0.00110478	0.00132259	0.00181364	0.000770385	0.000732416	0.000981959
Var-90	205.097	4.2043	0.38418	0.341733	0.357527	0.328183	0.329275	0.283959	0.369378	0.388706	0.418002	0.375083	0.376151	0.33903	0.313558	0.289035	0.2172	0.24247	0.292566	0.278453	0.294329	0.260714	0.309873	0.25077	0.229199	0.269437
Var-91	305.304	10.3664	0.000354991	0.000264468	0.000407539	0.000367197	0.000516085	0.000247594	0.00116147	0.00131878	0.00117707	0.00114331	0.00121674	0.00101061	0.000396649	0.00041336	0.00026772	0.000250982	0.000336086	0.00039748	0.00170852	0.00116993	0.00137464	0.000809144	0.000839922	0.00138663
Var-92	931.624	8.26808	0.000274703	0.000299692	0.00022527	0.000251966	0.000235284	0.000286288	0.000300758	0.00022729	0.000288268	0.000286119	0.000265453	0.000229928	0.000190554	0.000228268	0.000184403	0.000221184	0.000197229	0.000213183	0.000218378	0.00027635	0.000250785	0.000154023	0.000223355	0.000178734
Var-93	235.087	6.4856	0.000984193	0.000920521	0.000930956	0.000961603	0.000898861	0.00087021	0.00197915	0.00241069	0.00242963	0.00193094	0.00257138	0.00177291	0.000816909	0.000824858	0.000742335	0.000865569	0.000850695	0.000852785	0.00265949	0.00207926	0.00233929	0.00161018	0.00163591	0.00236687
Var-94	871.449	5.05025	0.000508813	0.000433569	0.000471491	0.000464892	0.000512948	0.000472741	0.000382266	0.000347387	0.000421463	0.000418298	0.000338028	0.000359442	0.000468423	0.000437618	0.000406707	0.000456966	0.000428485	0.000449328	0.000297627	0.000336706	0.000408607	0.000267693	0.000334965	0.000284053
Var-95	120.079	2.38626	0.522835	0.600641	0.623514	0.584988	0.609049	0.525762	0.544342	0.552875	0.621224	0.550069	0.563296	0.52272	0.647512	0.568102	0.471529	0.544717	0.641664	0.585794	0.457493	0.448441	0.474564	0.419104	0.395031	0.45502
Var-96	356.294	9.43821	0.000520598	0.000522343	0.000484564	0.000533075	0.00054289	0.000544693	0.00233257	0.00265856	0.00240141	0.00227682	0.00268283	0.00206272	0.000576079	0.000497652	0.000400061	0.000463041	0.000549828	0.000516947	0.00179371	0.00160546	0.00154153	0.00121651	0.00139659	0.00165697
Var-97	226.106	10.03	0.000658602	0.000691914	0.000501345	0.000626241	0.000417304	0.000858053	0.000559536	0.000612956	0.00071961	0.000529684	0.000802393	0.000490564	0.000316496	0.000475288	0.000429929	0.000532185	0.000427636	0.000480376	0.000788044	0.000618979	0.000577334	0.000541827	0.000525088	0.000680267
Var-98	650.288	4.11226	0.00101962	0.000739873	0.000936646	0.000696741	0.00102021	0.000660954	0.000572337	0.00103452	0.00244198	0.000769662	0.000696409	0.000501981	0.000718765	0.000954228	0.000605054	0.000620286	0.000424357	0.000621152	0.000693337	0.00161391	0.00266564	0.000475444	0.000497539	0.000485898
Var-99	165.051	1.28569	0.0172399	0.0168967	0.0196266	0.0170702	0.0217813	0.0151555	0.0322254	0.0342831	0.0394117	0.0326336	0.0305035	0.0301534	0.0213287	0.0191368	0.0156104	0.01559	0.0192087	0.0179542	0.0271312	0.025797	0.0334765	0.0263112	0.0232488	0.0272609
Var-100	502.329	10.6928	0.000807764	0.000648114	0.000929463	0.000939125	0.000941028	0.000797426	0.00183716	0.00217567	0.00233263	0.00199404	0.0020336	0.00177193	0.000888047	0.000853672	0.000976793	0.000952529	0.000812619	0.000983684	0.00249707	0.00218789	0.00224364	0.00169689	0.00201462	0.00247427
Var-101	189.161	0.726039	0.000998051	0.00106314	0.00138569	0.00105696	0.00102328	0.000996154	0.000521585	0.000662368	0.000774568	0.000517129	0.00055975	0.000586223	0.00119926	0.00120809	0.00100842	0.00121172	0.000936288	0.00101416	0.000673335	0.000611949	0.000715448	0.000492876	0.000437537	0.000695239
Var-102	1007.51	4.73265	0.000464372	0.000386268	0.00042079	0.000459249	0.000451961	0.000444886	0.000297933	0.000268066	0.000352977	0.000353387	0.000252742	0.000258776	0.000398299	0.00041305	0.000385567	0.000476729	0.00041196	0.000406227	0.000283758	0.000335957	0.00033051	0.000202438	0.000250398	0.000183
Var-103	118.085	0.938529	0.769537	0.882595	0.819112	0.870754	0.949959	0.795499	0.887671	1.08187	1.19339	0.996946	1.09733	0.999991	0.904605	0.805543	0.762127	0.778349	0.895326	0.933666	1.21763	1.08198	1.14306	0.956975	0.820135	1.38841
Var-104	324.29	12.5837	0.00189261	0.00146709	0.00127251	0.00124073	0.00175781	0.00123057	0.00296623	0.00328964	0.00260796	0.00207942	0.00326617	0.0020416	0.00387329	0.00371737	0.00286573	0.00307636	0.00380242	0.0037601	0.00591458	0.00493133	0.00385774	0.00388393	0.00400918	0.0062398
Var-105	996.599	10.0402	0.000158708	0.000126438	0.000232035	0.000232232	0.000200714	8.39017e-05	0.00134264	0.00180227	0.00180145	0.00168528	0.00200315	0.0015909	0.000181381	0.000175354	0.000138715	0.000105817	0.000134441	0.000182119	0.00198361	0.00163102	0.00148411	0.000964115	0.00112723	0.00129629
Var-106	511.097	0.742877	0.000269841	0.000247518	0.000300961	0.000220362	0.000246646	0.000221048	0.000191419	0.000184619	0.000274628	0.000167931	0.000194964	0.000141559	0.000262107	0.000203619	0.000218221	0.000238111	0.000234873	0.000175452	0.000198724	0.000213757	0.000255772	0.00021875	0.000171489	0.00023025
Var-107	398.14	5.15278	0.0011753	0.00111124	0.00130792	0.00133389	0.000795111	0.00107569	0.000319399	0.000413005	0.000309481	0.000144995	0.00042169	0.000168303	0.000885042	0.00114688	0.00082044	0.00100281	0.00126481	0.000889405	0.000558902	0.000543739	0.000629295	0.000500786	0.000436242	0.000473357
Var-108	1055.12	10.1194	0.00137742	0.000962004	0.0015104	0.00153098	0.00170638	0.00112885	0.00100492	0.000953557	0.00172087	0.000974964	0.00111401	0.00137844	0.00150424	0.001366	0.00122726	0.0011865	0.00141508	0.00165913	0.00217667	0.00203381	0.00230582	0.00189845	0.00188812	0.00306196
Var-109	141.071	0.831966	0.00420244	0.0048096	0.00436433	0.00452729	0.00560051	0.00513632	0.00547545	0.0055078	0.00646057	0.00586523	0.00548138	0.00481419	0.00519945	0.00417261	0.00434966	0.0048649	0.00577878	0.00505534	0.00507715	0.00516314	0.00580038	0.00426662	0.00441873	0.0056674
Var-110	237.185	11.9847	0.00314084	0.00233432	0.00184134	0.00215366	0.00185681	0.00261882	0.0250515	0.0271955	0.0257755	0.0239665	0.0294337	0.0258125	0.000982177	0.000864271	0.0019591	0.00249574	0.000971545	0.0010692	0.00778843	0.00539021	0.00431174	0.000953346	0.000919483	0.00817999
Var-111	952.55	10.0428	0.000678296	0.000439312	0.000969566	0.000860893	0.000912109	0.000261855	0.0172285	0.0231108	0.0194581	0.0187917	0.0184582	0.0138804	0.000708948	0.000632055	0.000505749	0.00031732	0.000418033	0.000629216	0.0176	0.0152255	0.0137827	0.00992929	0.0118514	0.0130517
Var-112	158.092	1.24415	0.00295026	0.0030007	0.00303705	0.0027147	0.0030982	0.00274665	0.00828133	0.00943133	0.0119836	0.00917406	0.00979535	0.00807324	0.00293105	0.00268458	0.00248488	0.00272415	0.00277358	0.00291681	0.00981847	0.00952812	0.0109471	0.00838682	0.00747818	0.00993461
Var-113	282.12	1.95397	0.00555108	0.00505562	0.00489732	0.00461725	0.00494961	0.00443942	0.00416173	0.00445951	0.00469767	0.00395425	0.00374511	0.00366228	0.00421157	0.00393299	0.00390771	0.00468787	0.00379667	0.00422467	0.00361447	0.00398041	0.00390848	0.0033158	0.00322285	0.00382289
Var-114	228.142	4.96662	0.000686226	0.000651642	0.000465932	0.000566141	0.000567059	0.000547725	0.00158103	0.00154791	0.00175612	0.00162457	0.00184937	0.00156928	0.000455908	0.000507011	0.000339761	0.000387258	0.000468623	0.000418201	0.000962443	0.000850911	0.000978526	0.000806917	0.000785705	0.000794384
Var-115	999.627	10.651	0.00132727	0.000964051	0.00193718	0.00177434	0.00185644	0.00112393	0.00833923	0.0104837	0.0101175	0.00948269	0.0107041	0.00879691	0.00179646	0.00180206	0.00171348	0.0014292	0.00133312	0.00153766	0.01157	0.0101782	0.0103246	0.00721344	0.00777617	0.00974508
Var-116	218.122	2.20952	0.00313193	0.00294447	0.00279624	0.00257453	0.0025838	0.00252468	0.00194518	0.00232548	0.00346005	0.0019323	0.00236986	0.00148867	0.00211113	0.00256144	0.00225635	0.00276248	0.00193517	0.00194691	0.00148626	0.00172138	0.00245418	0.00104482	0.000950053	0.00162057
Var-117	103.053	2.38537	0.0094131	0.0106102	0.0106416	0.0101723	0.010548	0.00921015	0.0093151	0.00982736	0.0109333	0.00962508	0.0101473	0.00876458	0.0111728	0.00938398	0.00831986	0.00965804	0.0113371	0.0104232	0.00784334	0.00810605	0.00825323	0.00716571	0.00683277	0.00818197
Var-118	206.101	4.20458	0.0500922	0.042199	0.0428941	0.0393165	0.0395208	0.0339623	0.0440669	0.0470756	0.0495191	0.0452827	0.0447627	0.0405611	0.0371479	0.0344011	0.0256374	0.0283736	0.0346195	0.0319983	0.0347891	0.0307412	0.0367157	0.0296582	0.0273182	0.0326155
Var-119	227.128	1.29045	0.000881351	0.000964704	0.00089718	0.000919275	0.000922849	0.00100444	0.000855298	0.000854551	0.00106145	0.000848272	0.000893313	0.000765061	0.000902953	0.00083635	0.000897249	0.0010544	0.000888013	0.000900083	0.00139526	0.00124639	0.00142267	0.00108913	0.00120301	0.00130375
Var-120	431.276	9.21672	0.000252987	0.000241369	0.000264153	0.000262073	0.000278894	0.000273035	0.000720577	0.000632125	0.000770053	0.000722126	0.000737254	0.000707756	0.000296459	0.000288109	0.000214365	0.000260628	0.000303635	0.000282767	0.000662486	0.000654293	0.000739048	0.000564245	0.000615373	0.000694497
Var-121	414.3	9.30499	0.000388446	0.00041045	0.000390715	0.000422898	0.000434213	0.000409661	0.00164603	0.00163976	0.00178816	0.0016537	0.00181063	0.00132368	0.000485447	0.00043231	0.000298862	0.000334846	0.000487283	0.000470631	0.00194951	0.00198097	0.00187844	0.00149471	0.00180555	0.00177344
Var-122	674.336	4.9578	0.000472812	0.000368646	0.000632503	0.000357373	0.000520854	0.00039158	0.000478843	0.000566726	0.000573247	0.000472285	0.000506755	0.00039082	0.000550042	0.00035206	0.000405261	0.000501297	0.000372549	0.000410068	0.000626704	0.000551137	0.000727237	0.000422633	0.00042814	0.000530052
Var-123	669.352	4.8314	0.000388448	0.000373293	0.000238782	0.000372183	0.000402425	0.000265009	0.000488043	0.000499676	0.000693989	0.000539371	0.000520658	0.000432995	0.000357332	0.000247678	0.000223251	0.000272024	0.000228441	0.000244715	0.000417834	0.000483547	0.000557138	0.000360493	0.000336585	0.000287906
Var-124	275.166	1.24429	0.000737075	0.000730738	0.000680657	0.000673784	0.000760458	0.000625065	0.00103007	0.00111984	0.00132003	0.00116837	0.00109671	0.00101116	0.000681479	0.000592031	0.000601355	0.000641002	0.00069746	0.000641583	0.00119029	0.0010736	0.00123764	0.000863467	0.00081097	0.00115583
Var-125	1011.64	10.27	0.0395615	0.0313122	0.0477724	0.0471064	0.0438949	0.0432451	0.187898	0.234607	0.232239	0.213283	0.205273	0.16987	0.0421451	0.0418653	0.052369	0.0484307	0.0407323	0.0518611	0.252525	0.22268	0.220411	0.195544	0.212309	0.248765
Var-126	1200.58	4.72758	0.000845736	0.000703486	0.000722841	0.000715296	0.000804784	0.000786937	0.000547186	0.000493998	0.000599199	0.000661771	0.00054686	0.000540466	0.00070307	0.000748321	0.000589555	0.000728501	0.000757247	0.00068401	0.000510328	0.000610458	0.00064867	0.000409941	0.000507705	0.000420681
Var-127	115.039	3.43341	0.0027417	0.00227508	0.00211205	0.00164565	0.00199447	0.00159385	0.00680699	0.00888014	0.00786954	0.00564493	0.00712254	0.00540643	0.00173029	0.00148967	0.0014646	0.000887033	0.00163968	0.000817663	0.00647245	0.00301586	0.00614538	0.0053276	0.00483155	0.00762516
Var-128	207.103	4.20552	0.00422186	0.00353039	0.00362115	0.00336332	0.00332071	0.00286689	0.00371471	0.00404624	0.0043764	0.00370063	0.00391959	0.00346698	0.00322032	0.0029263	0.00225678	0.00239217	0.00300046	0.00289916	0.00300044	0.00273667	0.00327262	0.00261586	0.00229919	0.00288895
Var-129	143.073	4.2063	0.000736363	0.001924	0.00302093	0.00274566	0.00271972	0.00248157	0.00269532	0.00289771	0.00324852	0.00271742	0.00289101	0.00263963	0.00278988	0.00167517	0.00166167	0.00201236	0.00246655	0.00235553	0.00245837	0.00206277	0.00257088	0.0026207	0.00229242	0.00280741
Var-130	937.444	5.9185	0.000368443	0.000309994	0.000332974	0.000323932	0.000278179	0.000358398	0.0013205	0.00125231	0.00156502	0.00136713	0.00153508	0.00113059	0.000268808	0.00023533	0.000327928	0.00034775	0.000288731	0.000276214	0.00056299	0.000636093	0.000524183	0.00043603	0.00044293	0.000421626
Var-131	140.068	0.826199	0.079647	0.0921356	0.0785417	0.0809176	0.102576	0.0900223	0.101606	0.0988164	0.116436	0.106876	0.101317	0.0845072	0.0914041	0.0708882	0.0803684	0.0885824	0.101714	0.0904869	0.0911924	0.095159	0.102124	0.0804155	0.0781348	0.103351
Var-132	303.211	0.683072	0.00152538	0.0014259	0.00182302	0.00139692	0.0017171	0.00117677	0.00118527	0.00105522	0.00152513	0.00114314	0.000998408	0.000749234	0.00147894	0.00136388	0.00141811	0.00157773	0.00162004	0.00142923	0.000733309	0.0009414	0.00109662	0.000594929	0.000710226	0.000728411
Var-133	612.334	4.86015	0.00153715	0.00144552	0.0013516	0.00145621	0.00158225	0.00141871	0.00112957	0.000806559	0.00110635	0.00118764	0.000846736	0.000977077	0.0013916	0.00146776	0.0012409	0.00141827	0.00142713	0.00142606	0.000766146	0.000836021	0.000974363	0.000552077	0.000790192	0.000646151
Var-134	948.45	5.11635	0.000505513	0.000418662	0.000444411	0.000458144	0.000483918	0.000432708	0.000363579	0.000265171	0.000386235	0.000413854	0.000308636	0.000296033	0.000445116	0.000473076	0.000371478	0.000419843	0.000432324	0.000423372	0.000246996	0.000315874	0.000331506	0.000198329	0.000246902	0.000255711
Var-135	355.263	9.2164	0.00200271	0.00197675	0.001737	0.00196002	0.00195093	0.00198522	0.00717257	0.00655073	0.00710525	0.00701099	0.00735859	0.00720271	0.00202044	0.00190097	0.00149806	0.00166603	0.00204979	0.00186661	0.00573573	0.00568202	0.00553211	0.00486499	0.00524506	0.0052796
Var-136	131.048	2.38626	0.0262009	0.0277466	0.0278307	0.0262266	0.0272269	0.0239801	0.0246872	0.0253914	0.0282298	0.0250799	0.0256621	0.0234657	0.0295681	0.0258486	0.0210602	0.0245236	0.0289586	0.0262283	0.0209401	0.0210653	0.0218754	0.0192074	0.0180955	0.0211311
Var-137	199.087	5.16622	0.000960486	0.000712892	0.000894317	0.000723706	0.000803192	0.000702442	0.00781391	0.00967768	0.0102668	0.00852905	0.0100698	0.00747672	0.000710013	0.000685803	0.000680348	0.000718143	0.000646996	0.000629311	0.00879243	0.00731985	0.00789078	0.00519647	0.00525161	0.00875506
Var-138	166.085	2.37228	1.26106	1.28164	1.53255	1.42855	1.53743	1.32457	1.46546	1.60069	1.71972	1.54148	1.57834	1.43445	1.67186	1.6728	1.29893	1.44795	1.67169	1.59916	1.29179	1.32115	1.37809	1.19123	1.10261	1.28769
Var-139	800.724	4.72838	0.000913142	0.00076394	0.000734559	0.000748555	0.000878589	0.000648464	0.000911317	0.00086204	0.00109085	0.00104695	0.000884009	0.000911421	0.000785856	0.000727971	0.000514171	0.000575363	0.000754057	0.000672987	0.000943736	0.00100519	0.00102304	0.000785321	0.00103403	0.000952005
Var-140	426.321	9.21586	0.000765342	0.000778923	0.000754917	0.000835982	0.000826085	0.000856025	0.00241414	0.00209209	0.00246115	0.00217682	0.00224721	0.0023375	0.000896036	0.000881304	0.000729724	0.000777407	0.000885901	0.000817926	0.00206718	0.00195622	0.00194558	0.00154683	0.00156468	0.0015187
Var-141	304.301	10.3671	0.00182744	0.00126805	0.00195915	0.00168731	0.00247072	0.00119216	0.00546195	0.00602622	0.00580021	0.00548114	0.00603918	0.00464757	0.00201294	0.00176078	0.00120241	0.00126462	0.00187244	0.00173909	0.00740833	0.00602231	0.0066054	0.00368305	0.00420588	0.00646205
Var-142	1012.64	10.2698	0.0225573	0.0178202	0.0269563	0.0265073	0.0248097	0.0242704	0.107332	0.13332	0.131375	0.121209	0.116455	0.0968774	0.0239277	0.0235639	0.0296569	0.0273702	0.0231396	0.0293178	0.143923	0.127088	0.125437	0.111421	0.120633	0.140841
Var-143	651.804	5.38374	0.000602739	0.000559833	0.000472356	0.000543194	0.000655756	0.000484427	0.000601212	0.00062064	0.00067353	0.000759733	0.000566608	0.000596426	0.000533911	0.000531123	0.000433694	0.000454395	0.0004933	0.000554361	0.000659849	0.000653173	0.000817629	0.000489013	0.000654626	0.000629175
Var-144	759.705	4.30953	0.000325402	0.000250083	0.000292176	0.000264373	0.000293198	0.00020704	0.000404842	0.000248226	0.0003503	0.000295053	0.000301431	0.000226872	0.000251181	0.000283191	0.000193415	0.000215075	0.000218819	0.000226032	0.000258077	0.000263224	0.000340123	0.00019561	0.000243517	0.000193735
Var-145	998.629	10.6545	0.00427041	0.00313431	0.00559382	0.00528978	0.0058664	0.0031701	0.0219319	0.0293576	0.0278253	0.0244272	0.0242822	0.0205931	0.00543852	0.00520282	0.00487724	0.00433835	0.00386315	0.00492715	0.0286059	0.024652	0.0251146	0.0189993	0.0209182	0.028335
Var-146	1023.64	10.163	0.000871543	0.000870377	0.00133852	0.00168264	0.000960567	0.000944972	0.0226244	0.0320734	0.0269918	0.0266116	0.0274612	0.021922	0.000679655	0.000654829	0.00124851	0.00107554	0.00160445	0.00107827	0.0186303	0.0137322	0.0137673	0.012587	0.0146701	0.0144586
Var-147	994.597	10.0739	0.00192656	0.00127593	0.00271933	0.00248057	0.00259098	0.00102262	0.0144772	0.0183782	0.017767	0.0161805	0.016272	0.0135719	0.00226388	0.00197843	0.00169202	0.00137733	0.00155305	0.00211961	0.0176456	0.0153915	0.0155755	0.0112515	0.0126544	0.0157048
Var-148	669.85	5.78726	0.000405068	0.000335022	0.00031628	0.000346684	0.000396729	0.000314248	0.000280851	0.000237016	0.000337259	0.00035698	0.000259235	0.000260583	0.000339348	0.0003883	0.000293334	0.000262528	0.000292726	0.000312443	0.000328895	0.000268809	0.000361035	0.000185746	0.000264513	0.000285165
Var-149	238.189	11.9852	0.000553858	0.000395897	0.000300231	0.000337995	0.000309893	0.000443737	0.00411332	0.00444596	0.00422331	0.00390321	0.00477074	0.00438538	0.000147723	0.000146362	0.000315327	0.000444931	0.0001601	0.000180914	0.00135564	0.000970844	0.000727936	0.000183189	0.000141159	0.00137043
Var-150	449.309	8.27101	0.000838811	0.000741071	0.000725482	0.000768731	0.000827632	0.000754426	0.00108038	0.00105795	0.00111004	0.00104945	0.00105402	0.000951562	0.000755109	0.000753013	0.00062576	0.000736316	0.000787487	0.000787635	0.00113577	0.00112718	0.00123405	0.000744017	0.000970265	0.00104299
Var-151	930.487	3.9455	0.000180756	0.000128539	0.000185073	0.000128446	0.000118956	0.000160251	0.000354735	0.0002307	0.000331397	0.000315164	0.000248597	0.000228711	0.000126488	0.000146659	0.000121024	0.000135167	0.000111474	0.000110848	0.000217196	0.000289885	0.00029467	0.000201281	0.000264685	0.000156473
Var-152	661.323	8.4765	0.000925499	0.00122158	0.00170579	0.00203301	0.00161365	0.00120777	0.000477791	0.000829504	0.000737613	0.000552933	0.000696624	0.000303922	0.00204661	0.00168626	0.000928426	0.001521	0.00182199	0.00164146	0.000978743	0.000768803	0.00102764	0.000375555	0.0003551	0.000638638
Var-153	698.355	13.8174	0.000344645	0.00030648	0.000241989	0.00027586	0.000761794	0.000392843	0.000653988	0.000724871	0.000970874	0.000533993	0.000492985	0.000406822	0.000835711	0.000728608	0.000707848	0.00125029	0.00107067	0.000704194	0.00190652	0.00111475	0.00113925	0.000547921	0.000757882	0.000897149
Var-154	538.355	9.00891	0.000475024	0.00045103	0.000697693	0.000764964	0.000671766	0.000673551	0.000920099	0.00151024	0.00153451	0.00127875	0.00136059	0.000916774	0.000553686	0.00110787	0.000606027	0.000428373	0.000613296	0.000576099	0.00158975	0.00156389	0.00202445	0.0010193	0.00138301	0.00103041
Var-155	373.274	9.21658	0.00376411	0.00359074	0.00297303	0.00342437	0.00346359	0.00353217	0.0128554	0.0117644	0.0128764	0.0123432	0.0129951	0.0127033	0.00351011	0.00331963	0.00263113	0.00290114	0.00326308	0.00323272	0.0103578	0.00976392	0.00975152	0.00827852	0.00904692	0.00898256
Var-156	448.306	8.27101	0.00288704	0.00269538	0.00249572	0.00260548	0.00285479	0.00257698	0.00362662	0.00352095	0.00379402	0.00380644	0.00346906	0.00333023	0.00265464	0.00248824	0.00235021	0.00244292	0.00261295	0.0026351	0.00381479	0.00385538	0.00415567	0.0025426	0.00336623	0.00350115
Var-157	997.625	10.6567	0.00769079	0.00569481	0.0103271	0.00952327	0.0106842	0.00572505	0.0395001	0.0534692	0.0500737	0.0444643	0.044514	0.0374941	0.0100641	0.00952142	0.00888884	0.00784415	0.00708162	0.00904844	0.0509139	0.0446187	0.0453844	0.0344327	0.0374877	0.0516873
Var-158	470.347	9.21408	0.000532902	0.000786185	0.000889293	0.00123589	0.00111653	0.0013863	0.00295526	0.00249162	0.00319869	0.00270883	0.00289494	0.00343541	0.00123711	0.00100596	0.0007954	0.000886167	0.00115355	0.00110012	0.00347386	0.0036835	0.00351286	0.00117304	0.00172685	0.00178829
Var-159	947.447	5.11613	0.000934933	0.000808218	0.000812781	0.000837933	0.000939266	0.000841984	0.000686967	0.000514362	0.000716841	0.0007309	0.000573033	0.000576359	0.000889107	0.000905454	0.000748025	0.000825325	0.000828218	0.000808228	0.000513862	0.000607883	0.000617439	0.000395018	0.000500808	0.000432576
Var-160	298.347	10.8874	0.00136993	0.00075991	0.00171787	0.00112208	0.00146838	0.000879352	0.00432563	0.00600857	0.00551131	0.00513451	0.0055242	0.00377292	0.00122301	0.00103738	0.000896721	0.000932634	0.00122532	0.00112709	0.00815617	0.00641177	0.00743894	0.00294645	0.00378517	0.00560105
Var-161	853.414	5.32043	0.00105954	0.00095299	0.000853927	0.00091211	0.00109944	0.000889139	0.000961138	0.000880532	0.00109876	0.00115245	0.000983327	0.00101443	0.000947638	0.000975559	0.000758973	0.000785163	0.000935336	0.000971559	0.00113114	0.00106602	0.00124531	0.000796478	0.000974577	0.000972029
Var-162	586.316	4.85892	0.00122679	0.00107597	0.00107406	0.00107625	0.00120926	0.00108902	0.000927125	0.000746078	0.000948649	0.00100645	0.000804653	0.000863033	0.00110662	0.0011413	0.00098571	0.00108803	0.00106778	0.00108884	0.000770793	0.000811028	0.000947008	0.000611481	0.000741088	0.000690069
Var-163	958.587	10.619	0.000208304	0.000153965	0.000352054	0.00032495	0.000375051	0.000145108	0.00228829	0.00297692	0.00303718	0.00260251	0.0026542	0.00208777	0.000306597	0.000277749	0.000285262	0.000205412	0.000169506	0.000268687	0.00321758	0.00278445	0.00296001	0.00224511	0.00238698	0.00327567
Var-164	467.32	8.27163	0.00196903	0.00176637	0.00171524	0.00180075	0.00191895	0.00179961	0.00234542	0.0022309	0.00269549	0.00254149	0.00230078	0.00218591	0.00170272	0.00202316	0.00158613	0.0017244	0.00183117	0.00177997	0.00248837	0.00257881	0.00281718	0.00185819	0.00216359	0.00228521
Var-165	488.237	4.1042	0.00236408	0.00192761	0.00218248	0.00187683	0.00205402	0.00164573	0.00201762	0.00187242	0.00298175	0.00220106	0.00162002	0.00159201	0.00189262	0.00206514	0.00162596	0.00177132	0.00177832	0.00152825	0.00175254	0.00220238	0.00334307	0.00134376	0.00171094	0.00156997
Var-166	993.594	10.075	0.00374375	0.00232815	0.0048019	0.00452775	0.00483058	0.00187298	0.0262513	0.0330789	0.0323228	0.0296717	0.0293965	0.0244029	0.00416199	0.00360408	0.00310529	0.00243257	0.0028152	0.00385842	0.0320533	0.028141	0.027916	0.0211876	0.0229103	0.0284198
Var-167	285.258	11.6758	0.000916777	0.000702901	0.000654333	0.000674437	0.000647227	0.000474755	0.000596177	0.000756608	0.000719918	0.000668853	0.00079504	0.000515902	0.000515305	0.000423806	0.000465348	0.000494341	0.000440841	0.000525048	0.000870349	0.000729846	0.000731709	0.000483701	0.000558749	0.0010067
Var-168	955.578	10.617	0.00677516	0.00482656	0.0105538	0.0101616	0.0109623	0.00457057	0.0648388	0.0842233	0.0880909	0.0737564	0.0723442	0.0594246	0.00955304	0.00860263	0.00866491	0.00690234	0.00569713	0.00793138	0.0899821	0.076764	0.0820637	0.0600129	0.0646597	0.0889777
Var-169	1014.65	10.2692	0.00161209	0.00122377	0.001894	0.00191106	0.00174066	0.00168666	0.00784996	0.0094752	0.0093814	0.00872968	0.00841316	0.00684023	0.00166263	0.00171309	0.00209771	0.00194172	0.00156898	0.00206943	0.0104627	0.00908771	0.00899469	0.00804724	0.00871682	0.0101503
Var-170	854.417	5.32043	0.000589907	0.00047886	0.000490221	0.000508373	0.000558338	0.000465993	0.000511037	0.000466211	0.000573296	0.000557977	0.000467568	0.000498227	0.000501296	0.000489113	0.000423411	0.000455231	0.000497598	0.00051086	0.000611057	0.000541849	0.000640207	0.000392834	0.000545261	0.000504402
Var-171	208.097	5.94363	0.00142298	0.00115605	0.00116852	0.00112517	0.00116397	0.00118747	0.000639493	0.00062955	0.000576544	0.000648142	0.000683779	0.000684144	0.00111009	0.00105047	0.000941426	0.00103757	0.00117891	0.00110981	0.000457575	0.000431129	0.000415164	0.000466492	0.000449204	0.000461098
Var-172	301.293	13.0729	0.000389426	0.000328293	0.000278013	0.000278964	0.00038654	0.000238339	0.00110809	0.00114845	0.00114706	0.00093993	0.00119258	0.000828839	0.000838862	0.000871865	0.000565143	0.000616656	0.000668735	0.00072358	0.00189172	0.00124992	0.00139012	0.00134543	0.0012934	0.00191843
Var-173	293.118	5.03481	0.00105752	0.000897197	0.00108129	0.00103583	0.00100582	0.00105982	0.00145782	0.0017787	0.00166233	0.00164097	0.00186522	0.0013243	0.0010508	0.000948635	0.00105618	0.00121647	0.0010157	0.00107011	0.00269737	0.00258053	0.00282258	0.00191939	0.00193757	0.00240227
Var-174	938.449	5.91663	0.000248023	0.000197619	0.000210354	0.000212681	0.00015369	0.000233607	0.000655741	0.000652778	0.000820504	0.000766344	0.000812241	0.000595961	0.000160206	0.000167369	0.000179381	0.000218801	0.000171005	0.000187122	0.000301944	0.000342775	0.000256904	0.000243291	0.000261597	0.000277145
Var-175	679.35	5.86168	0.000707297	0.00054784	0.000650613	0.000578468	0.000496457	0.000697391	0.000964343	0.000819383	0.000899175	0.000862098	0.000791851	0.000742629	0.00048264	0.000441832	0.000578402	0.000613942	0.000561583	0.000646758	0.000514978	0.000554083	0.000561485	0.000559499	0.000577192	0.000516875
Var-176	517.129	0.757863	7.10617e-05	6.2107e-05	4.28925e-05	7.30412e-05	0.000111232	0.000176254	0.00123352	0.000928614	0.00101468	0.000973	0.000818445	0.000881807	0.00021635	0.000172085	0.000293157	0.00035802	0.000172866	0.000190971	0.00134733	0.0012887	0.0015786	0.00142576	0.00155495	0.0012055
Var-177	1013.65	10.2698	0.00731821	0.00562074	0.00846228	0.00827601	0.00771971	0.00766904	0.0341179	0.042787	0.041948	0.0390415	0.0373149	0.0312653	0.00738913	0.00737908	0.0094414	0.00866437	0.00707889	0.00916518	0.046089	0.0403234	0.0402671	0.0359863	0.0386142	0.0453136
Var-178	446.736	3.88006	0.00117897	0.00119246	0.00119448	0.00100842	0.00142253	0.000853173	0.000496692	0.000859374	0.00193527	0.000561126	0.000638311	0.00047952	0.00112603	0.00146997	0.000955494	0.00113593	0.000794239	0.00103166	0.000700341	0.00173445	0.00298948	0.000489638	0.000428781	0.000478168
Var-179	499.291	7.66014	0.000769976	0.000658568	0.000605805	0.000691191	0.000735901	0.000662695	0.000599553	0.000561116	0.00063479	0.000652906	0.000525622	0.000480721	0.000676329	0.000710611	0.000572468	0.000621372	0.00068612	0.000636236	0.000492822	0.000628364	0.000616017	0.000451708	0.000588026	0.000565783
Var-180	1057.62	10.1209	0.0025306	0.00174617	0.00225653	0.00238246	0.00246661	0.00167449	0.00275723	0.0030598	0.00383677	0.00297474	0.00296499	0.00290786	0.00217196	0.00200435	0.00192372	0.0016775	0.00198025	0.00239346	0.00444488	0.00388917	0.00428584	0.0034942	0.00353987	0.00558436
Var-181	615.317	10.0174	0.000374967	0.000655288	0.000526981	0.00101313	0.000439885	0.00123775	0.00040598	0.000654929	0.000438973	0.000427135	0.00067397	0.000338165	0.000962381	0.0019655	0.00128807	0.00162757	0.00175664	0.00202136	0.00122851	0.000775794	0.000696836	0.000575935	0.000607242	0.000670399
Var-182	540.794	4.57233	0.0014365	0.00133469	0.00120847	0.001249	0.00137927	0.00114368	0.00115863	0.00101735	0.00135023	0.00137638	0.00107741	0.00117335	0.00123633	0.00132262	0.00107681	0.00116062	0.00118574	0.00124103	0.00114246	0.00119981	0.00134507	0.000845736	0.00105037	0.000993699
Var-183	569.791	4.68136	0.0025841	0.0021401	0.00229399	0.00204474	0.00156561	0.00172262	0.00340547	0.0040432	0.00493212	0.00362106	0.00446358	0.00281573	0.00160642	0.00154026	0.00160626	0.00200586	0.00173231	0.00139714	0.00353701	0.00263003	0.00374506	0.0024413	0.00213772	0.00302526
Var-184	142.065	4.20429	0.0003303	0.000914452	0.00141825	0.00124376	0.00117962	0.00107729	0.0013082	0.00136814	0.00157257	0.00130993	0.0013147	0.00130002	0.00131562	0.000749979	0.000785843	0.000933014	0.0011311	0.00104827	0.00112928	0.00101417	0.00115129	0.00118602	0.00108681	0.00117448
Var-185	553.788	4.19426	0.00199046	0.0018187	0.00184622	0.00173243	0.00187736	0.00158212	0.00174662	0.0014631	0.00195903	0.00204742	0.00148234	0.0016536	0.00175337	0.0019299	0.0016228	0.00176999	0.00159778	0.00171288	0.0016162	0.00178192	0.00204045	0.00117856	0.00165281	0.00137614
Var-186	149.059	2.38626	0.0176014	0.0169697	0.0171032	0.0157878	0.0161204	0.0146749	0.0149656	0.0157133	0.0171178	0.0148744	0.015501	0.0141642	0.0178539	0.0158985	0.0131405	0.0150443	0.0172131	0.0159632	0.0124446	0.0126119	0.0131075	0.011688	0.0104809	0.0126565
Var-187	218.139	1.65141	0.00294421	0.00305846	0.00283098	0.00306728	0.00256261	0.00439685	0.0013829	0.00144782	0.00156837	0.00119264	0.00135314	0.00114464	0.00288183	0.00271284	0.00329979	0.00358207	0.00266036	0.00300035	0.00162731	0.00170396	0.00209013	0.00200287	0.00193729	0.00161816
Var-188	1010.48	4.96701	0.00210587	0.00152347	0.00187938	0.00167398	0.00108121	0.00136599	0.00210013	0.00237876	0.00278639	0.00211117	0.00249803	0.0016435	0.00114061	0.00103365	0.00135171	0.00156745	0.00127362	0.0010614	0.00178439	0.00142217	0.00218876	0.00136956	0.00123923	0.00164604
Var-189	466.317	8.27101	0.00691204	0.00643421	0.00580076	0.0061598	0.00667479	0.00620466	0.0082671	0.00798768	0.00894612	0.00905457	0.00819455	0.00754537	0.00591424	0.00715818	0.00550981	0.00589529	0.00622596	0.00626799	0.00869815	0.00882486	0.00946609	0.00640163	0.00793114	0.00799535
Var-190	568.305	4.50746	0.00396528	0.00329778	0.00330184	0.00280032	0.0019439	0.00215992	0.00618691	0.00688287	0.00843631	0.00668538	0.0076559	0.00507534	0.00199753	0.00183127	0.0019324	0.00240893	0.00204939	0.00171089	0.00489953	0.00373326	0.00539174	0.00410079	0.00360046	0.0045279
Var-191	107.048	2.38692	0.00228254	0.00224973	0.00207163	0.00213114	0.00212476	0.00192179	0.00197346	0.00188636	0.00218946	0.00199023	0.00179739	0.00183788	0.00223818	0.0018551	0.0016882	0.00191807	0.00236897	0.0022472	0.00172842	0.00167284	0.001407	0.00146111	0.00124262	0.00139087
Var-192	500.313	10.1109	0.000610714	0.000475669	0.000619959	0.000678016	0.000621112	0.00043184	0.00144414	0.00173247	0.00193944	0.00172178	0.00171381	0.00141711	0.000686982	0.000591454	0.000544451	0.000436337	0.000508022	0.000711018	0.0019935	0.00171694	0.00176115	0.00126115	0.00151029	0.00215318
Var-193	557.294	4.53443	0.000755606	0.000691924	0.000649641	0.000670559	0.00071345	0.000680796	0.000575056	0.000481172	0.000620858	0.000655338	0.00052527	0.000505567	0.000684968	0.000747761	0.000603385	0.000682097	0.000658755	0.000675132	0.000518169	0.000493034	0.000669152	0.000398412	0.000553709	0.000454919
Var-194	1138.57	4.68197	0.000325655	0.0002497	0.00030262	0.000263833	0.000187412	0.0002419	0.00027197	0.000304304	0.000370512	0.000279626	0.000314029	0.000220868	0.000199847	0.000190521	0.000231794	0.00030889	0.000202484	0.000179599	0.000251755	0.000218618	0.000323767	0.000176626	0.000180726	0.000181641
Var-195	465.748	3.94271	0.00128091	0.000993215	0.00116556	0.000811407	0.000766096	0.000924653	0.00282116	0.00193559	0.00245416	0.00263614	0.00198294	0.00208408	0.000859581	0.00094798	0.00069105	0.000725792	0.000806976	0.000690317	0.00213723	0.00227824	0.0022843	0.00202729	0.00232338	0.00186771
Var-196	843.397	4.56353	0.000737284	0.000536673	0.000622631	0.000542846	0.000552835	0.000475278	0.000550915	0.000512556	0.000687053	0.000667357	0.000460868	0.00056899	0.000523204	0.000524123	0.000426449	0.000426017	0.000532408	0.000490593	0.000553133	0.000605808	0.000674795	0.000470637	0.00060141	0.000560505
Var-197	544.811	7.40747	0.000552193	0.000337469	0.000366865	0.000317551	0.000321403	0.000382107	0.00103068	0.000770944	0.000904759	0.00119387	0.00108236	0.000806851	0.000279912	0.000246893	0.000260789	0.000238033	0.000278302	0.000271587	0.000550653	0.000863347	0.000581674	0.000596719	0.000741817	0.000608611
Var-198	374.305	9.43833	0.000980763	0.00095598	0.000806606	0.000887558	0.000868023	0.000958116	0.00457421	0.00488225	0.00449303	0.00449445	0.00490191	0.00383958	0.000963409	0.000970206	0.000712898	0.000769989	0.000891853	0.000910403	0.00336379	0.00293486	0.00276353	0.00218411	0.00244882	0.00297609
Var-199	186.222	8.8635	0.000626576	0.000770029	0.000521007	0.000692132	0.00171666	0.00127606	0.00299479	0.00290186	0.00219851	0.00195604	0.00209936	0.00176818	0.000953042	0.0008725	0.000598348	0.000762906	0.000862419	0.000650658	0.00356159	0.00328125	0.00308177	0.00337545	0.00690917	0.00341819
Var-200	391.123	0.767963	0.000283407	0.000510199	0.000197473	0.000299619	0.000535816	0.00051418	0.000722821	0.000716873	0.000826729	0.000698175	0.000714476	0.000575547	0.000789869	0.000740127	0.000990974	0.00103537	0.00101507	0.000709767	0.000785552	0.000828856	0.00095839	0.000884802	0.000712775	0.000857759
Var-201	970.596	10.2308	0.00109203	0.000770329	0.00150436	0.00155797	0.00142729	0.00089526	0.0097696	0.0124729	0.0113959	0.0109912	0.0106532	0.00861695	0.00129835	0.00133411	0.00144784	0.00127433	0.000979934	0.0014592	0.013025	0.0110366	0.0105135	0.00926422	0.010247	0.0109391
Var-202	152.057	2.16844	0.00977144	0.00923853	0.0108737	0.00852426	0.00943241	0.0111452	0.00140111	0.00149669	0.00186933	0.00132897	0.00147445	0.00108542	0.0104123	0.0093517	0.0105415	0.0125607	0.00908567	0.00904091	0.00201389	0.00232044	0.00273148	0.00218928	0.00211832	0.00224061
Var-203	685.352	4.61548	0.000756246	0.00067843	0.000666039	0.000693082	0.000724431	0.000645642	0.000704592	0.000631724	0.000800528	0.000750755	0.000606282	0.000667592	0.000723526	0.000747952	0.000607767	0.000701745	0.000670079	0.000661536	0.000674021	0.000637776	0.000758982	0.000476948	0.000629482	0.00059655
Var-204	503.146	4.44369	0.0020508	0.0015003	0.00189244	0.00142396	0.00143037	0.00152303	0.00233604	0.00215223	0.00224349	0.0022667	0.00219534	0.00173095	0.00145566	0.00127513	0.00145129	0.00151783	0.00138056	0.00134996	0.00174356	0.00179662	0.00160136	0.00141874	0.00159045	0.00164659
Var-205	928.118	4.55788	0.000408828	0.000370185	0.000324075	0.00034791	0.000341036	0.000318682	0.000329076	0.000270292	0.000398574	0.000377914	0.000277414	0.000287716	0.000350959	0.00036541	0.000294277	0.000280055	0.000327261	0.000295811	0.000315188	0.000310356	0.000384598	0.000221811	0.000283341	0.00030206
Var-206	1057.5	5.61645	0.000265183	0.000195139	0.000216117	0.000189396	0.000169154	0.000214364	0.000264038	0.000317503	0.000381421	0.000251569	0.000343065	0.000285218	0.000143856	0.000154114	0.000188455	0.000194837	0.000166246	0.000199263	0.000373855	0.000317327	0.000366464	0.000232481	0.000254359	0.000303555
Var-207	574.335	6.11215	0.00038923	0.000362638	0.000381385	0.000361802	0.00031735	0.000331201	0.00052994	0.000504732	0.000566922	0.000512409	0.000578622	0.000436411	0.000311031	0.000277132	0.000447692	0.000429565	0.000254876	0.000292167	0.000702549	0.000602164	0.000573986	0.000501114	0.000473546	0.000540056
Var-208	236.648	3.88165	0.00489377	0.00461329	0.00410018	0.00361402	0.00370591	0.00336624	0.00182029	0.00265229	0.00416636	0.00236404	0.00319677	0.00146937	0.00302256	0.0038775	0.00333696	0.00399524	0.00302004	0.00294385	0.00145536	0.0019503	0.00293026	0.000863251	0.000729278	0.00168015
Var-209	211.087	9.60098	0.00181145	0.0017142	0.00155294	0.0016318	0.00142835	0.00163047	0.00197062	0.00215808	0.00237612	0.00193548	0.00257981	0.0017168	0.00141754	0.00167686	0.00136218	0.00162159	0.00156123	0.00151202	0.00276664	0.00216715	0.0024926	0.00191917	0.0019902	0.00268576
Var-210	231.17	4.25636	0.00259793	0.00205637	0.0021703	0.00188789	0.00187247	0.00201096	0.00474413	0.00446781	0.00465413	0.00409342	0.00374141	0.00424427	0.00186679	0.00156357	0.00184359	0.00214492	0.0018691	0.00163789	0.00312768	0.00278593	0.00285908	0.0026943	0.00258431	0.00282098
Var-211	618.325	4.16695	0.0245578	0.0218633	0.0209656	0.0207771	0.022205	0.0175278	0.00138507	0.00120077	0.00205582	0.00130229	0.00128443	0.00108832	0.0203243	0.020594	0.018066	0.021359	0.0204043	0.0170971	0.0015381	0.00176079	0.0043462	0.000948273	0.000940354	0.00140971
Var-212	1011.48	4.96701	0.00111923	0.000822239	0.00103039	0.000866052	0.000581668	0.000765818	0.00114083	0.00127742	0.00160181	0.00112603	0.00139422	0.000885601	0.000616469	0.000603036	0.000740834	0.000864647	0.000730128	0.000595528	0.000990548	0.000836669	0.00121901	0.000757693	0.000701769	0.000873702
Var-213	904.42	4.49938	0.00054622	0.000426055	0.000447385	0.000421215	0.000397258	0.000331431	0.000336423	0.000284366	0.000431077	0.000354858	0.000249193	0.000233303	0.000414151	0.000416394	0.000331483	0.000342567	0.000339509	0.000301635	0.000284546	0.000310618	0.000447775	0.000206656	0.000291531	0.000214904
Var-214	375.224	1.24396	0.00223881	0.0024491	0.00213182	0.00228662	0.00108318	0.00318175	0.000681476	0.00073816	0.000952344	0.000727757	0.000696391	0.000531772	0.00154128	0.00264627	0.00192787	0.00218404	0.0014477	0.00148041	0.00070093	0.000761208	0.00102598	0.000655468	0.000599916	0.00072558
Var-215	189.123	1.23515	0.0118812	0.0105872	0.0101856	0.00913603	0.00994021	0.00833148	0.00332536	0.00343021	0.0040792	0.00303993	0.00335874	0.00301528	0.00935524	0.0089081	0.00818926	0.00924321	0.00906125	0.00855958	0.00554763	0.00441309	0.006042	0.00474833	0.0043027	0.0058765
Var-216	883.449	4.71866	0.000422212	0.000375136	0.00035176	0.000383419	0.000415636	0.000378644	0.000356756	0.000282471	0.000365401	0.000364776	0.000276337	0.000321279	0.000409558	0.000397527	0.0003395	0.000404362	0.000378746	0.000386078	0.000312282	0.000349687	0.000374559	0.000211041	0.000297938	0.000256537
Var-217	892.494	10.5889	0.000101179	0.000139882	0.000125736	0.000111735	0.00015144	0.000110397	0.000294026	0.000308447	0.000453468	0.000313264	0.000309265	0.000348108	0.000181796	0.000145711	0.00012535	0.00010763	0.000125605	5.35918e-05	0.000341835	0.000287188	0.000484424	0.000329978	0.000279382	0.000657471
Var-218	184.074	10.1029	0.000826855	0.00116391	0.00250008	0.00227538	0.00228571	0.00160436	0.00602799	0.007449	0.0078697	0.00713027	0.00733254	0.00624782	0.00234973	0.00164963	0.00164275	0.00162389	0.002015	0.00229803	0.00757477	0.00669815	0.00727993	0.00752226	0.00770647	0.0107484
Var-219	292.675	3.82772	0.00464666	0.00388092	0.00418495	0.00314522	0.00335881	0.00304308	0.000429847	0.000621997	0.00114861	0.000563196	0.000626711	0.000377878	0.00287505	0.00366396	0.00304503	0.00351518	0.00285459	0.00264288	0.00083255	0.00109894	0.00241141	0.000486383	0.000441432	0.000671465
Var-220	610.324	4.73636	0.00118651	0.000907352	0.000947716	0.000988665	0.000980285	0.00102119	0.00074348	0.000609973	0.000775959	0.000827143	0.000657691	0.000704058	0.000817417	0.000957841	0.00100578	0.00112242	0.000837491	0.000915265	0.000682315	0.000729343	0.000816535	0.000473382	0.000619069	0.00063265
Var-221	632.358	5.13172	0.000493047	0.000392298	0.00044261	0.000395006	0.000374229	0.00020396	0.000950445	0.00090639	0.00103548	0.000933807	0.00104013	0.000822242	0.000386314	0.000381923	0.000255382	0.000255012	0.000282116	0.000246432	0.000870428	0.000926036	0.000841051	0.000726925	0.00069212	0.000815002
Var-222	1058.62	10.1205	0.0015183	0.00103247	0.00131558	0.00137864	0.00144691	0.00101086	0.001573	0.00175335	0.00225834	0.00180737	0.00175928	0.00171173	0.00127853	0.00121969	0.00114993	0.000996165	0.00125203	0.00139534	0.00261398	0.00237494	0.00256538	0.00213679	0.002093	0.00309945
Var-223	498.288	7.65475	0.00257463	0.00218644	0.00211035	0.0022122	0.00230741	0.00211532	0.0019656	0.00197949	0.00227843	0.00226131	0.00201651	0.00185228	0.00220284	0.00242681	0.00190902	0.00206351	0.00226439	0.00209425	0.00215318	0.00210363	0.00208889	0.00152693	0.00201893	0.00204975
Var-224	795.956	10.1439	0.00144343	0.000962949	0.00158282	0.00155601	0.00168919	0.00129472	0.000975335	0.000865592	0.00161885	0.00102684	0.000901945	0.00132101	0.00165861	0.00157429	0.00134517	0.00128965	0.00161758	0.00185974	0.00215455	0.00196995	0.00235675	0.00192241	0.00197191	0.00298143
Var-225	802.906	5.32217	0.000558463	0.000459012	0.00045221	0.00042794	0.00050608	0.00045637	0.000413329	0.000323849	0.000390482	0.000448888	0.000341115	0.000392438	0.000445865	0.000446438	0.000405404	0.000421337	0.000467472	0.000500094	0.000391343	0.000401056	0.000490765	0.00028822	0.000395743	0.000383125
Var-226	644.325	4.7604	0.00051399	0.000464798	0.000457934	0.000467056	0.000514448	0.000466692	0.000449486	0.000383274	0.000460311	0.000498867	0.000391991	0.000374609	0.000513195	0.000508327	0.000437575	0.000503046	0.000484723	0.000488835	0.0004031	0.000421769	0.000486352	0.000289667	0.000365838	0.000339611
Var-227	532.289	10.4711	0.000463056	0.000414111	0.000673326	0.000657832	0.000698204	0.000637335	0.00175128	0.00207283	0.00220174	0.00181047	0.00180754	0.00150129	0.000775172	0.000793536	0.000738508	0.000758046	0.000769999	0.00072627	0.0023007	0.00196019	0.00194977	0.00155297	0.00166224	0.00206026
Var-228	325.077	0.820762	0.000780438	0.000614257	0.000721541	0.000578829	0.000622102	0.000527829	0.000242655	0.00031982	0.000482167	0.000309274	0.000298579	0.000256437	0.000653522	0.000648415	0.000472972	0.000445694	0.000637315	0.000625032	0.000367294	0.000301017	0.000375246	0.000287337	0.000201706	0.000435705
Var-229	279.192	0.847563	0.00285936	0.00279583	0.00249105	0.00253226	0.0027243	0.00218826	0.00274014	0.00373805	0.00365181	0.00282378	0.00370742	0.00323038	0.00264505	0.00238607	0.00210012	0.00231791	0.00252804	0.00289653	0.00441612	0.0033807	0.00346267	0.0032062	0.00245759	0.00418555
Var-230	837.441	4.95052	0.000375006	0.000306391	0.000341131	0.000317532	0.000377372	0.000286806	0.000321005	0.000290169	0.000374419	0.000370196	0.000299558	0.000300341	0.000340193	0.000330479	0.000306134	0.000326535	0.000361735	0.000321057	0.000289796	0.000317862	0.000368456	0.000217491	0.000269213	0.000234342
Var-231	1009.5	5.93493	0.000341691	0.0002556	0.000296037	0.000264076	0.000227146	0.000288354	0.000366768	0.00053401	0.000641211	0.000403008	0.000634729	0.000390825	0.00025816	0.000218601	0.000256795	0.000248437	0.000240954	0.000285811	0.000537535	0.000362808	0.000401002	0.000220121	0.000229451	0.000440569
Var-232	940.444	4.94376	0.000755409	0.000537755	0.000706174	0.000566935	0.00041162	0.000510495	0.000817098	0.000730384	0.000780602	0.000814718	0.00073151	0.000599268	0.000475356	0.000414824	0.00047399	0.000605303	0.000506557	0.000405821	0.000502444	0.000510987	0.000655502	0.000554945	0.000522774	0.000462841
Var-233	488.298	8.27308	0.000532504	0.000469374	0.000445213	0.000488509	0.000519394	0.000471469	0.000549356	0.000526687	0.000641582	0.000623745	0.000538764	0.000474975	0.000488208	0.000527889	0.000446173	0.000477075	0.000516716	0.000491044	0.000570326	0.000593096	0.000719462	0.000407723	0.000530026	0.000548415
Var-234	242.1	3.11426	0.0028767	0.00284779	0.00315724	0.00282655	0.0028193	0.00239142	0.0141513	0.0151894	0.0173063	0.0150183	0.0153558	0.013511	0.00352137	0.0028949	0.00222196	0.0022935	0.00369734	0.00297072	0.012336	0.0109692	0.0118443	0.00962003	0.00935936	0.0134284
Var-235	433.314	9.50383	0.000305883	0.000298598	0.000249151	0.000283513	0.000293872	0.000286176	0.0012316	0.00139855	0.00159539	0.00135509	0.00146646	0.000998302	0.000298851	0.000322621	0.000218603	0.000257443	0.000293766	0.00031568	0.00111485	0.00115108	0.0010872	0.000729721	0.000845416	0.00118065
Var-236	480.3	10.6127	0.0036178	0.00261704	0.00437856	0.00414029	0.00455284	0.00265311	0.0162311	0.0193402	0.0211558	0.0176307	0.0178759	0.015437	0.00443988	0.0043768	0.00403961	0.00357459	0.00343757	0.00387845	0.0215413	0.0191185	0.021571	0.016047	0.0167731	0.02199
Var-237	639.328	4.91833	0.00100244	0.000840092	0.000842304	0.000813787	0.000931938	0.000811458	0.00086167	0.00076957	0.00102178	0.000948644	0.000765116	0.000831937	0.000844767	0.000915975	0.000761064	0.00083672	0.000883709	0.000836778	0.000839548	0.000953762	0.00110064	0.000607197	0.000840589	0.000749585
Var-238	456.251	4.60717	0.00145857	0.00132152	0.00131841	0.00123481	0.00134941	0.00128364	0.00114211	0.00131877	0.00216864	0.00118623	0.0014743	0.00096811	0.0013425	0.00137056	0.00121321	0.00141004	0.00132241	0.00127516	0.00162171	0.00211375	0.00285296	0.00130004	0.00127461	0.00153332
Var-239	693.354	5.30216	0.000418478	0.000368799	0.000390718	0.000364208	0.000415964	0.000327673	0.000346974	0.000287089	0.000336845	0.000417393	0.000310719	0.000337875	0.000412698	0.000434022	0.000342747	0.000382182	0.000365302	0.00036422	0.000351322	0.000303315	0.000489697	0.000228927	0.000341372	0.000236035
Var-240	254.161	1.71577	0.0019047	0.00174311	0.00177069	0.00157535	0.00173615	0.00163325	0.0157396	0.0165678	0.019538	0.0155645	0.0160908	0.0126381	0.00177576	0.0017006	0.00167485	0.00186311	0.00154655	0.00168984	0.0174467	0.0154517	0.0191755	0.0112627	0.0117075	0.0190703
Var-241	679.874	4.8834	0.000477301	0.000385717	0.000388958	0.000350707	0.000261415	0.000323191	0.000548274	0.000479394	0.000468914	0.000495921	0.00055363	0.000413292	0.000280599	0.000235507	0.000298547	0.000367468	0.000305481	0.000282382	0.000418813	0.000363935	0.000409232	0.000444318	0.000396069	0.000363192
Var-242	423.181	5.03492	0.00236593	0.00182199	0.00229377	0.00213045	0.00215215	0.00212848	0.00298266	0.00350195	0.00347215	0.00326083	0.00368216	0.00273735	0.00228366	0.00207532	0.00218104	0.00239227	0.00214946	0.00224574	0.00538474	0.00527938	0.00569197	0.00395913	0.00381615	0.00488812
Var-243	939.441	4.94346	0.00153363	0.00106681	0.00135118	0.0011137	0.000761247	0.00103775	0.00164694	0.00151241	0.00162027	0.00159986	0.0015825	0.0011841	0.000871041	0.000752732	0.000978806	0.00114764	0.00099583	0.000777145	0.000957621	0.000939389	0.0012624	0.00111341	0.00102831	0.000876173
Var-244	331.177	0.846314	0.00118255	0.000784172	0.00116156	0.000778308	0.0010323	0.000644225	0.00200763	0.00247531	0.00293928	0.00204146	0.00226516	0.00176744	0.000939072	0.000741006	0.000722067	0.000801794	0.000901458	0.000721763	0.00288136	0.00287723	0.00336573	0.00188843	0.00168379	0.00330584
Var-245	342.706	4.95846	0.000494077	0.000329858	0.000363198	0.000334765	0.000333636	0.000355036	0.000662176	0.000825835	0.00104291	0.000878412	0.00110598	0.000675052	0.000333696	0.000333263	0.000275468	0.00029012	0.000311344	0.000315248	0.000399904	0.000441205	0.000310463	0.000188661	0.000197329	0.000499306
Var-246	268.1	1.28625	0.0529461	0.03958	0.0493693	0.0367732	0.0351626	0.0461252	0.0890974	0.0687448	0.0878432	0.0878609	0.0746001	0.0725657	0.0324771	0.0317367	0.043497	0.0525859	0.0353408	0.0379831	0.0776418	0.085551	0.0896922	0.0868152	0.0865349	0.0789396
Var-247	300.29	13.0736	0.00179372	0.00164181	0.0011976	0.00135206	0.00178167	0.00108574	0.00483319	0.00554776	0.00536701	0.00443372	0.00564706	0.00407244	0.00382531	0.00416773	0.00262396	0.00272857	0.00313536	0.00322595	0.00888321	0.00611248	0.00636969	0.00641507	0.00600299	0.00916782
Var-248	525.607	4.70374	0.00250724	0.00191345	0.00207494	0.00183714	0.00141501	0.00154225	0.00495425	0.00556103	0.00556176	0.00488432	0.00572216	0.00459882	0.00160709	0.00137987	0.00145264	0.00162994	0.00168727	0.00140995	0.00505624	0.00396833	0.00489949	0.00469361	0.00411544	0.00480314
Var-249	447.423	11.5301	0.000542875	0.000484508	0.000437013	0.000410988	0.000445875	0.000216343	0.000738596	0.000767861	0.000969284	0.000703549	0.00065359	0.0005456	0.000414419	0.000358441	0.000243894	0.000304872	0.000327711	0.000332145	0.000654621	0.000481968	0.000700075	0.000435506	0.000543609	0.000924845
Var-250	782.716	5.76405	0.00177176	0.00129359	0.00150583	0.00123139	0.000709342	0.000715481	0.00122176	0.00149381	0.0022265	0.00103973	0.00112776	0.000705536	0.000832005	0.000840553	0.00088075	0.000960809	0.000592458	0.000595955	0.00118811	0.000925406	0.00195948	0.000691186	0.000569597	0.000917669
Var-251	519.993	10.1084	0.00139357	0.00094991	0.00112702	0.00114903	0.00112854	0.000645983	0.00277967	0.00355757	0.00366963	0.00300865	0.00316176	0.00277956	0.000935153	0.000864315	0.000796986	0.000775476	0.000889967	0.00109131	0.00379131	0.00315681	0.00348195	0.00232937	0.00278878	0.003682
Var-252	490.446	11.5137	0.000335191	0.000294801	0.000281492	0.000282628	0.000346312	0.000189608	0.000513548	0.000583331	0.000646254	0.000499247	0.000521784	0.000455718	0.000346186	0.000277196	0.000221427	0.000252935	0.000226888	0.000269676	0.000584125	0.000439334	0.00058154	0.000331237	0.000397282	0.000646755
Var-253	922.44	5.11838	0.000386665	0.000286686	0.000302563	0.000290299	0.000359651	0.000290329	0.000278106	0.00020504	0.000367464	0.000333093	0.000251681	0.000260214	0.000317063	0.000323059	0.000269184	0.000280682	0.000314168	0.000306385	0.000255454	0.000319987	0.000386917	0.000195994	0.000265951	0.000253023
Var-254	530.947	4.86968	0.000684167	0.000508788	0.000498057	0.000481858	0.000392589	0.000430198	0.00164225	0.00212896	0.00202433	0.00194076	0.00232404	0.0019439	0.000396296	0.000300148	0.000406552	0.000434981	0.00042824	0.000405829	0.00184329	0.00153375	0.00187789	0.00174063	0.00150169	0.00189454
Var-255	971.597	10.233	0.000305633	0.00022534	0.000416561	0.000398671	0.000388149	0.000297901	0.00291326	0.00375121	0.00336239	0.00323119	0.00311399	0.00259229	0.000383534	0.000411072	0.000437435	0.000376447	0.000300446	0.000428162	0.00410712	0.00345112	0.00335484	0.00284469	0.00315444	0.00331637
Var-256	1003.66	11.3458	0.000486196	0.000308463	0.000702289	0.000683495	0.000718717	0.000459821	0.0036986	0.00501469	0.00477694	0.00406312	0.00426827	0.00326099	0.000758182	0.000648197	0.000662936	0.000601344	0.000439661	0.000589036	0.0053299	0.00425881	0.00487683	0.00354526	0.00370887	0.00497856
Var-257	156.054	0.832071	0.167274	0.163032	0.18396	0.148987	0.189505	0.146213	0.0915546	0.117857	0.136908	0.102443	0.108299	0.0999147	0.193281	0.178552	0.172685	0.141381	0.193679	0.19062	0.115281	0.10127	0.127843	0.0834467	0.0780256	0.135925
Var-258	317.665	4.08599	0.00124804	0.00106279	0.000971259	0.000888514	0.000929183	0.000743408	0.000413612	0.000448508	0.000738556	0.000403517	0.000485126	0.000320644	0.000798588	0.000915473	0.000807768	0.000939674	0.000764032	0.000675965	0.000361997	0.000484448	0.000872999	0.000290939	0.000284446	0.000326461
Var-259	213.084	0.743388	0.0033778	0.00381725	0.0035805	0.0036985	0.00365659	0.00334579	0.00187246	0.00274997	0.00385048	0.00225335	0.00239169	0.00187403	0.00421925	0.00407514	0.00332168	0.0033806	0.00406841	0.00402967	0.00256945	0.0021519	0.00331484	0.00162878	0.00151229	0.00349062
Var-260	293.201	0.821569	0.0085875	0.00676101	0.00789836	0.0064811	0.00619622	0.0050594	0.00276923	0.00352041	0.00476108	0.00279941	0.0028598	0.00220136	0.00695075	0.00605946	0.00513013	0.00562613	0.00668237	0.0056562	0.00325117	0.00251482	0.00458169	0.00186933	0.00182929	0.00341981
Var-261	863.456	6.65471	0.00138146	0.00102698	0.0010075	0.000853287	0.000832082	0.00105794	0.00076167	0.000967528	0.00120541	0.000799933	0.0011852	0.000730749	0.000733137	0.000726995	0.000863807	0.000954591	0.000806423	0.000928258	0.00118632	0.000932968	0.00113648	0.000731136	0.000657683	0.00109763
Var-262	385.727	4.79464	0.000382537	0.000366228	0.000350278	0.000332139	0.000321628	0.000298097	0.00103888	0.000377804	0.000481561	0.0010379	0.00118703	0.000886569	0.000334321	0.000340323	0.000342682	0.000372657	0.000288822	0.000304616	0.00053237	0.000483886	0.000592241	0.000941736	0.000353247	0.000464185
Var-263	591.349	5.3405	0.000571034	0.000451095	0.000521183	0.000451783	0.000429899	0.000536617	0.00052844	0.000518443	0.000610946	0.000485525	0.000528945	0.00044184	0.000418467	0.000404415	0.000485951	0.000572367	0.000462409	0.000539571	0.00049585	0.000484492	0.000180703	0.000413032	0.000388577	0.000417709
Var-264	506.747	4.96738	0.00198697	0.00147545	0.00160498	0.00134476	0.000968987	0.0011769	0.00242207	0.00308979	0.00340474	0.00259139	0.00309885	0.00208525	0.00109512	0.00101924	0.00112961	0.00118626	0.00118793	0.000996879	0.00253581	0.00201957	0.00294346	0.00204714	0.00186071	0.00270385
Var-265	889.441	5.35565	0.00126085	0.000943329	0.00101239	0.000961602	0.000951732	0.00111739	0.000605142	0.000611242	0.000739715	0.000754152	0.000658147	0.000688301	0.000905201	0.00091751	0.000962525	0.00106104	0.000979199	0.00109037	0.000721065	0.00071707	0.000834405	0.000534428	0.000662428	0.000698212
Var-266	321.12	4.02143	0.000261534	0.000177787	0.000683404	0.000588261	0.000448929	0.000482438	0.000289971	0.000290567	0.000283497	0.000344198	0.000319337	0.000269906	0.000756306	0.000858475	0.000940226	0.00094264	0.000664932	0.000635808	0.00019578	0.000203992	0.000294915	0.000158162	0.000164324	4.80598e-05
Var-267	147.112	0.705156	0.0365669	0.0279653	0.0351482	0.026555	0.0303083	0.0178868	0.0335745	0.0388959	0.0517936	0.0324853	0.0303194	0.0273305	0.0319504	0.0288048	0.0195292	0.0207181	0.0291152	0.0230069	0.0401767	0.0325735	0.049478	0.0291136	0.0286138	0.0422641
Var-268	124.041	1.24429	0.00132734	0.00107686	0.00166704	0.00111452	0.00208113	0.00118629	0.00433662	0.0035902	0.0043273	0.00388332	0.00321887	0.0040739	0.00191291	0.00102545	0.00161101	0.00143803	0.00166994	0.00136366	0.00621906	0.00399744	0.00520541	0.00409916	0.00401828	0.00487196
Var-269	176.122	0.728772	0.00623293	0.00482202	0.0062761	0.00438396	0.00399727	0.0028469	0.00227384	0.00289474	0.0039556	0.00230556	0.00252032	0.00164783	0.005084	0.00478614	0.00236771	0.00283705	0.00441888	0.00386007	0.00267345	0.00204859	0.00386621	0.00147446	0.0085631	0.00305351
Var-270	543.285	4.79427	0.0020842	0.00172149	0.00164956	0.00160747	0.00179139	0.00155183	0.00176845	0.00152218	0.00193294	0.00198038	0.00150328	0.00170403	0.00168925	0.00186386	0.00138778	0.00156172	0.00161565	0.00174924	0.00160755	0.00160852	0.00206909	0.00127315	0.0015263	0.0015433
Var-271	240.091	1.54056	0.00106489	0.000957548	0.000957341	0.000770711	0.000746178	0.000573826	0.00109094	0.00146863	0.00148956	0.00116998	0.00169285	0.00112748	0.00088149	0.000801668	0.00040271	0.000542506	0.00089483	0.000779002	0.00140846	0.00133203	0.0013071	0.000878059	0.00071105	0.00123194
Var-272	570.794	4.68609	0.000661542	0.00054947	0.000516635	0.000520267	0.000408914	0.00045996	0.000799125	0.000916489	0.00110651	0.000898311	0.00100653	0.000746621	0.000414225	0.000429089	0.000467532	0.000528751	0.000479021	0.000391115	0.000808665	0.00062833	0.00090788	0.000622721	0.000527864	0.000756666
Var-273	182.077	1.28569	0.123522	0.101142	0.113436	0.0967886	0.125703	0.0887314	0.186806	0.203861	0.233166	0.193334	0.180294	0.176853	0.121092	0.123498	0.0943652	0.0911079	0.112271	0.107025	0.162105	0.150906	0.201213	0.152191	0.137514	0.157226
Var-274	505.744	4.96745	0.0115902	0.00859011	0.00889582	0.00803343	0.00566036	0.0063561	0.0139568	0.0173034	0.0193511	0.0150304	0.0182669	0.0123745	0.00604069	0.00573827	0.00646096	0.00670466	0.00684528	0.00561718	0.0143648	0.0114508	0.0170039	0.0118165	0.010207	0.0155324
Var-275	659.858	5.52246	0.000476883	0.000408866	0.00039754	0.000367745	0.000472033	0.000387644	0.000408749	0.000307042	0.000396332	0.000516721	0.000364724	0.000407802	0.000447854	0.000432224	0.000376556	0.000367617	0.000449096	0.0004233	0.000372934	0.000369257	0.000442368	0.000271441	0.000389757	0.000315681
Var-276	469.227	5.91766	0.000611484	0.000500838	0.000463758	0.000440668	0.000402941	0.000477328	0.00221822	0.00241965	0.00287531	0.00246164	0.00286281	0.00215213	0.000404502	0.000390935	0.000437248	0.000437244	0.000443613	0.000450461	0.00122846	0.00122816	0.00109782	0.000967453	0.00103262	0.00122777
Var-277	276.031	0.768072	0.000856023	0.00103095	0.000886877	0.000893362	0.00084552	0.00100565	0.00197488	0.00233191	0.00273043	0.00200335	0.00196205	0.00177934	0.000613079	0.000866103	0.00108621	0.00110757	0.000930535	0.00102312	0.00266872	0.00219743	0.00321207	0.00203417	0.00219257	0.00287915
Var-278	782.413	5.12244	0.000790105	0.000627934	0.00065	0.000571509	0.00052995	0.000532915	0.000618513	0.000520847	0.000577301	0.000611361	0.000512637	0.000518607	0.000551259	0.000513713	0.000537757	0.000625596	0.000528267	0.00050493	0.000449107	0.000472345	0.000533586	0.00042808	0.000466236	0.000421247
Var-279	995.598	10.0603	0.000600785	0.000377084	0.000915503	0.000912628	0.000855602	0.000333401	0.00539374	0.00677898	0.00659892	0.0062413	0.00644518	0.00534175	0.000817649	0.00068828	0.000604755	0.000448699	0.000538233	0.000779289	0.00674514	0.00590872	0.00590954	0.00406945	0.00457856	0.0055882
Var-280	751.863	4.80314	0.000592435	0.000453315	0.000426075	0.000455493	0.000467798	0.000460476	0.000412267	0.00029945	0.000355523	0.000377236	0.000298208	0.000308001	0.000427531	0.00048934	0.000395466	0.000453123	0.000442129	0.000447285	0.000309592	0.000331696	0.00041269	0.000240882	0.000327229	0.000266498
Var-281	614.345	5.22938	0.000577883	0.000504493	0.000527024	0.000478082	0.000528071	0.000448543	0.00049321	0.000439303	0.000601003	0.000533595	0.000465625	0.000449083	0.000511256	0.00054584	0.000485377	0.000497959	0.000497325	0.000530496	0.000505242	0.000514238	0.000535666	0.000334733	0.000417341	0.000414882
Var-282	696.136	1.23405	0.000350552	0.0002369	0.000344765	0.000205254	0.000192337	0.000242217	0.000496364	0.000553108	0.000740254	0.00053436	0.000399201	0.000371868	0.000256342	0.000146158	0.000219726	0.000274369	0.000207667	0.00019254	0.000499821	0.000390176	0.000796883	0.000311499	0.000373011	0.000478982
Var-283	270.129	1.26502	0.00095343	0.000793191	0.000948315	0.000757128	0.000812385	0.000894914	0.00170416	0.00157175	0.00206529	0.00179251	0.00158901	0.00152594	0.000749755	0.000745977	0.00095554	0.00109066	0.000811522	0.000869458	0.00165343	0.00180728	0.00199655	0.00163264	0.00166359	0.00182498
Var-284	278.123	5.61944	0.000545644	0.000531465	0.000519995	0.000574388	0.000562273	0.00044681	0.000397189	0.000485729	0.000575122	0.00045614	0.000601631	0.000439014	0.00079709	0.000600206	0.000451285	0.000498229	0.000430174	0.000578192	0.000813198	0.000685103	0.000678419	0.000523554	0.00026046	0.000854318
Var-285	412.21	5.48833	0.00121974	0.000704286	0.00105193	0.000857652	0.00119415	0.000782241	0.00582186	0.00443472	0.00779128	0.00685201	0.00469982	0.00426486	0.00150236	0.000728549	0.000700304	0.000795763	0.00080692	0.000761649	0.00343767	0.00320028	0.00468975	0.000724023	0.00104906	0.00343389
Var-286	583.255	9.08761	0.000634701	0.000415534	0.000746821	0.000539793	0.000568329	0.000564282	0.000828127	0.00143435	0.00113614	0.000950667	0.000888198	0.000603255	0.00115612	0.00141993	0.0009842	0.00110624	0.00103655	0.000943326	0.00184149	0.00168668	0.00197093	0.000554169	0.000592585	0.000997187
Var-287	269.115	1.27799	0.00733547	0.0059156	0.00701529	0.00555061	0.00555885	0.00650299	0.0120776	0.00992301	0.0123811	0.0115557	0.0106014	0.0101576	0.00546337	0.00522296	0.00654501	0.00790125	0.00561195	0.00613407	0.0102307	0.0112061	0.0117614	0.0112609	0.0109562	0.0101268
Var-288	168.091	2.39042	0.0157989	0.013567	0.0133419	0.0122991	0.0127226	0.0114043	0.012011	0.0120277	0.0131206	0.0115191	0.0121505	0.0109694	0.0135546	0.0133332	0.0104015	0.011592	0.0136718	0.0126672	0.00977718	0.00957109	0.010266	0.00924343	0.00831954	0.00932475
Var-289	783.393	5.76893	0.00079602	0.000564083	0.000670737	0.000548046	0.000387743	0.00036321	0.000522179	0.000624007	0.000849573	0.000423693	0.000495755	0.000335085	0.000438271	0.000396845	0.000414493	0.000454533	0.000401189	0.000381098	0.000610042	0.000432675	0.000917537	0.000349526	0.000306574	0.0005212
Var-290	546.771	4.52818	0.000478453	0.000433232	0.000377667	0.000383862	0.000488804	0.000343797	0.000481247	0.000531088	0.000581422	0.000551584	0.000487541	0.000455397	0.000375924	0.000499336	0.000418192	0.000443259	0.000340077	0.000343943	0.000497326	0.00100705	0.00111154	0.000418781	0.000489348	0.000420766
Var-291	468.578	4.47449	0.000487671	0.000330178	0.000511496	0.00036608	0.000279255	0.000272141	0.000472646	0.000567651	0.000786132	0.00055854	0.000500562	0.000401839	0.000339376	0.000373969	0.000270381	0.000334872	0.000321688	0.000283329	0.000456951	0.00066843	0.000686456	0.000516299	0.000495136	0.000569942
Var-292	500.304	8.67256	0.000995316	0.000995051	0.000804829	0.000921921	0.000772048	0.000930493	0.00180003	0.0021102	0.0018778	0.00207376	0.00185603	0.00156257	0.000824796	0.00102193	0.000749487	0.000744725	0.000934059	0.00102856	0.00203877	0.0019551	0.00186504	0.00145917	0.00178325	0.00175312
Var-293	387.712	4.35735	0.0014973	0.00114084	0.00114234	0.00107051	0.000973162	0.00110849	0.000482255	0.000377288	0.000485406	0.000420176	0.000422715	0.000351222	0.00102508	0.000935195	0.00104465	0.00115617	0.000966962	0.00102161	0.000385915	0.000387006	0.000487722	0.000344881	0.000348856	0.000394703
Var-294	446.42	11.5384	0.00200047	0.00174328	0.00174445	0.00177022	0.00217232	0.00125449	0.00288451	0.00329249	0.00391843	0.00293766	0.00286384	0.00249278	0.00219045	0.0019925	0.00142841	0.00147069	0.00168379	0.00185783	0.0035867	0.00278066	0.00340018	0.00192021	0.0020397	0.00404672
Var-295	309.094	1.24044	0.00664089	0.00584084	0.0085591	0.00829722	0.00667493	0.00640091	0.0110261	0.0145027	0.0136234	0.0055116	0.0121997	0.00640369	0.00814612	0.00967389	0.00711521	0.0073194	0.00894361	0.00802543	0.0243439	0.023119	0.0277846	0.0194803	0.0164342	0.0231658
Var-296	511.358	11.8606	0.00067326	0.00119268	0.000502676	0.00120443	0.000318919	0.000564579	0.00855316	0.00837959	0.00771846	0.00813144	0.00820218	0.00715088	0.00110097	0.000319151	0.00032035	0.000399224	0.000366279	0.000265872	0.00402117	0.00248488	0.00229482	0.00231303	0.00265458	0.00392393
Var-297	167.088	2.38626	0.200218	0.179389	0.163245	0.157274	0.164389	0.141619	0.147985	0.150426	0.167798	0.148584	0.151707	0.136503	0.173093	0.166761	0.128531	0.146649	0.171632	0.162505	0.120891	0.1208	0.127113	0.111155	0.100714	0.116972
Var-298	404.4	11.5137	0.000550917	0.000500143	0.000481854	0.000425269	0.00053889	0.000312638	0.000743777	0.000752432	0.000954149	0.00067601	0.000567937	0.000550754	0.000533614	0.000477681	0.000347169	0.000377708	0.000392789	0.000492997	0.000743487	0.000605737	0.000768988	0.000481261	0.000536398	0.00099233
Var-299	695.35	4.4019	0.00152639	0.00112514	0.001297	0.00104489	0.000764288	0.000965356	0.00104964	0.000952941	0.00111051	0.00104169	0.000869457	0.0006851	0.000884155	0.000706579	0.00100461	0.00112235	0.000947508	0.000848662	0.000655933	0.000639947	0.0009691	0.000684521	0.000735067	0.000598278
Var-300	510.354	11.8572	0.00251652	0.00435317	0.00172226	0.00429359	0.0010124	0.00206089	0.0313204	0.0310145	0.0285594	0.0290191	0.0298969	0.0267635	0.00391576	0.00105042	0.00104855	0.00142136	0.00127907	0.000927211	0.0150711	0.00924156	0.00864623	0.00888999	0.00953143	0.0150626
Var-301	695.133	1.23478	0.00140277	0.000911449	0.0014035	0.000881749	0.000834409	0.000945099	0.00174055	0.00178703	0.00261105	0.00170187	0.00148275	0.00134268	0.00108477	0.000710534	0.000912431	0.00104034	0.000955952	0.000821081	0.00156616	0.00128218	0.00259936	0.00124405	0.00109773	0.00165351
Var-302	482.315	11.3248	0.00197616	0.00126044	0.0026342	0.00245317	0.00260099	0.00163528	0.00896888	0.0121413	0.0119922	0.0100324	0.0105431	0.00831925	0.00279132	0.00247626	0.0023858	0.0020261	0.00193274	0.00239172	0.013908	0.011332	0.0135844	0.00933266	0.00953639	0.0132083
Var-303	129.1	1.25788	5.91268e-05	6.22292e-05	0.000776797	0.000740327	0.000906755	0.000786714	0.000646546	0.000622305	0.000881063	0.000664077	0.000608208	0.000579704	0.00102482	0.000990855	0.00139889	0.0014737	0.000924464	0.00105033	0.000788381	0.000713859	0.00104841	0.000696669	0.000635993	0.00089987
Var-304	359.295	12.3474	0.00905569	0.00681444	0.00506847	0.00520695	0.00602108	0.00483558	0.00169136	0.00181928	0.00156711	0.00131905	0.00165017	0.00107148	0.00478294	0.0037487	0.00454326	0.00484206	0.00454738	0.00518499	0.00308522	0.00281045	0.00219908	0.00265919	0.0028084	0.00352059
Var-305	254.125	1.23068	0.00213423	0.00197484	0.00182867	0.0018374	0.00199815	0.00113282	0.00119806	0.00104207	0.00104019	0.00119276	0.00118993	0.00121328	0.00208576	0.00176892	0.00115766	0.00112025	0.00212525	0.00189736	0.00191146	0.00249094	0.0020092	0.00177986	0.0017664	0.00214422
Var-306	245.955	0.782463	0.000409409	0.000505059	0.000612974	0.000522972	0.000444145	0.000406561	0.000262288	0.000392	0.000507405	0.000294334	0.000297412	0.00024362	0.000599025	0.000543124	0.000472541	0.000491342	0.00057051	0.000570306	0.000377506	0.00026561	0.000540533	0.000247834	0.000230154	0.000551164
Var-307	461.253	5.12869	0.000728046	0.000556582	0.000576213	0.000568814	0.000598382	0.000511196	0.000875151	0.000994521	0.00106552	0.000923653	0.00105069	0.000764223	0.000637561	0.000577938	0.000428944	0.000455255	0.000654989	0.000646788	0.00149317	0.00135074	0.00162518	0.00106895	0.00113812	0.00170614
Var-308	292.199	0.819381	0.0676027	0.0511844	0.0588787	0.04777	0.0465104	0.037645	0.0210437	0.0261878	0.0360374	0.0211841	0.0210771	0.0157708	0.0544872	0.045239	0.0382005	0.0419702	0.0499665	0.0428937	0.0228666	0.0192772	0.0335741	0.014315	0.013184	0.0265331
Var-309	237.087	1.56425	0.0119634	0.00904369	0.0105526	0.0079545	0.00822248	0.00738701	0.00737439	0.00895075	0.0107086	0.00758902	0.00804139	0.00588442	0.00973128	0.00979195	0.0072866	0.00648638	0.00844999	0.00768876	0.00936411	0.00882276	0.0120363	0.00638552	0.00621948	0.00979401
Var-310	469.312	9.91008	0.000197529	0.000192367	0.000201981	0.00022261	0.000208859	0.000232733	0.00202095	0.00213956	0.00166801	0.0017579	0.00161044	0.001688	0.000189915	0.000208681	0.000263156	0.000304265	0.00018336	0.000217299	0.0013341	0.000955806	0.00117479	0.00138024	0.00158537	0.000888141
Var-311	308.09	1.23987	0.0564376	0.0494658	0.0691115	0.0689246	0.0547809	0.0532521	0.0875783	0.120187	0.111318	0.0456239	0.1015	0.0522601	0.0675932	0.0798029	0.05774	0.0604224	0.0740949	0.0660729	0.202206	0.191191	0.22796	0.16417	0.138325	0.193542
Var-312	530.28	4.87179	0.00191273	0.00141199	0.0014787	0.00134564	0.00106386	0.00122291	0.00414505	0.00520551	0.0052205	0.00437069	0.00559921	0.00422689	0.00115902	0.00109556	0.00119387	0.00132756	0.00124647	0.00116257	0.00540706	0.00398513	0.00547194	0.00450015	0.00386714	0.00532852
Var-313	387.181	9.40363	0.000882383	0.000731651	0.000785334	0.000735519	0.000934298	0.000724968	0.00216691	0.00238725	0.003258	0.00188299	0.00261883	0.00198758	0.000972556	0.000823463	0.000817136	0.000784693	0.000878993	0.000775235	0.00283949	0.00298989	0.00293519	0.00218566	0.00321355	0.00330559
Var-314	190.108	2.09548	0.00557655	0.00451662	0.00497166	0.00399047	0.00415054	0.00429593	0.00301437	0.00302806	0.00326733	0.00266248	0.00295827	0.00287643	0.00486476	0.0040164	0.00403072	0.00458495	0.00454075	0.00440364	0.00987798	0.0105265	0.0115734	0.011287	0.0107087	0.00964292
Var-315	360.374	11.498	0.00121648	0.00104928	0.00115978	0.00110576	0.00142232	0.000871521	0.00166235	0.00169837	0.00229303	0.00155713	0.00161195	0.00140805	0.00149353	0.00132087	0.000980885	0.00108372	0.00113758	0.00124173	0.00212273	0.00148331	0.00198301	0.00113715	0.00136478	0.00255247
Var-316	183.081	1.28571	0.012193	0.00937566	0.0105477	0.00922879	0.0118166	0.00825889	0.017281	0.0191101	0.0218737	0.0179704	0.0169586	0.0163919	0.0114561	0.0116528	0.00896254	0.00856822	0.0104723	0.0099259	0.0154669	0.0145889	0.0192173	0.014476	0.0130586	0.0151505
Var-317	294.155	1.42832	0.0022294	0.00198137	0.00193878	0.00171556	0.00182551	0.00186673	0.00355155	0.0038504	0.00457183	0.00364431	0.00346829	0.00302792	0.00196701	0.00206576	0.0018088	0.00205942	0.00186229	0.00171359	0.00448652	0.00474602	0.00528648	0.00300878	0.00304293	0.00441145
Var-318	146.093	1.23341	0.00343439	0.00286783	0.00329813	0.00249246	0.00277257	0.00219037	0.0112168	0.0158356	0.0195772	0.0154734	0.0189686	0.0113047	0.0029953	0.00281878	0.00232712	0.00254356	0.00298376	0.00265308	0.0112153	0.0108157	0.0123219	0.00602065	0.00567752	0.0136863
Var-319	203.139	3.24231	0.0021504	0.00181356	0.00203393	0.00173614	0.00180782	0.0016823	0.00414564	0.00614063	0.00460012	0.00667713	0.00394664	0.00398463	0.00170429	0.00161382	0.00198544	0.00220877	0.00194629	0.00185648	0.00466273	0.00456134	0.00295761	0.00440089	0.00423028	0.00439218
Var-320	194.033	0.75132	0.00336924	0.00336214	0.00303368	0.00323665	0.00295499	0.00279309	0.0010784	0.00149328	0.00200259	0.00110728	0.00123122	0.00107225	0.00365897	0.00362777	0.00261971	0.00284923	0.00331204	0.00326429	0.00178342	0.00150676	0.0027747	0.00119703	0.0010395	0.00208823
Var-321	715.362	4.47326	0.0023188	0.00173336	0.00218475	0.00168201	0.00167078	0.00110351	0.000981068	0.00100109	0.00158825	0.00109133	0.00108605	0.000821496	0.00200971	0.00198863	0.00130117	0.00118554	0.00152742	0.00145268	0.00112002	0.000957993	0.0013688	0.000748025	0.00081393	0.00110285
Var-322	775.371	5.22229	0.000564162	0.000451336	0.000462239	0.000462135	0.000507547	0.000433968	0.000524039	0.000448708	0.000555678	0.000548271	0.000475092	0.000467634	0.000482474	0.000503656	0.00045243	0.000495209	0.000479111	0.000498279	0.00046724	0.000523372	0.00058619	0.000369063	0.000501063	0.000481696
Var-323	385.254	4.03455	0.00162131	0.00140766	0.00168866	0.00140841	0.00168282	0.00141125	0.00173024	0.00198008	0.00219549	0.00183828	0.00192764	0.00164835	0.00194597	0.00178705	0.00137249	0.00156343	0.00184385	0.00161716	0.00173712	0.00184333	0.00177775	0.00157693	0.00143475	0.00192858
Var-324	389.269	8.58755	0.000221622	0.000224223	0.000193752	0.000219975	0.000200284	0.000222949	0.000226059	0.000197246	0.000284723	0.000237441	0.000200368	0.00023933	0.000276503	0.00025451	0.000177455	0.000206499	0.000236092	0.000210964	0.000269618	0.000221931	0.000219194	0.000163867	0.000258245	0.000190641
Var-325	358.368	11.498	0.0420611	0.0365153	0.0394539	0.0376709	0.0489079	0.0320097	0.0579837	0.0620336	0.0763433	0.0546856	0.0583833	0.0511965	0.0518063	0.0457944	0.0347011	0.0369673	0.0402047	0.0448889	0.0748269	0.0548745	0.0718833	0.0411921	0.048802	0.0884011
Var-326	539.196	0.758059	6.69201e-05	7.9631e-05	7.43499e-05	6.56342e-05	0.000119392	0.000164741	0.000439308	0.00035018	0.000393326	0.000361736	0.000328143	0.000328115	0.000177124	0.000152207	0.000254321	0.000303732	0.000168912	0.000188609	0.000570312	0.000499371	0.000650329	0.000686608	0.000597721	0.000417379
Var-327	791.407	5.35523	0.00145811	0.00111596	0.00110355	0.000971235	0.000712957	0.000839688	0.00154694	0.00150333	0.00175934	0.00145826	0.00127943	0.0011293	0.000826205	0.000709522	0.000958529	0.000983054	0.000743266	0.000763427	0.00115892	0.0010384	0.00145231	0.00138051	0.00106287	0.00107901
Var-328	545.041	0.790436	7.84518e-05	7.55793e-05	5.68355e-05	7.90612e-05	0.00017751	0.000169207	0.000242689	0.000264451	0.000259981	0.000222835	0.000195847	0.000211421	0.000180989	0.000192989	0.000247156	0.000274033	0.000188068	0.000204239	0.000311412	0.000349436	0.000451567	0.000450921	0.00042184	0.000287788
Var-329	401.161	1.38805	0.000913019	0.000683538	0.000704693	0.000596153	0.000617938	0.000278849	0.00188266	0.00154785	0.00183303	0.00142418	0.00109723	0.0013623	0.000701612	0.000617402	0.000295109	0.000271718	0.000616195	0.000370713	0.00139799	0.00119081	0.00213723	0.00150199	0.00160915	0.000983057
Var-330	232.155	3.71569	0.00775104	0.0075301	0.00688227	0.00710291	0.00479762	0.00405622	0.0807422	0.0902883	0.128321	0.102165	0.102816	0.0867306	0.00558671	0.0064456	0.00496423	0.00545773	0.00567856	0.00528609	0.0425589	0.0294038	0.0319801	0.00780917	0.0120381	0.0407622
Var-331	787.905	4.70275	0.000611093	0.00045864	0.00049414	0.000441321	0.000321899	0.000402663	0.00087094	0.000831485	0.000931036	0.000807479	0.000904366	0.000714486	0.000368984	0.000303788	0.000401536	0.000516098	0.000430779	0.00034238	0.000790662	0.00061069	0.00082959	0.000734953	0.000649465	0.00065925
Var-332	244.011	0.761594	0.000105684	0.000138847	0.000127034	0.000166405	0.000186916	9.61561e-05	0.000376144	0.000588495	0.000634357	0.000555965	0.000742053	0.000452958	0.000341975	0.00029028	0.000168017	0.00016713	0.000380926	0.000338279	0.000555504	0.000595902	0.000526047	0.000348149	0.000294864	0.000723225
Var-333	673.351	4.81746	0.00100623	0.000847503	0.000905676	0.000860165	0.000919127	0.000895781	0.000774155	0.000637613	0.000810305	0.000759939	0.000655043	0.000658728	0.00100085	0.00097766	0.000852851	0.00101744	0.000963755	0.000946748	0.000679007	0.00069933	0.000841881	0.000549221	0.000610471	0.000601788
Var-334	430.258	4.94346	0.000504495	0.00032273	0.000393167	0.000321985	0.000283848	0.0004611	0.00066944	0.00068822	7.23316e-05	0.000700735	0.000856479	0.000655424	0.000246301	0.00028808	0.000375036	0.000387203	0.000319022	0.000404255	0.000607248	0.00056457	9.8561e-05	0.00041723	0.000416005	0.000602891
Var-335	245.186	5.17701	0.0052068	0.00404144	0.00437024	0.00380462	0.00441678	0.00396435	0.00228981	0.00241225	0.00250793	0.00233843	0.00267872	0.00212181	0.00440779	0.00424907	0.0039323	0.00424963	0.00435881	0.00438102	0.00215695	0.00215767	0.00195416	0.00202097	0.00193218	0.00220957
Var-336	302.172	2.11668	0.00877086	0.00822035	0.00811885	0.00794657	0.00885667	0.00737948	0.0108622	0.0147687	0.0264615	0.0133783	0.0174737	0.00902067	0.00803804	0.00846405	0.00992239	0.0105006	0.00634645	0.00830275	0.00881057	0.0141078	0.0207159	0.00483868	0.00368823	0.00736481
Var-337	138.06	1.25421	0.00294548	0.00270443	0.00276811	0.00254731	0.00289209	0.0019998	0.00293164	0.00274954	0.00326455	0.00338741	0.00317058	0.00306631	0.00318397	0.00303321	0.0020875	0.00215475	0.00298021	0.00286082	0.0050047	0.00523156	0.00280801	0.00458158	0.0026051	0.00247187
Var-338	253.264	9.82717	0.000587114	0.000424507	0.000563977	0.00046519	0.000581282	0.000348556	0.000946755	0.00113394	0.0011205	0.000884869	0.00107975	0.00077377	0.00056441	0.000552123	0.000379307	0.000393693	0.000583702	0.000508073	0.00134485	0.00104254	0.00131619	0.000728555	0.000823366	0.00134426
Var-339	359.372	11.4908	0.00957271	0.00832769	0.0090245	0.00866248	0.0111505	0.00729924	0.0130746	0.0140367	0.0176001	0.0122048	0.0133021	0.0115938	0.0119976	0.0105859	0.00791013	0.0085532	0.00918489	0.0103987	0.0169827	0.0125698	0.0166525	0.00915498	0.0110188	0.0197328
Var-340	314.341	10.5636	0.000223999	0.000198674	0.000254431	0.000161148	0.000254058	0.000168269	0.00044809	0.000361921	0.000424868	0.00030462	0.000372121	0.000384732	0.000225724	0.000236599	0.000214294	0.000220042	0.000254589	0.000173204	0.000321382	0.000332221	0.000374613	0.00023944	0.00025499	0.000481805
Var-341	587.29	5.76223	0.00451662	0.00312492	0.00315659	0.00277778	0.00163069	0.00150697	0.00285787	0.0039668	0.00573018	0.0025602	0.0028775	0.00185469	0.00198109	0.00187094	0.00196547	0.00207895	0.0015239	0.00141666	0.00303328	0.00222014	0.0055399	0.00206743	0.00161335	0.0027777
Var-342	424.187	5.03427	0.000543696	0.000453412	0.000518252	0.000438098	0.00045387	0.000465896	0.00069229	0.000710634	0.000806495	0.000718126	0.000830361	0.000603697	0.000483781	0.00046497	0.000508467	0.000540963	0.000482567	0.000506266	0.00119232	0.00108516	0.00120583	0.000828898	0.00082598	0.00104964
Var-343	175.119	0.733425	0.0873382	0.0685464	0.0877342	0.0612106	0.0558788	0.0398661	0.104887	0.0413556	0.0543217	0.119877	0.0351149	0.0890888	0.0674234	0.069904	0.0452164	0.0466625	0.0638303	0.0564701	0.0379994	0.0330614	0.0528113	0.0245043	0.065436	0.0444932
Var-344	338.052	0.775811	0.00037687	0.000373443	0.000334949	0.000362184	0.000804721	0.000659979	0.00316125	0.0020595	0.00221656	0.00294333	0.00229195	0.00228081	0.000905568	0.000610784	0.00106768	0.00116121	0.00101062	0.000912916	0.00273722	0.00365357	0.00280423	0.00368116	0.00445301	0.00293608
Var-345	716.364	4.47455	0.000953635	0.000714804	0.000849182	0.000651351	0.000645693	0.000441331	0.000451628	0.000412308	0.000632759	0.000441177	0.000481152	0.000365578	0.000739462	0.000792003	0.00051014	0.000509715	0.000593832	0.000563681	0.000463297	0.000397247	0.000595868	0.000319357	0.000321641	0.000459701
Var-346	382.191	0.841588	0.0161982	0.0156731	0.0138506	0.0141708	0.0134939	0.0165346	0.00516004	0.00650658	0.00639346	0.00471831	0.006563	0.00511881	0.0153991	0.0146347	0.0143982	0.0171174	0.0150975	0.0167626	0.0064279	0.0058997	0.00595921	0.00529745	0.00406595	0.00582934
Var-347	1110.52	5.28882	0.00029827	0.000223114	0.000246969	0.000230959	0.000178889	0.000245415	0.000243023	0.000219489	0.000258374	0.000241694	0.000230019	0.000225789	0.000224082	0.000214254	0.000229219	0.000202608	0.000225504	0.000267912	0.00020879	0.000237232	0.000229946	0.000211614	0.000220535	0.000187237
Var-348	623.327	7.3246	0.000529791	0.000383058	0.000374203	0.000329645	0.000346378	0.000311158	0.000296399	0.000386998	0.000506768	0.000297574	0.000480617	0.0002758	0.000368487	0.000337667	0.00029962	0.000257892	0.000343949	0.000360348	0.000439803	0.000349584	0.000390346	0.000255126	0.000265209	0.000483908
Var-349	722.365	4.48246	0.000568733	0.00044035	0.000480184	0.00037323	0.000282405	0.000359981	0.000683864	0.00050456	0.00071478	0.000533375	0.000476267	0.000411899	0.000324944	0.000264366	0.000407112	0.00045119	0.000347508	0.000339993	0.000271655	0.000295847	0.000442878	0.000285021	0.000288868	0.000217107
Var-350	289.154	3.98188	0.00639509	0.00569743	0.00558531	0.00484868	0.00528236	0.0043466	0.00218313	0.00301264	0.00598157	0.00263113	0.00316181	0.00169259	0.00496156	0.00612353	0.0053104	0.00591405	0.00473371	0.00433292	0.00197571	0.00252469	0.00487696	0.00120782	0.00089911	0.00166113
Var-351	986.627	10.7956	0.000290314	0.000293732	0.000290956	0.000388349	0.000182241	0.000323505	0.00346246	0.00457723	0.0043965	0.0038771	0.00423737	0.00338066	0.000254457	0.000217251	0.000406618	0.000396813	0.000210524	0.000247341	0.00423746	0.00267484	0.00301157	0.0022349	0.00240998	0.00407317
Var-352	224.092	4.42288	0.0027723	0.00227381	0.00230816	0.00202498	0.00242891	0.00181645	0.00154396	0.00145941	0.00154725	0.00148097	0.00147247	0.00144045	0.00249642	0.00218646	0.0020236	0.0018726	0.00246578	0.00231398	0.00133382	0.00120857	0.00138688	0.00141905	0.00127629	0.00125215
Var-353	190.08	4.21109	0.00197013	0.00227308	0.00183628	0.00181418	0.00169831	0.00170868	0.00195414	0.00210384	0.00225768	0.00189369	0.00197041	0.00183948	0.00187443	0.00183592	0.00175872	0.00194807	0.00200572	0.00191021	0.0015854	0.00149342	0.00163105	0.00129377	0.00120418	0.00150336
Var-354	403.398	11.5143	0.00402756	0.00356195	0.00332582	0.00330163	0.00412577	0.00255393	0.00534108	0.00583008	0.00679834	0.00515271	0.00508318	0.00449813	0.00407857	0.00381008	0.00288144	0.00315048	0.00320094	0.00386318	0.00596317	0.00479516	0.00588705	0.00382245	0.00443056	0.00744591
Var-355	633.328	5.35523	0.00251212	0.00184393	0.0018543	0.00165313	0.00121052	0.00146974	0.00295273	0.00292597	0.00324114	0.00288488	0.00259	0.00212505	0.00140617	0.00131289	0.00152609	0.00172674	0.00133107	0.00139743	0.00201025	0.00196392	0.00292099	0.00218989	0.00206654	0.00189263
Var-356	340.049	0.774116	0.000117086	0.000122191	0.000111946	0.000118949	0.000256664	0.000199762	0.000946046	0.000616497	0.000704708	0.000871979	0.000645459	0.000674621	0.000284117	0.000223586	0.000327606	0.000350489	0.000258243	0.000295248	0.000791762	0.00116462	0.00085982	0.00117578	0.00147822	0.000770746
Var-357	336.156	3.89976	0.0046389	0.00459875	0.00491562	0.00434814	0.0043992	0.00399141	0.00571687	0.00788008	0.0124005	0.00707071	0.00936432	0.00499496	0.00447858	0.00540591	0.00498436	0.00540546	0.00395799	0.00479744	0.00386457	0.0070535	0.00840526	0.0025093	0.00222158	0.00326157
Var-358	241.151	1.28569	0.00390966	0.00391205	0.00417342	0.00389395	0.00397917	0.00504171	0.0117798	0.012627	0.0150323	0.0113039	0.0121196	0.0111309	0.00420116	0.00360715	0.00504971	0.00607226	0.00393799	0.00427596	0.0127601	0.0119708	0.0140564	0.0109029	0.0100266	0.0131673
Var-359	377.163	5.10811	0.00276726	0.00187086	0.00213123	0.00184396	0.00193704	0.00153927	0.00232395	0.00231961	0.00299914	0.00215123	0.00214188	0.00180572	0.00192757	0.0017732	0.00168945	0.00192096	0.00184712	0.00160758	0.00139457	0.00133236	0.00189476	0.00132857	0.00119272	0.00160313
Var-360	402.395	11.5143	0.0160424	0.0139123	0.0128779	0.0129418	0.0161194	0.00965838	0.0205283	0.0222842	0.0269674	0.0195976	0.0198703	0.0173378	0.0157169	0.0146607	0.0110291	0.0119695	0.012593	0.0146921	0.0231559	0.0183004	0.022688	0.0147674	0.0169603	0.0291224
Var-361	391.741	4.58997	0.00348758	0.00262403	0.00270407	0.00239618	0.00218109	0.00356165	0.00101916	0.000805791	0.00139154	0.00101891	0.000882399	0.000889833	0.00206238	0.00215326	0.00301955	0.00340123	0.0024791	0.00278555	0.000704025	0.00115201	0.00132323	0.000741977	0.000790989	0.00062653
Var-362	360.123	4.41632	0.000421085	0.000353817	0.000353222	0.000365767	0.000300944	0.0003415	0.000203799	0.000240214	0.000268397	0.000241326	0.000275019	0.000187209	0.000389372	0.000401003	0.00035528	0.000322247	0.000389057	0.000301936	0.000214654	0.000257552	0.000296157	0.000245128	0.000209007	0.00022951
Var-363	169.091	0.733856	0.0028334	0.00196628	0.00243978	0.00188892	0.00225728	0.00139239	0.0030854	0.00323494	0.00453182	0.00323406	0.00291153	0.00242107	0.0023748	0.00206426	0.00156733	0.00154501	0.00223884	0.00182478	0.00335209	0.00294241	0.00435002	0.0024943	0.0026216	0.00359539
Var-364	337.274	10.6152	0.00267078	0.00277503	0.00650103	0.00611877	0.00671899	0.00386497	0.0232295	0.0293074	0.0312482	0.02686	0.0273019	0.0234622	0.00658148	0.00549563	0.00529081	0.00463255	0.00483193	0.00572541	0.0331029	0.0284965	0.0321535	0.0277191	0.0294228	0.0395985
Var-365	202.108	3.10989	0.00334741	0.00421073	0.00405123	0.00256605	0.00197236	0.00238498	0.0207339	0.0229956	0.0271397	0.0220706	0.0244529	0.0195175	0.00229433	0.00210847	0.00323377	0.00356892	0.00239018	0.00224264	0.0138079	0.0136948	0.0134519	0.0098042	0.00980115	0.0142263
Var-366	209.116	2.22721	0.00432858	0.00362667	0.00373472	0.00327004	0.00334893	0.00304159	0.00194146	0.00203494	0.00224173	0.00179802	0.00197388	0.00170914	0.00356771	0.00396026	0.00338105	0.00382576	0.00312908	0.00312441	0.00126076	0.00117608	0.0015829	0.00122808	0.00121592	0.00110473
Var-367	261.124	5.34733	0.0019882	0.00195877	0.00121926	0.00120088	0.00160264	0.00107429	0.00150189	0.00172221	0.00229999	0.00178058	0.00219143	0.0017283	0.00143471	0.00138886	0.00105156	0.00116528	0.0012256	0.00119608	0.00137067	0.0015645	0.00170874	0.00104134	0.00113672	0.00136638
Var-368	138.107	0.660391	0.0017998	0.00142086	0.00156103	0.00120449	0.0015774	0.00105387	0.00144843	0.00128346	0.00167182	0.00136355	0.0011885	0.000903148	0.00133771	0.00159974	0.00128501	0.00140729	0.00134723	0.00125753	0.000872949	0.0010809	0.00129476	0.000885679	0.000809863	0.000830403
Var-369	310.09	1.24037	0.00298165	0.00257264	0.00360838	0.00366509	0.00292507	0.00275873	0.00468992	0.00623764	0.00585688	0.00246298	0.00536293	0.00269196	0.00354305	0.00431247	0.00307311	0.00320368	0.0039961	0.0035041	0.0106061	0.0100946	0.0118749	0.00837571	0.00729461	0.00996498
Var-370	153.058	1.23519	0.00211556	0.00186946	0.0020313	0.00167779	0.0017442	0.0015544	0.002912	0.00358383	0.0041096	0.00319997	0.00351103	0.00342978	0.0018977	0.00186624	0.00198286	0.00206011	0.0017456	0.001616	0.00246613	0.00267409	0.00351544	0.00261264	0.00243513	0.00325238
Var-371	351.177	1.14472	0.0068625	0.00588279	0.00678264	0.00298106	0.00257155	0.00299287	0.00474572	0.00610903	0.00585913	0.00484672	0.00514582	0.00373233	0.00335512	0.00282851	0.00328777	0.00378802	0.00308543	0.00321488	0.00601021	0.0048531	0.00706173	0.00460564	0.00432367	0.00597864
Var-372	440.224	1.84069	0.0015562	0.00139052	0.00153017	0.00128631	0.00124609	0.00127132	0.000840537	0.00102819	0.00160707	0.000798633	0.00109201	0.000678064	0.00136325	0.00129947	0.00149983	0.00189453	0.00121546	0.00119379	0.000969659	0.00118844	0.0014146	0.000696396	0.000681871	0.00092841
Var-373	341.308	12.3029	0.00124177	0.000950182	0.000707462	0.000736225	0.000822665	0.000716677	0.00147988	0.00163134	0.00150114	0.00125128	0.00155026	0.00128238	0.000719951	0.000597498	0.000692053	0.000758054	0.000727749	0.000781463	0.00166064	0.00146051	0.00141114	0.00175326	0.00179452	0.00179561
Var-374	404.146	1.27272	0.0015527	0.00120118	0.00143572	0.00108787	0.00107057	0.00112554	0.0008438	0.000584236	0.000579546	0.000732007	0.000738754	0.000761539	0.00118614	0.00128248	0.00106415	0.00126034	0.00121234	0.00127754	0.000972334	0.0013394	0.0012119	0.00129213	0.00132839	0.000974763
Var-375	136.07	1.27801	0.021703	0.0235161	0.0303507	0.0230055	0.0280309	0.02483	0.0408928	0.0409307	0.0506712	0.0418156	0.0376767	0.0377008	0.033414	0.0331726	0.0276217	0.0292873	0.0339923	0.0258675	0.0364848	0.033822	0.0461172	0.0337809	0.0322297	0.0369796
Var-376	491.277	11.709	7.73151e-05	6.6104e-05	0.00141748	0.00139456	0.00136686	0.000726067	0.003429	0.00438398	0.0039969	0.00338515	0.00354772	0.00246154	9.82806e-05	7.65309e-05	6.61508e-05	0.000678984	8.32326e-05	0.00107325	0.00385128	0.0036374	0.00314889	0.00292392	0.00313313	0.00434556
Var-377	1022.63	10.2692	0.000314595	0.000186836	0.000591972	0.000618944	0.00055785	0.000129394	0.004245	0.00400906	0.00380462	0.00378938	0.00357764	0.00271763	0.000311315	0.000137821	0.000478933	0.000398709	0.000172779	0.000436016	0.00392733	0.00323982	0.00313776	0.00242825	0.00255842	0.00376987
Var-378	622.326	7.32364	0.00146806	0.0010602	0.00100763	0.000896816	0.00093005	0.00085891	0.000725307	0.00105361	0.00137516	0.000854981	0.00132672	0.000763959	0.00106359	0.000918112	0.000773891	0.000791915	0.000923301	0.000929772	0.00118916	0.00101	0.00112826	0.000651815	0.0006663	0.00122173
Var-379	526.275	4.70369	0.00104127	0.000818355	0.000849129	0.000712341	0.0006115	0.000635815	0.00204023	0.00218903	0.00226586	0.00211194	0.00233726	0.00183572	0.000714869	0.000612485	0.000692954	0.000743745	0.000743943	0.000688255	0.00213326	0.00166132	0.00209259	0.00190108	0.00175374	0.00189633
Var-380	384.115	3.62057	0.00429039	0.00244925	0.0040729	0.00233659	0.00208519	0.00163202	0.0187734	0.0182477	0.027626	0.0169104	0.0160388	0.0129519	0.00264198	0.00242719	0.00174786	0.00188216	0.00227845	0.00167915	0.0166423	0.0150271	0.0256549	0.0104176	0.00978092	0.019252
Var-381	1002.66	11.3653	0.00177295	0.00110901	0.00246324	0.0025734	0.00253249	0.00178558	0.0111671	0.0157728	0.01501	0.012449	0.0134652	0.0100068	0.00273981	0.00238992	0.0024746	0.0023815	0.00170393	0.00231867	0.0167652	0.0136401	0.0158094	0.0108094	0.0117633	0.0152027
Var-382	455.296	11.1943	0.00177476	0.00123667	0.00167095	0.00143257	0.00201538	0.00106219	0.0183368	0.0221717	0.0228594	0.019283	0.0204888	0.0170548	0.00205998	0.00197279	0.00132105	0.00111488	0.00152009	0.00145435	0.018355	0.0138504	0.016583	0.0112402	0.0119342	0.0187042
Var-383	470.226	4.94376	0.00713877	0.00471456	0.00533987	0.0044991	0.00317739	0.00388449	0.00884635	0.00872772	0.00880304	0.00886825	0.00857205	0.00727974	0.00394072	0.00337215	0.00390198	0.00416139	0.00435764	0.00360119	0.00651087	0.00599946	0.00774137	0.00782073	0.00699977	0.00636714
Var-384	258.28	9.78162	0.00521089	0.004211	0.00445912	0.00442754	0.0105039	0.0050385	0.00813273	0.00786427	0.00985124	0.00763847	0.00726799	0.00726321	0.00823077	0.006218	0.00414773	0.00528765	0.00559601	0.00448595	0.0143939	0.00846852	0.0128253	0.00690688	0.00790725	0.0129689
Var-385	170.043	0.792986	0.00104574	0.000628774	0.000763794	0.000590107	0.00208336	0.000498214	0.00193829	0.00204957	0.00291927	0.00214203	0.00184221	0.000479318	0.00291858	0.00290393	0.00186873	0.000715274	0.00265693	0.00212817	0.00212525	0.00214931	0.0032846	0.00222561	0.00217586	0.00309481
Var-386	501.58	4.80119	0.00126228	0.000937372	0.000881259	0.000860931	0.000908435	0.000805446	0.000959954	0.0008298	0.00106938	0.00111176	0.000799102	0.000860265	0.000913173	0.000992663	0.000740887	0.000848915	0.000891679	0.000863859	0.000922875	0.000993778	0.00132587	0.000836568	0.000956588	0.000905372
Var-387	152.056	1.23507	0.0297193	0.0252497	0.0294578	0.0229235	0.0239912	0.0194066	0.00194496	0.00233658	0.00282169	0.0022434	0.00209801	0.00213161	0.0273903	0.0248554	0.0251046	0.0265278	0.0244673	0.0233131	0.0023995	0.00241296	0.00329735	0.00198363	0.00178032	0.00288211
Var-388	345.355	11.1065	0.000114798	0.000104722	0.000133064	0.000117599	0.000172772	9.96457e-05	0.000150223	0.000199637	0.000238934	0.000192864	0.000179305	0.000165036	0.000157544	0.000143599	0.000129968	0.000136097	0.000176355	0.00012251	0.000319208	0.000231311	0.00029881	0.000153208	0.000169034	0.000313868
Var-389	449.132	0.784054	0.00025649	0.000183406	0.000217912	0.000174577	0.000271921	0.000326237	0.00116087	0.000539438	0.000748994	0.000819875	0.000479367	0.00049025	0.000491916	0.000424234	0.000566747	0.000631755	0.000371026	0.000418051	0.00103451	0.00133978	0.00191357	0.00221698	0.00221638	0.00152902
Var-390	261.145	4.36172	0.00526335	0.00435949	0.00442313	0.00401417	0.00377798	0.00401143	0.00114353	0.00131256	0.00149385	0.00117214	0.00104904	0.00101802	0.00463714	0.00449988	0.00399762	0.00456999	0.00437152	0.00375034	0.00194017	0.00142036	0.0024256	0.0015119	0.00158439	0.00167568
Var-391	152.111	0.660606	0.00487607	0.00384694	0.00426636	0.0034137	0.00396501	0.00261988	0.00295004	0.00281066	0.00385044	0.00300045	0.00262422	0.00203168	0.00356746	0.0040155	0.00341605	0.003653	0.00360878	0.00362751	0.00203951	0.00233002	0.00285097	0.00178153	0.00176969	0.002216
Var-392	262.121	4.76482	0.00132425	0.000991575	0.00108886	0.000992237	0.000961074	0.000892949	0.00144149	0.00140946	0.00159999	0.00132591	0.00132916	0.00114775	0.00105642	0.00106776	0.000980402	0.00118236	0.000967075	0.000854455	0.000934462	0.000976611	0.00104637	0.000825792	0.000768973	0.000902961
Var-393	213.122	1.26279	0.00204631	0.00194523	0.00186803	0.00171593	0.0018227	0.00120402	0.000491581	0.000553459	0.000696912	0.000542456	0.000783599	0.000571776	0.00221569	0.00200501	0.00134066	0.00118599	0.00198362	0.00186696	0.000667722	0.000674032	0.000786887	0.000608546	0.000549156	0.000740434
Var-394	559.287	4.55679	0.00158156	0.00121709	0.00129711	0.0012194	0.000913061	0.00115791	0.00132487	0.00110417	0.00123187	0.00133597	0.00115176	0.00107536	0.00115907	0.000986268	0.00126971	0.00136712	0.00120566	0.00104032	0.00105764	0.000833781	0.00111994	0.0012159	0.00119635	0.000967019
Var-395	456.238	4.10407	0.00106774	0.00101827	0.000947039	0.000943206	0.00095149	0.000867977	0.000698862	0.000871741	0.00144502	0.000825649	0.000965197	0.000566059	0.00112678	0.00118669	0.000863229	0.00104403	0.00101059	0.000910267	0.000862614	0.000897435	0.00138143	0.000836621	0.000356131	0.000783594
Var-396	655.276	8.77947	0.00122001	0.00143505	0.000795362	0.00105342	0.00068944	0.00103649	0.000585321	0.000779857	0.000896352	0.000505385	0.000814202	0.000353772	0.00109748	0.00132335	0.000348115	0.000562127	0.00114016	0.00100148	0.000888986	0.000757713	0.00118316	0.00039955	0.000377989	0.000732415
Var-397	318.12	1.2687	0.00661199	0.00543936	0.00533324	0.00475945	0.0057433	0.00379863	0.0020281	0.00196655	0.00199673	0.00183065	0.00201893	0.00195738	0.00672515	0.00565853	0.00358095	0.00376597	0.00596259	0.00510728	0.00246747	0.00295139	0.0031082	0.00246715	0.00246883	0.00215398
Var-398	309.667	4.13895	0.0246208	0.0217378	0.0188388	0.0181643	0.0193524	0.0151936	0.00132107	0.00123687	0.00229464	0.00131963	0.00129853	0.00114112	0.017219	0.0211976	0.019039	0.0204106	0.0175526	0.0169213	0.00187475	0.00224267	0.00547844	0.00119162	0.00125271	0.00161553
Var-399	589.308	4.11967	0.00142255	0.00131334	0.00130689	0.00127424	0.00130318	0.00140182	0.000622408	0.000909254	0.00177847	0.00076063	0.000910478	0.000553411	0.00124514	0.00125055	0.00157052	0.00206272	0.00113174	0.00114079	0.000658848	0.000641198	0.00147357	0.000205822	0.000182408	0.00049274
Var-400	676.454	13.2315	0.000310416	0.000381524	0.000344636	0.000694145	0.000609585	0.000510878	0.00140191	0.00114725	0.00283742	0.000767868	0.00210928	0.00122762	0.00124699	0.00156649	0.000918129	0.000653928	0.00107058	0.000495266	0.00211231	0.00123223	0.00173809	0.000407055	0.000740049	0.00239312
Var-401	445.23	5.03427	0.000817893	0.000571623	0.000833278	0.000734758	0.00085655	0.000693452	0.00183628	0.00214115	0.00216079	0.00208209	0.00218796	0.00168862	0.000900257	0.000837337	0.000771836	0.000777721	0.000889578	0.000876873	0.00309447	0.00293522	0.00342047	0.00278907	0.00259624	0.0034865
Var-402	1001.66	11.3645	0.00320866	0.00205519	0.00453819	0.00461034	0.00455146	0.00314306	0.0202736	0.0284575	0.0272942	0.022781	0.0245979	0.0183416	0.00499949	0.00429081	0.00462592	0.0042693	0.00315744	0.00410989	0.0304126	0.0248932	0.0283935	0.0197145	0.0213041	0.0281419
Var-403	383.72	4.24084	0.011244	0.011957	0.0096995	0.010409	0.0112829	0.00811114	0.00102786	0.00131276	0.00318375	0.00107133	0.00145486	0.000912588	0.0104305	0.011606	0.0106565	0.0115946	0.00959881	0.0107255	0.00127884	0.00143331	0.00468479	0.000744739	0.000575535	0.00111624
Var-404	181.096	5.14495	0.00194526	0.00150197	0.000674999	0.000781972	0.00101592	0.000913424	0.00177281	0.00186511	0.00236227	0.00212515	0.00221729	0.0021486	0.000840685	0.000809019	0.000565326	0.000589546	0.000831403	0.000755294	0.0017883	0.00165461	0.00192745	0.00218558	0.00235	0.00285066
Var-405	482.324	12.4157	0.0014246	0.00112165	0.00104186	0.00100534	0.001295	0.00058272	0.020579	0.0295019	0.0250529	0.0178746	0.0281874	0.0164066	0.00142687	0.00123075	0.000695799	0.000624537	0.000985653	0.000883819	0.0203769	0.0121052	0.0140887	0.00897308	0.00914123	0.0214342
Var-406	537.196	0.758059	0.00169525	0.00210918	0.00168361	0.00193013	0.00314329	0.00426305	0.0106916	0.00883534	0.00991464	0.00876589	0.00846199	0.00907375	0.00439171	0.00431729	0.00682868	0.00794165	0.00380446	0.00477899	0.013173	0.0130539	0.0153604	0.0179906	0.0160506	0.0108121
Var-407	349.073	1.23622	0.00228981	0.00159724	0.00223832	0.00159117	0.00156461	0.00158513	0.00322738	0.0036823	0.00546279	0.00342791	0.00305054	0.00290846	0.00194791	0.00173683	0.00171382	0.0019618	0.00172022	0.00164823	0.00389248	0.00301939	0.00556644	0.00298853	0.00277697	0.00425356
Var-408	652.808	4.8216	0.00044973	0.000375041	0.000346721	0.000370539	0.000765278	0.000337661	0.000422666	0.000415691	0.000516776	0.000477127	0.000413767	0.00045628	0.000394672	0.000800856	0.000310043	0.000326185	0.000399108	0.000369594	0.000429951	0.000453755	0.000557645	0.00033163	0.000457751	0.000460421
Var-409	392.218	5.53025	0.00122174	0.0011146	0.00103976	0.00114121	0.00117042	0.00110109	0.000700793	0.000831894	0.00091594	0.00082987	0.0010054	0.00069734	0.000967628	0.00114848	0.001407	0.00160969	0.000981001	0.00108358	0.000964076	0.000881512	0.000774539	0.000705318	0.000629639	0.000831192
Var-410	471.233	4.94234	0.00120155	0.000817516	0.00089981	0.000771733	0.000635922	0.000677126	0.0014335	0.0013228	0.00149019	0.00144008	0.00135923	0.00125931	0.000767207	0.000528022	0.000826142	0.000863752	0.000811074	0.000535294	0.0010592	0.00103629	0.00133445	0.00130049	0.00115161	0.001102
Var-411	447.768	6.39097	0.000270335	0.00017589	0.000177622	0.000133745	0.000168472	0.000137658	0.000574251	0.000647103	0.000728509	0.000553622	0.000803197	0.000480361	0.000181971	0.00015993	0.000114951	0.000120844	0.000143542	0.000160548	0.000803006	0.00065593	0.000708513	0.00065439	0.000641682	0.000745069
Var-412	142.071	0.815192	0.000290968	0.000239531	0.000288748	0.000217443	0.000309934	0.000193558	0.00039895	0.000315927	0.000373756	0.000389814	0.000366227	0.000310865	0.000321782	0.000252058	0.000220296	0.000265637	0.000305253	0.000267108	0.000277475	0.000303033	0.000296274	0.000605053	0.000222466	0.000346741
Var-413	383.194	0.847146	0.00328657	0.00319368	0.00283317	0.00294212	0.00287632	0.00333663	0.00115726	0.00134002	0.00129792	0.000929201	0.001458	0.00109037	0.00330436	0.00317163	0.00309699	0.00357674	0.00321052	0.00364118	0.00130158	0.00114673	0.00130671	0.00108231	0.000798431	0.00110326
Var-414	474.378	11.8576	0.00112643	0.000707686	0.000897088	0.000874387	0.000998052	0.000304245	0.000198838	0.000200585	0.000146796	0.000217212	0.000344814	0.000141574	0.00102237	0.000869211	0.00043444	0.000443079	0.000774742	0.000699701	0.000256726	0.000189504	0.000156896	9.81516e-05	0.000133542	0.000294733
Var-415	246.171	4.77608	0.0159966	0.0129369	0.0134764	0.0126798	0.0141206	0.0103929	0.00995033	0.0112573	0.0111692	0.00955228	0.0110428	0.00942837	0.0153636	0.0146212	0.010694	0.012656	0.0146255	0.0142313	0.0103718	0.0088197	0.0101793	0.00825727	0.00815704	0.00951279
Var-416	568.324	9.91092	0.000460013	0.000431156	0.000612798	0.000612842	0.000939193	0.00100534	0.00253855	0.00185433	0.00244776	0.00306256	0.00322694	0.00224552	0.000800894	0.00065682	0.000581449	0.000747169	0.000781115	0.000904187	0.00265719	0.00143837	0.00215036	0.00141523	0.00155826	0.00219132
Var-417	290.146	1.24535	0.000993478	0.000936889	0.00106852	0.000904996	0.00101848	0.00078394	0.00109146	0.00135805	0.00166221	0.00119767	0.001252	0.000976746	0.00113528	0.000977328	0.00109925	0.0011681	0.000986998	0.000970719	0.00154337	0.00135816	0.00202734	0.00115174	0.00097847	0.00170149
Var-418	538.197	0.759291	0.000375761	0.000449968	0.000331853	0.000490802	0.000665581	0.000752839	0.00201564	0.00160245	0.00171792	0.00153252	0.00145628	0.00158621	0.000941448	0.000829518	0.00129065	0.00151978	0.000761331	0.000929249	0.00231179	0.00234248	0.0028157	0.00320411	0.00290812	0.00199227
Var-419	365.184	1.23218	0.000383111	0.000373359	0.00039749	0.000360745	0.000351797	0.000388703	0.000558384	0.000558727	0.000668716	0.000620756	0.000547315	0.000458556	0.000471148	0.000355899	0.000387721	0.000491877	0.000442439	0.000385985	0.000537119	0.000467192	0.000630102	0.00035823	0.000382685	0.000597378
Var-420	258.111	0.961417	0.0174489	0.0180615	0.0180092	0.0180449	0.0227451	0.0294678	0.0916133	0.0923107	0.103725	0.0743614	0.0785633	0.0977393	0.0368245	0.0356189	0.0507196	0.0551283	0.0284091	0.0388845	0.16844	0.136883	0.161665	0.180738	0.151973	0.154454
Var-421	255.135	4.11185	0.00119221	0.000935981	0.0011011	0.000893225	0.00103989	0.000735594	0.000801203	0.00100692	0.00124367	0.000693833	0.000882747	0.000874367	0.00123332	0.00116367	0.000749925	0.000785732	0.0011734	0.000972476	0.00149392	0.00144707	0.00217187	0.00113158	0.00113493	0.00175724
Var-422	348.071	1.23619	0.0189189	0.0130344	0.0181178	0.0126289	0.0123982	0.0123365	0.0263855	0.0287073	0.043619	0.0269431	0.0236905	0.0227124	0.0159454	0.0135837	0.0135621	0.0152104	0.0137496	0.0133355	0.0284454	0.0249626	0.0459801	0.0244771	0.0221372	0.0348046
Var-423	551.389	12.7279	0.00060372	0.000565406	0.000426563	0.000473853	0.000601245	0.000373438	0.001765	0.00176903	0.00157552	0.00130062	0.00149718	0.00109802	0.000637448	0.000599395	0.000417367	0.000420911	0.000510191	0.000457544	0.00182009	0.00114628	0.00108392	0.00102648	0.00120362	0.00168073
Var-424	550.386	12.7232	0.00185081	0.00176668	0.00131152	0.00143981	0.00186253	0.00112263	0.00545679	0.00559699	0.00494164	0.00400537	0.00496737	0.00357413	0.00203455	0.00181434	0.00129294	0.00131236	0.00146182	0.00138692	0.00544641	0.003565	0.00341858	0.00325802	0.00383122	0.00521761
Var-425	273.262	8.98667	0.000446016	0.00040027	0.000448477	0.000449505	0.000554696	0.000388808	0.00486904	0.00441253	0.00459337	0.0028854	0.00367799	0.00263181	0.000555936	0.000724639	0.000420475	0.000502683	0.000540188	0.000327	0.0150758	0.00742972	0.0110728	0.00508065	0.00584655	0.0127421
Var-426	346.047	0.910152	0.00346817	0.00275918	0.00453042	0.00359151	0.00242289	0.00249775	0.00303547	0.00501248	0.00477144	0.00152935	0.00373334	0.00187264	0.00338141	0.00471707	0.00295738	0.00314923	0.00353782	0.00292809	0.00722226	0.00681114	0.0089116	0.00473149	0.00404925	0.00751851
Var-427	221.122	3.0912	0.00601371	0.00554986	0.00503765	0.00486763	0.00406475	0.0043242	0.0193919	0.0212561	0.0231892	0.0203015	0.021943	0.0184797	0.00573194	0.00494476	0.00374944	0.00412289	0.00638894	0.00526174	0.0168363	0.0149556	0.0159846	0.0112871	0.0108875	0.0162017
Var-428	466.75	3.94532	0.000266345	0.000165972	0.000219124	0.000139639	0.000140554	0.000154668	0.000442088	0.000317498	0.000388358	0.000410959	0.00036972	0.00033486	0.000210879	0.000166459	0.000146605	0.00014735	0.000160448	0.000126002	0.000319668	0.00037037	0.000408672	0.000298306	0.000342078	0.000275572
Var-429	456.074	0.734861	0.000231931	0.000226617	0.00025087	0.000225841	0.000341367	0.000228215	0.000331115	0.000245484	0.000275624	0.000259964	0.000288588	0.00025277	0.000330782	0.000252239	0.000262433	0.000287259	0.000344977	0.000303612	0.000205606	0.000330287	0.000269148	0.000361316	0.000366469	0.000133555
Var-430	454.293	11.1926	0.00751295	0.00514527	0.00684275	0.0059611	0.00846183	0.00439562	0.0798653	0.0974452	0.0985258	0.08404	0.0900019	0.0747963	0.00857716	0.00883542	0.00555403	0.00477243	0.00635854	0.00601736	0.0813286	0.0608532	0.0731884	0.0488566	0.0516199	0.0831194
Var-431	211.08	1.99649	0.00360109	0.00245687	0.00340406	0.00225499	0.00260581	0.00263785	0.0022612	0.0026386	0.00302311	0.00220013	0.00241405	0.00177146	0.00324706	0.00321816	0.00250647	0.00281113	0.00282209	0.00254113	0.00375896	0.00353719	0.00496598	0.00330665	0.00312048	0.0035905
Var-432	259.283	9.78101	0.000910215	0.000735296	0.000798601	0.000711959	0.00186338	0.000856526	0.00148558	0.00133108	0.00168757	0.00124681	0.00128668	0.00123705	0.00145271	0.00106933	0.000719131	0.000962878	0.000993732	0.000748793	0.00252414	0.00149963	0.00224802	0.00113999	0.00140578	0.00232644
Var-433	276.127	5.62001	0.00365541	0.00412044	0.00450363	0.00501666	0.00392535	0.00299781	0.00113392	0.00134637	0.00117818	0.00162867	0.00171464	0.000984894	0.00815067	0.00356809	0.00264266	0.00366051	0.00249209	0.00442409	0.00243903	0.00275436	0.00205064	0.00167715	0.00266536	0.00159872
Var-434	251.096	2.29592	0.00261242	0.00205975	0.0023376	0.0019296	0.00212071	0.00180089	0.00421768	0.00411604	0.00471532	0.00385079	0.00446646	0.00359613	0.00245839	0.00216468	0.00193002	0.00229928	0.00243137	0.00213019	0.00518213	0.00486345	0.00554781	0.00425196	0.0040342	0.00561211
Var-435	197.101	0.747855	0.00325975	0.00296654	0.00304041	0.00274652	0.00331234	0.00201901	0.00247787	0.00301314	0.00398398	0.00288774	0.0028401	0.00197584	0.00352749	0.00314699	0.00253178	0.00238289	0.00374788	0.00314176	0.00281813	0.00273076	0.00353226	0.00209912	0.00189729	0.00358781
Var-436	210.077	1.99767	0.0330356	0.0220951	0.030408	0.0198988	0.023198	0.0236612	0.0201201	0.0239675	0.0279807	0.020904	0.0224622	0.0161685	0.0296032	0.0282456	0.0217289	0.0252099	0.0248496	0.0222377	0.0320518	0.0316455	0.0442105	0.0286268	0.0282962	0.03178
Var-437	458.254	4.60015	0.000933905	0.000860373	0.000839906	0.000854388	0.00096369	0.000869333	0.000689753	0.000628346	0.000806334	0.000742316	0.000592282	0.000630858	0.00103835	0.00111283	0.00107656	0.000753482	0.00105311	0.000999022	0.000682742	0.00074837	0.000836728	0.000562727	0.000693793	0.000632252
Var-438	383.221	5.38282	0.00153499	0.00124923	0.00120463	0.0012097	0.0010849	0.00124261	0.00329355	0.00221951	0.00264076	0.00359997	0.0030352	0.00283054	0.00119837	0.00113253	0.00138109	0.00134351	0.00123318	0.00146199	0.0016374	0.00241268	0.00159772	0.00194488	0.00228478	0.00157611
Var-439	264.098	5.05895	0.000633614	0.000490908	0.000397124	0.000564514	0.000467194	0.000597652	0.00254563	0.0028883	0.00295468	0.00259155	0.00279415	0.00243462	0.000469287	0.000448849	0.00062449	0.000735944	0.000462369	0.000444572	0.0025964	0.00246038	0.00208923	0.00142061	0.00155181	0.00202765
Var-440	217.097	4.85637	0.00233427	0.00177729	0.0018857	0.00169255	0.00154321	0.0020446	0.00468473	0.00497189	0.00649061	0.00457007	0.00457926	0.0044702	0.00200657	0.0018093	0.00207626	0.00226537	0.00182593	0.00155998	0.00402488	0.00402228	0.00490802	0.003351	0.00309308	0.00400519
Var-441	229.98	0.784124	0.000669376	0.000624808	0.000743077	0.000570864	0.000644144	0.000566707	0.000470007	0.000577051	0.000821097	0.00061336	0.00049163	0.000364735	0.000807795	0.000702271	0.000638082	0.000706905	0.000823175	0.000645423	0.000497781	0.000546192	0.000785405	0.00040167	0.000466812	0.000641563
Var-442	110.071	0.709283	0.000838896	0.000806701	0.000840275	0.000751501	0.000825581	0.000716297	0.000344361	0.000451165	0.000643746	0.000376255	0.000469508	0.000332769	0.000953531	0.00102319	0.000817061	0.000771181	0.00095056	0.000903674	0.000614951	0.00048374	0.000719359	0.000526222	0.000379825	0.000657692
Var-443	330.799	4.04721	0.000481808	0.000356837	0.000344176	0.000311786	0.000474618	0.000252248	0.00023098	0.000418328	0.00127075	0.000266585	0.000248038	0.000143068	0.000283027	0.000503883	0.00026012	0.00031409	0.000426942	0.000384602	0.00059708	0.00100208	0.00199244	0.000408036	0.000270679	0.000608244
Var-444	1011.18	1.23588	0.00134941	0.000665031	0.00136146	0.000686632	0.000691425	0.000655935	0.000821529	0.000892126	0.00162992	0.0010364	0.000696253	0.000807279	0.000981203	0.000562981	0.000745358	0.000868327	0.000671142	0.000700738	0.000841578	0.000819429	0.00155548	0.000710211	0.000688155	0.00108031
Var-445	250.094	2.29592	0.0216731	0.016227	0.018275	0.0154263	0.0175849	0.0142241	0.0342931	0.0342788	0.0377159	0.0307695	0.0346332	0.0284509	0.0198129	0.0178139	0.0150776	0.0184103	0.0189123	0.0169559	0.0416628	0.0401166	0.0453235	0.0330611	0.0329798	0.0447071
Var-446	265.099	6.05654	0.000673989	0.000482803	0.00154862	0.000590955	0.000514153	0.000757967	0.0166065	0.0195934	0.0200752	0.0173485	0.0207622	0.0157027	0.000647719	0.000614283	0.000826545	0.000872136	0.000631919	0.000717995	0.0198346	0.0155027	0.0159018	0.011553	0.0121318	0.0172856
Var-447	228.268	9.34201	0.00016361	0.000105326	0.00021274	0.000167145	0.000195423	0.000133982	0.000383343	0.000368328	0.000413052	0.000289568	0.000359175	0.00025596	0.000218067	0.000186856	0.000180144	0.000182363	0.000183476	0.000184359	0.000369651	0.000281827	0.000340502	0.000246444	0.000223308	0.00032331
Var-448	953.552	10.042	0.000196768	0.000124951	0.000279487	0.000242624	0.000271666	0.000102204	0.00517664	0.00684601	0.00577363	0.0057345	0.00542159	0.00411874	0.000249933	0.00018157	0.00014917	0.000100694	0.000350925	0.000193969	0.00513779	0.00442071	0.00395121	0.00292324	0.00346523	0.00381818
Var-449	555.172	0.757112	0.000123927	0.000212401	0.000156786	0.000212791	0.000208483	0.000369813	0.000539088	0.000651591	0.000694198	0.000435328	0.000540103	0.000583406	0.000346208	0.000402441	0.000572004	0.00067307	0.000291875	0.000434581	0.000983465	0.000756905	0.0011041	0.00110113	0.000805451	0.000827402
Var-450	137.046	1.24233	0.035627	0.0367733	0.0377078	0.0355185	0.0405491	0.0251106	0.0168965	0.0170656	0.0181206	0.0167663	0.0182715	0.0181703	0.0486997	0.0397329	0.0297565	0.0296533	0.0462413	0.0430654	0.0352696	0.0447908	0.0456893	0.0454002	0.0429905	0.0396852
Var-451	562.306	4.04215	0.0107043	0.0104081	0.010952	0.00997607	0.0106311	0.00825676	0.00118304	0.00155399	0.00304386	0.00132805	0.00152366	0.000994153	0.0114402	0.0124697	0.0110219	0.0131102	0.0105409	0.0095639	0.00131298	0.00164004	0.0040692	0.000746097	0.000612934	0.00102275
Var-452	220.118	3.00057	0.0349004	0.0275093	0.0290671	0.0263932	0.024804	0.0205663	0.131182	0.146099	0.150663	0.138807	0.150101	0.121728	0.03024	0.0278537	0.0217158	0.019614	0.0370541	0.0285884	0.171024	0.0991519	0.160367	0.0781174	0.0793984	0.11388
Var-453	260.028	0.758059	0.00020017	0.000192957	0.000226508	0.000201859	0.000307668	0.000346641	0.00218588	0.0017212	0.00225616	0.00197916	0.00161806	0.00138275	0.000437488	0.000386274	0.000498354	0.00056622	0.000412314	0.000368292	0.00200567	0.00201142	0.00262512	0.00178031	0.00214303	0.0020386
Var-454	388.373	11.1228	0.000207535	0.000170308	0.000208349	0.000192254	0.00026307	0.000184327	0.000352549	0.000417529	0.000466452	0.000415419	0.000434953	0.000401295	0.000264226	0.000255367	0.000215332	0.000246995	0.000232057	0.00023067	0.000578366	0.00048133	0.00052481	0.000312998	0.000337485	0.000503003
Var-455	335.259	10.0395	0.0010807	0.000991032	0.0025699	0.00238817	0.00249365	0.0013504	0.0130101	0.016308	0.0162482	0.0150906	0.0150882	0.0125844	0.00267754	0.00199173	0.0017992	0.00159753	0.00192081	0.00225638	0.0159948	0.0141402	0.0149802	0.0127993	0.013944	0.0170066
Var-456	228.129	1.2761	0.000554917	0.000617987	0.000712134	0.000621078	0.000835603	0.000478331	0.000625668	0.000528236	0.000706837	0.000554885	0.00053492	0.000456109	0.000869415	0.000758252	0.000724601	0.000717647	0.000721793	0.000768688	0.000843075	0.000662455	0.000883494	0.000521253	0.000539712	0.000756845
Var-457	716.995	5.97404	0.00124018	0.000796406	0.00086683	0.000661251	0.000489905	0.000540666	0.00027513	0.00031426	0.000382448	0.000295955	0.00023371	0.00024591	0.000675965	0.000700932	0.000600387	0.000680801	0.000532314	0.000561472	0.000204905	0.000256385	0.000143181	0.000225489	0.000207422	0.000231617
Var-458	600.468	12.975	0.00018156	0.000172205	0.000164161	0.000188095	0.000260286	0.000165012	0.000303829	0.000442853	0.000344468	0.000279529	0.000300664	0.000386913	0.000296764	0.000193218	0.000157459	0.000247174	0.00019881	0.000209804	0.000612801	0.00031537	0.000278055	0.000341169	0.000187107	0.000328212
Var-459	223.109	4.13634	0.00151524	0.00110358	0.00123838	0.000996275	0.00102138	0.000991695	0.00208506	0.00207432	0.00234227	0.0019627	0.00186095	0.00192601	0.00120239	0.000938144	0.00122957	0.00152388	0.000988718	0.000906641	0.001551	0.00134915	0.0017034	0.00126979	0.00133	0.00146451
Var-460	238.091	1.5732	0.00114576	0.000692885	0.00076034	0.000532005	0.000573484	0.000569122	0.000389775	0.000486805	0.000637113	0.000442277	0.000428485	0.000345936	0.000689195	0.000755485	0.000522642	0.000579046	0.000529836	0.000538657	0.00048256	0.000543039	0.000707904	0.000316815	0.000431045	0.000630852
Var-461	363.33	8.88366	0.00862664	0.00640197	0.00851134	0.00675561	0.00963785	0.00615893	0.0192551	0.0178331	0.0244269	0.0173669	0.0178959	0.0168867	0.0110646	0.00973523	0.00727942	0.0075613	0.00954318	0.00614166	0.0191204	0.0188732	0.02348	0.0118514	0.0127946	0.0227581
Var-462	1027.67	10.8281	0.00224552	0.0019579	0.00329419	0.00412151	0.00190212	0.00307152	0.0180768	0.0325884	0.0217427	0.0231422	0.0203054	0.0159986	0.00219589	0.00153254	0.00409702	0.00421571	0.00159513	0.00268941	0.0318196	0.0196991	0.0206534	0.014349	0.0162027	0.0217939
Var-463	312.178	0.684566	0.00167778	0.00175043	0.00196659	0.0017984	0.00204627	0.00164853	0.00145906	0.00168989	0.00225635	0.00161424	0.00145675	0.00114899	0.00227988	0.00211807	0.00206462	0.00212904	0.00243352	0.0022065	0.00152749	0.00154272	0.00210563	0.00110877	0.00115184	0.00152367
Var-464	295.159	4.10413	0.00611761	0.00536234	0.00500482	0.0045259	0.00460077	0.00496184	0.00202692	0.00254854	0.00611419	0.00217612	0.0029161	0.00160099	0.00442776	0.00549326	0.00588411	0.00722755	0.00430701	0.00439992	0.00189626	0.00191662	0.00473888	0.00129224	0.000951048	0.00170527
Var-465	244.195	7.9852	0.00180192	0.00110033	0.00126086	0.00101854	0.00144203	0.000845823	0.00212629	0.00286582	0.00238856	0.00133651	0.00219398	0.00219371	0.0015896	0.00143556	0.000698322	0.000874354	0.000960535	0.00143164	0.00232119	0.00206765	0.0022918	0.00146456	0.00153857	0.0020815
Var-466	286.311	9.74088	0.000827397	0.000635078	0.000756806	0.000694846	0.000884683	0.000665016	0.00166432	0.001362	0.00176398	0.00126898	0.00175172	0.00146094	0.000961494	0.000930558	0.00074733	0.000836942	0.0009195	0.000709335	0.00180212	0.0017959	0.00172649	0.00115038	0.00108869	0.00204461
Var-467	498.26	10.0306	0.000565284	0.00039167	0.000495314	0.000463548	0.000537815	0.000378335	0.00123408	0.00148227	0.00157862	0.00130251	0.00130866	0.00113725	0.000568868	0.000531577	0.00045944	0.000458801	0.000541808	0.000546811	0.00159733	0.00146599	0.00160948	0.00125985	0.00131058	0.00197286
Var-468	841.376	5.52171	0.000284791	0.000238806	0.000342673	0.000294715	0.000275732	0.000239295	0.000546468	0.000437685	0.000459264	0.000479152	0.000415661	0.000423948	0.000322354	0.000323052	0.000295554	0.000314694	0.000340416	0.000388026	0.000363151	0.000380748	0.000324499	0.000271204	0.000346828	0.00031136
Var-469	511.273	5.94931	0.000559686	0.000443965	0.000515056	0.000460352	0.000443093	0.000339892	0.00211715	0.00320309	0.00349434	0.00228826	0.00323073	0.00226983	0.000640094	0.00070865	0.000356593	0.000325736	0.000426764	0.000473339	0.00395015	0.0032758	0.00381286	0.00245285	0.00252759	0.0036388
Var-470	362.326	8.88366	0.0413975	0.0305711	0.0394231	0.0318221	0.0464638	0.0289254	0.0918164	0.0857043	0.118069	0.0837593	0.0843603	0.0814544	0.0528009	0.0460911	0.0350265	0.0357222	0.0443084	0.0287339	0.0911036	0.0886805	0.111318	0.0572733	0.0613958	0.108538
Var-471	319.139	1.25378	0.00123999	0.00111148	0.00107877	0.000995461	0.00119641	0.000799391	0.000735245	0.000770442	0.000973167	0.000724042	0.00074588	0.000639732	0.00143314	0.00120225	0.00097507	0.00104789	0.00123382	0.00108647	0.000824084	0.000915278	0.00110813	0.000798126	0.000688133	0.000905546
Var-472	364.333	8.88366	0.00115573	0.000889553	0.00113907	0.000924162	0.00132397	0.000827114	0.00262671	0.0024601	0.00343404	0.00243702	0.00235597	0.00234683	0.00152737	0.00137016	0.00100401	0.00101454	0.0012955	0.000820848	0.0026033	0.00257284	0.00323498	0.00156503	0.00172902	0.00297338
Var-473	554.17	0.757112	0.000230401	0.000394812	0.000257993	0.000374605	0.000436912	0.000707913	0.00087858	0.000985725	0.001134	0.000701224	0.0007909	0.000970275	0.000707999	0.000682808	0.00108094	0.0012413	0.000537562	0.000783618	0.00161069	0.00120366	0.00187346	0.00185119	0.00134415	0.00128572
Var-474	161.092	3.5746	0.000497277	0.000449391	0.000437097	0.000368234	0.000541956	0.000420656	0.00147138	0.00174969	0.00221575	0.00139875	0.00169293	0.00121751	0.00050161	0.000541603	0.000486675	0.000527214	0.000526723	0.000462882	0.00149138	0.00170311	0.00240438	0.00120122	0.00110673	0.000731983
Var-475	794.297	0.758059	6.15063e-05	6.4146e-05	6.15417e-05	5.81842e-05	9.74261e-05	0.000166922	0.000399801	0.00032729	0.00040428	0.000318606	0.000294878	0.000338927	0.000150641	0.000154569	0.000263173	0.000334947	0.000111147	0.000165267	0.000489847	0.000489533	0.000649739	0.000724737	0.000581363	0.000400104
Var-476	376.118	4.34228	0.00395126	0.0032915	0.00333798	0.00288065	0.00271888	0.00298801	0.0020589	0.00227939	0.00271451	0.00204987	0.00231622	0.00182198	0.00340696	0.00325326	0.00355993	0.00399752	0.00303298	0.00291224	0.00198288	0.00208561	0.00241895	0.00190846	0.00175475	0.00193872
Var-477	386.399	12.2534	0.000384039	0.000348355	0.000333694	0.000349965	0.000551895	0.000362911	0.000587417	0.000583691	0.000743304	0.000499337	0.000619868	0.00047926	0.000537224	0.000465511	0.000377045	0.000442614	0.000422258	0.000482733	0.000900036	0.000700128	0.000842933	0.000353238	0.000440659	0.000904721
Var-478	214.127	1.22327	0.000580634	0.000587463	0.00053612	0.000592838	0.000671129	0.000536191	0.00102891	0.00123845	0.00121549	0.00104799	0.00112507	0.000750491	0.000756841	0.000750173	0.000600212	0.000662753	0.000692502	0.000677257	0.00166187	0.00133222	0.00171831	0.00111543	0.00101573	0.0018553
Var-479	295.132	4.37237	0.00191346	0.00153961	0.00163055	0.00141769	0.00141748	0.00143736	0.00186015	0.00181859	0.00196254	0.00173806	0.00169337	0.00141694	0.00186297	0.0018455	0.00152992	0.00164738	0.00172481	0.00148923	0.0015662	0.00144561	0.00171084	0.00135295	0.00125089	0.00158726
Var-480	356.193	6.08485	0.000357522	0.000303038	0.000329177	0.000312632	0.000372684	0.000274747	0.000495724	0.000533326	0.00063659	0.000513102	0.000523228	0.000480549	0.000424001	0.000405906	0.000323713	0.000338066	0.000393855	0.00035712	0.000616904	0.00052533	0.000601362	0.000363176	0.000343535	0.000424778
Var-481	561.304	4.041	0.034176	0.033304	0.0354204	0.0311665	0.0333302	0.0268525	0.00339259	0.00457156	0.00986855	0.0038332	0.00474498	0.00283585	0.0370261	0.0404865	0.0355317	0.0427924	0.0343181	0.0311481	0.00380377	0.00502481	0.0125396	0.00203252	0.0018544	0.00289164
Var-482	1025.66	10.8689	0.000847399	0.00068496	0.00179803	0.00202633	0.00162608	0.00101398	0.0136215	0.0252054	0.0163885	0.0189417	0.0159109	0.0108485	0.00118155	0.00084572	0.00186665	0.00185619	0.000766425	0.00141148	0.0312776	0.0224173	0.0241476	0.015934	0.0186905	0.0199668
Var-483	328.321	10.0163	0.000366727	0.000218989	0.000227364	0.000161815	0.000295559	0.00014614	0.000688657	0.000349455	0.000637145	0.000354971	0.000378936	0.000349055	0.000301573	0.000248317	0.000188756	0.000186582	0.000190492	0.000129529	0.000407332	0.000346745	0.000428479	0.000271323	0.000202501	0.000644504
Var-484	664.116	1.24279	0.00696703	0.00371977	0.00670516	0.00405772	0.00412405	0.00313112	0.00454838	0.00503498	0.00834207	0.00559611	0.00434971	0.00492071	0.00550315	0.00392301	0.0041641	0.0045037	0.00410084	0.00436755	0.00519703	0.00521807	0.0083023	0.00458128	0.00445994	0.00688965
Var-485	949.624	11.2336	8.39834e-05	0.000129825	0.000138256	0.000191921	0.00016313	9.00797e-05	0.00379865	0.00419321	0.00393624	0.00380754	0.0039702	0.00338214	0.00022931	0.000139364	8.87445e-05	0.000193904	0.000100306	7.95013e-05	0.00292075	0.00199144	0.00231371	0.00159283	0.00195079	0.00246113
Var-486	154.083	1.4212	0.00243241	0.00232352	0.00211769	0.00189738	0.00254368	0.00203931	0.0034903	0.00274679	0.00293112	0.00356666	0.00300986	0.00258565	0.00300074	0.00219834	0.00212462	0.00224664	0.00300019	0.00245386	0.00192343	0.00241816	0.0020538	0.002055	0.00245306	0.00217836
Var-487	432.222	0.756053	0.00665098	0.00434132	0.00636933	0.00369629	0.0033847	0.00367453	0.00175859	0.00208323	0.00353644	0.00144556	0.00151339	0.0011095	0.00527366	0.00478357	0.00403259	0.00542467	0.00382165	0.00335077	0.0019016	0.00160691	0.00380511	0.0058522	0.00469269	0.00179262
Var-488	232.141	0.698872	0.00662652	0.00598232	0.00793709	0.00581992	0.00614455	0.00465463	0.00597911	0.00807509	0.0104631	0.00635454	0.00638105	0.00511768	0.00790432	0.00773721	0.00634216	0.00631202	0.00718014	0.00688596	0.00902666	0.00786704	0.0111857	0.00668108	0.00610771	0.00961926
Var-489	315.158	1.24535	0.00116463	0.000781213	0.00111563	0.000832447	0.000817512	0.000634003	0.000390844	0.000507845	0.000719351	0.000478108	0.000460205	0.000350014	0.00101907	0.00105361	0.000871408	0.000961319	0.000817176	0.000783359	0.000559271	0.00067651	0.000828268	0.000451037	0.000450612	0.000600344
Var-490	517.371	13.0426	0.000228122	0.000190334	0.000157283	0.000167369	0.00025262	0.000156677	0.000312103	0.000477962	0.000382811	0.000336241	0.000368781	0.000407328	0.000295996	0.000185316	0.000173748	0.000194187	0.00019968	0.000187061	0.00060424	0.000344139	0.000334986	0.000435317	0.00026692	0.000462895
Var-491	160.132	1.22677	0.000428599	0.000423142	0.000531861	0.000423803	0.000515758	0.000554022	0.000406995	0.000426268	0.000503253	0.000398223	0.000421937	0.000369458	0.000525549	0.000526022	0.000619084	0.000710329	0.000554192	0.000529449	0.000449239	0.000400303	0.000534732	0.000570705	0.000441699	0.000491977
Var-492	305.315	9.71675	0.000379036	0.000285284	0.00032922	0.000311855	0.000449365	0.000293137	0.00050921	0.000379857	0.000644939	0.000471643	0.000510492	0.00049748	0.000434061	0.000424241	0.000345919	0.000380694	0.0004127	0.000346355	0.000751851	0.000616052	0.00079192	0.000406915	0.000442443	0.000727639
Var-493	178.059	0.734837	0.00508336	0.00495465	0.00469068	0.00462052	0.00570953	0.00464934	0.00251616	0.00282763	0.00367707	0.00268331	0.00272502	0.00232457	0.0067383	0.00606763	0.00477754	0.00479223	0.00659649	0.00599389	0.00397501	0.00375085	0.00475127	0.00323804	0.00282039	0.00424299
Var-494	491.752	4.09319	0.000655865	0.000499488	0.000562399	0.000430481	0.000346383	0.00065361	0.000320868	0.00027068	0.00025613	0.000326888	0.000206112	0.000219398	0.000476673	0.000405975	0.000612231	0.000675961	0.00054623	0.000516184	0.000255094	0.000340113	0.000305798	0.00029989	0.000337658	0.000243696
Var-495	494.323	10.3617	0.066063	0.0537284	0.190359	0.163179	0.201018	0.24793	0.272264	0.506026	0.348448	0.375774	0.299913	0.624043	0.259795	0.306451	0.250527	0.2435	0.313934	0.225261	0.62739	0.642932	0.558858	0.598797	0.496456	0.455022
Var-496	424.363	13.0945	0.000270388	0.000256136	0.000265472	0.00028847	0.00047734	0.000259011	0.000353597	0.000572971	0.000448805	0.000430009	0.000516886	0.000486696	0.000463768	0.000316502	0.000345114	0.000324568	0.000380041	0.000308253	0.00076636	0.000486351	0.000413179	0.000365041	0.000253407	0.00131141
Var-497	196.097	3.49783	0.000968841	0.000773848	0.00145672	0.000690886	0.000718743	0.000676861	0.00128059	0.00151595	0.00159545	0.00124251	0.00164372	0.00122963	0.000961479	0.0011814	0.000762754	0.000829897	0.00097829	0.000944689	0.00148964	0.00145369	0.00167224	0.00119608	0.00113195	0.0013833
Var-498	336.192	5.05884	0.00720025	0.0062378	0.00614503	0.00610113	0.00548588	0.00805741	0.00472687	0.00436523	0.0051135	0.0042465	0.00474797	0.00416883	0.00604706	0.00552033	0.00843549	0.0104424	0.00550943	0.00597214	0.00508042	0.00522715	0.00574088	0.00538641	0.00496681	0.00482071
Var-499	884.484	4.44955	0.000511207	0.000400477	0.000490728	0.000412944	0.000403306	0.000381758	0.000203926	0.000218265	0.00026676	0.000197029	0.000177338	0.000159835	0.000537309	0.000440227	0.000464942	0.000540683	0.000486137	0.000427141	0.000380577	0.000344121	0.000467191	0.000331403	0.000309349	0.000286581
Var-500	349.217	0.736832	0.00225232	0.00160303	0.00203351	0.0014488	0.0017263	0.00135591	0.00114181	0.0013128	0.00169607	0.0010875	0.00121051	0.000858322	0.00151939	0.00215859	0.00180764	0.00182197	0.00201049	0.00161083	0.00149469	0.00135654	0.00190005	0.00130659	0.0011766	0.00152789
Var-501	473.232	4.70074	0.000826604	0.00075873	0.000849869	0.000771496	0.000728833	0.000767558	0.000451476	0.00122058	0.000251025	0.00039456	0.0013995	0.000317742	0.000976999	0.000825087	0.000863381	0.00105901	0.000912631	0.000851699	0.000588694	0.000433003	0.00091923	0.00032383	0.000354096	0.000663309
Var-502	176.074	3.57924	0.00179118	0.00154501	0.0016476	0.00140467	0.00166569	0.00129162	0.00142978	0.0013552	0.00162955	0.00145322	0.00181485	0.00119537	0.00187868	0.00187885	0.00154116	0.00157051	0.00191663	0.00175319	0.00161843	0.00168429	0.00364802	0.00136303	0.00500948	0.00156591
Var-503	548.37	11.8999	0.00120499	0.000776749	0.000714701	0.000679027	0.000937936	0.000679685	0.00338387	0.00334822	0.00347039	0.00327045	0.00373193	0.00274834	0.00104385	0.000812679	0.00066714	0.00073155	0.000978927	0.000670271	0.00263602	0.00229995	0.00203843	0.00224421	0.00222897	0.00261042
Var-504	1028.67	10.8231	0.00118033	0.00109331	0.00180342	0.00225638	0.000884057	0.00166654	0.00968235	0.0172723	0.0116728	0.0122558	0.01082	0.00875585	0.00109949	0.000718422	0.0021653	0.00242103	0.000845863	0.0013956	0.0162238	0.0100195	0.00989184	0.00735698	0.00828715	0.0113784
Var-505	421.725	4.41647	0.004172	0.00321559	0.00346671	0.00294849	0.00330139	0.00318489	0.0010891	0.00127909	0.00167956	0.00124112	0.00132125	0.000967859	0.0041069	0.00377846	0.00345411	0.00400574	0.00358751	0.00327936	0.00241081	0.00207177	0.0025671	0.00215493	0.00200969	0.00219795
Var-506	309.166	0.70232	0.00383541	0.00178504	0.00381232	0.00181198	0.00217595	0.00144314	0.00190324	0.00198689	0.00247461	0.00177544	0.00164855	0.00173612	0.00234761	0.00240474	0.00209931	0.00223348	0.00196866	0.00188925	0.00228251	0.00285427	0.00245316	0.00217865	0.00211578	0.0025403
Var-507	208.063	1.24749	0.000957776	0.00079948	0.000958437	0.000743539	0.000849801	0.000648812	0.00044114	0.000586815	0.000568597	0.000496794	0.000770049	0.000490161	0.000973271	0.00103522	0.000737556	0.000738652	0.000963613	0.00111325	0.000970276	0.000849614	0.000951844	0.000937369	0.000611996	0.000687525
Var-508	927.547	10.2113	0.000874102	0.000666433	0.000844045	0.000807598	0.000943231	0.000518842	0.00928181	0.00943287	0.0110372	0.00888242	0.00943354	0.00832993	0.00100069	0.00111021	0.000860516	0.000621832	0.000815969	0.000841819	0.00979446	0.00892547	0.00909989	0.00866309	0.0092682	0.0104365
Var-509	393.187	1.24377	0.000650441	0.000565329	0.000727382	0.000607407	0.000676663	0.000550789	0.000596088	0.000687375	0.000775998	0.000748057	0.000732365	0.00054827	0.000866823	0.000665326	0.000712794	0.000749684	0.000745721	0.000770783	0.000811307	0.000808755	0.00102167	0.000621363	0.000700841	0.000822116
Var-510	350.29	6.87735	0.000493454	0.000328807	0.000443051	0.000337339	0.000634885	0.000303756	0.00111271	0.00092117	0.00153185	0.00107908	0.000926908	0.00109927	0.000705163	0.00045809	0.000384776	0.000382354	0.000502786	0.000260358	0.000977558	0.00104239	0.00128008	0.000665637	0.000796837	0.00134831
Var-511	429.118	8.22401	0.000422157	0.00031643	0.000367683	0.000363865	0.000396145	0.000306259	0.000527011	0.000578563	0.000739031	0.000581521	0.000568792	0.000560584	0.000444693	0.000390683	0.000376009	0.000390445	0.000435642	0.000438241	0.000786835	0.000679919	0.000767701	0.000556966	0.00062711	0.000848113
Var-512	549.373	11.9005	0.000381739	0.000238849	0.000231836	0.000214456	0.000333239	0.000210506	0.00105018	0.00105306	0.00115418	0.00103405	0.00116312	0.000854102	0.000313413	0.000279886	0.00021515	0.000231065	0.000328529	0.000237016	0.000866982	0.000713286	0.00064607	0.000690286	0.000743345	0.000912296
Var-513	929.552	10.2113	0.000127029	9.00525e-05	0.000120684	0.0001134	0.000133821	7.10186e-05	0.00131101	0.00125692	0.00148195	0.00118521	0.00128028	0.00114903	0.000146591	0.000162092	0.000110324	9.35452e-05	0.000105005	0.000111909	0.00131018	0.00115253	0.00122505	0.00118024	0.00127436	0.0013746
Var-514	370.404	11.9969	0.00144758	0.00047821	0.000672781	0.000494061	0.000772715	0.0024686	0.00168144	0.00142681	0.00191393	0.00125499	0.00173843	0.00169557	0.00087684	0.000854381	0.000621149	0.000681291	0.000767461	0.000609994	0.00127062	0.00158586	0.00164977	0.00113809	0.00103013	0.00194873
Var-515	234.138	0.693207	0.000352943	0.000338144	0.0004127	0.000386592	0.000391591	0.000290963	0.000376858	0.000449182	0.000623846	0.000394721	0.000347059	0.00030692	0.000492152	0.000477907	0.000412897	0.000414998	0.000425981	0.000420048	0.000425056	0.000343391	0.000468287	0.000319459	0.000283155	0.000480406
Var-516	422.245	1.3011	0.0552665	0.0502885	0.0587842	0.0504954	0.0626528	0.0375523	0.00621149	0.00647357	0.00963759	0.00624807	0.00699463	0.00504211	0.0717544	0.0631762	0.0527461	0.0527141	0.065337	0.0620934	0.0109351	0.0114698	0.0166859	0.00898657	0.00878115	0.0110669
Var-517	277.122	5.61123	0.00244422	0.00215031	0.00201347	0.00211694	0.00218079	0.00167271	0.00038443	0.000451245	0.000634077	0.000490881	0.000557327	0.000375071	0.00282954	0.00251281	0.00192658	0.00228565	0.00218731	0.00236745	0.00078003	0.00087602	0.00119846	0.000557713	0.000599919	0.000647281
Var-518	291.08	1.23367	0.00020016	0.000183422	0.000272967	0.000262461	0.000197718	0.000206589	0.000323738	0.000467865	0.000479145	0.000246478	0.000360219	0.000252163	0.000284114	0.00026112	0.000287637	0.000271953	0.000281051	0.000253093	0.000843542	0.000717405	0.000949446	0.000752274	0.000627573	0.000889491
Var-519	223.979	0.78558	0.000765482	0.000808326	0.000836889	0.000693009	0.000578448	0.0005624	0.00036256	0.000652636	0.000796796	0.000442622	0.000507887	0.000388566	0.000898597	0.000941463	0.000691218	0.00072921	0.000716911	0.000761611	0.000614849	0.000500547	0.000902262	0.000392792	0.000342795	0.000775226
Var-520	423.248	1.29771	0.0110235	0.0102619	0.0119186	0.0101063	0.0125864	0.00746916	0.00119412	0.00119738	0.00176166	0.00117599	0.0013524	0.000902158	0.0143109	0.0127556	0.0106267	0.0107653	0.0132063	0.0123459	0.00224284	0.00225722	0.0032603	0.00176709	0.0017483	0.00226612
Var-521	665.119	1.24209	0.00172268	0.000891013	0.00172119	0.000991448	0.00100482	0.000773251	0.00118021	0.00133879	0.00214703	0.00146473	0.00114454	0.00122819	0.00141721	0.000997557	0.00106997	0.00117146	0.000991772	0.0010983	0.00135766	0.00131201	0.00214247	0.00120291	0.00118379	0.00185907
Var-522	243.134	5.29273	0.00453278	0.00398754	0.00374977	0.00371309	0.00426445	0.00322696	0.000789745	0.000909217	0.00119063	0.00102198	0.000890935	0.000873273	0.00446351	0.00490728	0.00418882	0.00446859	0.00410442	0.00430968	0.00118643	0.00135293	0.00212042	0.000873083	0.000884667	0.0010472
Var-523	354.337	10.5132	0.00275408	0.00160519	0.00209663	0.00150008	0.00277822	0.0012451	0.00287887	0.00281271	0.00427437	0.00307695	0.00285497	0.00318315	0.0027015	0.00212908	0.00185859	0.0017404	0.00204518	0.00141355	0.00410333	0.00400302	0.00495747	0.0017765	0.00208644	0.00417014
Var-524	261.145	3.58662	0.00405044	0.00346639	0.0035495	0.0032608	0.00345993	0.00311508	0.00375941	0.00568164	0.00602155	0.0054804	0.00329706	0.00497445	0.00454514	0.00413883	0.00346368	0.00364134	0.00432697	0.00367334	0.00584869	0.00490709	0.00619178	0.00432466	0.00417185	0.00531915
Var-525	334.295	7.87733	0.00344397	0.00242432	0.00314127	0.00261319	0.00425265	0.00223761	0.00826659	0.00646024	0.0102976	0.00751415	0.00679677	0.008008	0.00474005	0.00356306	0.00297894	0.00315096	0.00353503	0.00210996	0.00730409	0.008028	0.00900087	0.00503464	0.0051414	0.00884115
Var-526	264.624	9.41012	0.000319615	0.000217852	0.000238498	0.000165626	0.000201432	0.000150855	0.00122058	0.000883264	0.00144743	0.000963005	0.00131203	0.00122838	0.000257061	0.000256185	0.000113053	0.000150841	0.000288346	0.000191386	0.000697072	0.000763005	0.0006551	0.000841321	0.000707703	0.00155496
Var-527	385.129	1.24216	0.00672793	0.00490676	0.00620798	0.0045627	0.00495506	0.00421386	0.00492766	0.00579059	0.00783311	0.00502382	0.00430224	0.00382081	0.00727908	0.00535276	0.00514454	0.00587862	0.00535327	0.00498464	0.0056874	0.0048301	0.00921976	0.00414515	0.00389093	0.00637767
Var-528	306.264	6.79375	0.0029853	0.00206656	0.00256248	0.00206241	0.00364425	0.00188161	0.00715954	0.00570477	0.00886976	0.00665827	0.00607787	0.00737146	0.00382684	0.00279576	0.00227819	0.0027775	0.00310116	0.00179327	0.0066518	0.00678244	0.00812987	0.00445408	0.00441504	0.00829261
Var-529	328.143	8.77761	0.00586447	0.00515711	0.0031209	0.00336233	0.0028576	0.00296082	0.00298677	0.00350556	0.00444148	0.00281409	0.00372993	0.00218547	0.00452859	0.00499878	0.00168676	0.00232402	0.00445182	0.00357879	0.00415239	0.00397988	0.00544615	0.0029017	0.00264302	0.00546479
Var-530	339.29	11.3221	0.00179603	0.00156899	0.00399689	0.00367897	0.00398487	0.00264944	0.0146507	0.0196334	0.0202753	0.0164156	0.0174287	0.014133	0.00448744	0.0033775	0.00346892	0.00321649	0.00293348	0.00360957	0.0233276	0.0187512	0.0224951	0.0187854	0.01996	0.0265768
Var-531	238.046	0.755991	0.000323016	0.000264072	0.000288802	0.000265485	0.000361328	0.000489002	0.00234374	0.00212512	0.00263722	0.00221141	0.00193037	0.00185352	0.000613069	0.000569195	0.000739088	0.000790194	0.000516033	0.000503007	0.00278445	0.00253699	0.00341706	0.00233379	0.00265675	0.00280708
Var-532	465.105	0.792892	0.000290814	0.000279614	0.000255015	0.000270261	0.000314584	0.000425727	0.000527158	0.000591928	0.000706868	0.000523503	0.000491537	0.000503946	0.00052228	0.000538661	0.000719464	0.000704989	0.000447289	0.000517457	0.000932795	0.00081083	0.0012593	0.0016223	0.00142064	0.00151342
Var-533	435.74	4.45763	0.00411258	0.00332465	0.00367364	0.00307771	0.00323501	0.00303437	0.000767494	0.000871805	0.00110306	0.00079653	0.000959395	0.000658724	0.00432202	0.00400796	0.00346234	0.00378577	0.00387266	0.00348395	0.00170415	0.00168801	0.00200094	0.00162271	0.00142862	0.00163422
Var-534	304.312	9.71481	0.0045248	0.00324805	0.0041109	0.00366113	0.00545918	0.00347465	0.00633505	0.00600978	0.00866377	0.00629995	0.00645663	0.00665917	0.00587251	0.00513766	0.00408431	0.00431745	0.00490959	0.00412296	0.00863667	0.00745877	0.0099164	0.00510936	0.00563498	0.00950407
Var-535	316.321	10.1909	0.00163556	0.00133352	0.00140946	0.00133355	0.00198998	0.00127394	0.0013578	0.00116668	0.00194226	0.00124754	0.00133976	0.00137577	0.00197007	0.00188021	0.00153717	0.0016939	0.00183439	0.00153882	0.00170276	0.00155464	0.00215296	0.00136956	0.00141411	0.00256473
Var-536	495.327	10.3616	0.0173682	0.0142139	0.0504557	0.0433983	0.0533933	0.0657065	0.0727885	0.135128	0.0917213	0.0991515	0.0791607	0.169863	0.0681743	0.0806712	0.0662327	0.0624899	0.0834269	0.058852	0.16706	0.172351	0.173047	0.165796	0.132746	0.120663
Var-537	259.632	11.4159	0.000547471	0.00030011	0.000597458	0.000568465	0.000674891	0.000310542	0.000827247	0.00102469	0.00139214	0.00104921	0.000929662	0.000987154	0.000620769	0.000659557	0.000542494	0.000474073	0.000563587	0.000473678	0.00108698	0.00090214	0.00120663	0.0011395	0.000998991	0.00218029
Var-538	292.13	4.68958	0.000753385	0.000511346	0.000566642	0.00049626	0.000486853	0.000554411	0.000671332	0.000592583	0.000709178	0.000603603	0.000614743	0.000489021	0.000563322	0.0005453	0.000596423	0.000774513	0.000562867	0.00049715	0.000559924	0.000531532	0.000766562	0.000427576	0.000430629	0.00050686
Var-539	448.238	9.39398	0.00200407	0.00197274	0.00199074	0.00215552	0.00278812	0.00227665	0.00583539	0.00574346	0.00799982	0.00532772	0.00705528	0.00567728	0.00312492	0.00254689	0.00252255	0.00245276	0.00314718	0.00262875	0.00767432	0.00728478	0.00765669	0.00308552	0.00482645	0.006621
Var-540	449.239	9.39581	0.000539586	0.000510855	0.000556603	0.000616926	0.000726027	0.000624621	0.00154255	0.00150765	0.00211881	0.00140831	0.00175179	0.00149178	0.000828254	0.000681361	0.000698689	0.000711993	0.000848264	0.000738347	0.00199279	0.00193976	0.00196687	0.000820346	0.00124863	0.00178514
Var-541	386.13	1.23958	0.00122858	0.000883969	0.00114726	0.000843213	0.000924953	0.000793889	0.0008838	0.00103422	0.0013878	0.000886805	0.00084786	0.000687267	0.00124214	0.00101567	0.00100839	0.00112985	0.000996443	0.000953317	0.00104066	0.000878867	0.00169833	0.000739589	0.00067793	0.00119821
Var-542	303.915	0.780576	0.000137372	0.000139541	0.000156214	0.000130094	0.000161012	0.000126098	0.000117882	0.000153137	0.000210757	0.000187997	0.000176911	0.000142953	0.000205459	0.000164367	0.000151154	0.000148551	0.000211518	0.000149401	0.000105327	0.000165531	0.000236476	9.95292e-05	9.55386e-05	0.000222861
Var-543	195.062	3.57345	0.00129709	0.00107952	0.00104677	0.000928956	0.00112521	0.000831046	0.000956053	0.000926736	0.00106255	0.000891268	0.00109651	0.000879503	0.00128251	0.00124727	0.00101748	0.000981055	0.00127468	0.0011576	0.00105958	0.00116466	0.00109488	0.000877967	0.000854847	0.00101663
Var-544	203.139	4.35624	0.00381275	0.00345463	0.00285206	0.00297906	0.00271899	0.00400565	0.00122261	0.00143705	0.00193236	0.00132917	0.00162944	0.00103403	0.00309522	0.00292503	0.00412316	0.00510558	0.00313934	0.00299558	0.00185546	0.00179357	0.00211473	0.00144898	0.00126533	0.00178617
Var-545	985.624	10.7963	0.00055483	0.000551365	0.000568057	0.000754759	0.000330261	0.000579148	0.0064607	0.00866631	0.00830845	0.00723944	0.00796382	0.00660086	0.000487039	0.000454453	0.000841991	0.000821866	0.000423751	0.000548486	0.00823418	0.00516756	0.00569953	0.00436011	0.00460819	0.00763911
Var-546	132.1	1.39837	1.22705	1.22618	1.49111	1.35488	1.52315	1.28608	1.79263	1.93231	2.1351	1.89105	1.88618	1.64457	1.81001	1.83018	1.54338	1.62351	1.77042	1.72871	1.81943	1.73851	1.94522	1.37306	1.4362	1.84032
Var-547	553.169	0.757667	0.00122005	0.00201359	0.00140611	0.00180191	0.00200519	0.00356407	0.00461148	0.00554995	0.00605412	0.00365449	0.00452333	0.00520907	0.00332109	0.00347996	0.00560149	0.00689347	0.00244566	0.00379606	0.00909137	0.00685362	0.0105088	0.0102571	0.00750707	0.00712521
Var-548	515.293	9.7626	0.000294445	0.00067075	0.000540365	0.000519615	0.000526669	0.000574747	0.00160155	0.00204967	0.00232544	0.00192793	0.00189571	0.00160066	0.000629391	0.000685903	0.000456456	0.000457314	0.000753021	0.000517701	0.0015594	0.00154388	0.00146985	0.00139247	0.00137741	0.00222979
Var-549	452.277	10.3071	0.0087203	0.0059113	0.0122939	0.0119049	0.0183447	0.0164322	0.0545567	0.0713554	0.0640033	0.0598882	0.0919749	0.0868231	0.0234345	0.0307108	0.0208336	0.0182641	0.025581	0.011274	0.0960842	0.087834	0.0959122	0.0970656	0.102711	0.0668575
Var-550	291.273	7.79524	0.0032452	0.00228736	0.00295083	0.00238118	0.00381039	0.00212798	0.0070868	0.00574777	0.00911173	0.00640768	0.00616138	0.00687043	0.00425481	0.00334687	0.00285808	0.00302506	0.00332613	0.00205458	0.00662204	0.00703611	0.00838869	0.00443292	0.00425926	0.00798041
Var-551	337.195	5.05884	0.00142767	0.00123806	0.00123268	0.0012126	0.00112236	0.0015972	0.000961498	0.000951933	0.00105934	0.000859884	0.0010202	0.000879837	0.00118414	0.00114853	0.00174676	0.00214177	0.00111172	0.00123134	0.0010516	0.00108856	0.00112653	0.00111358	0.00103662	0.00100174
Var-552	335.299	7.88108	0.000691718	0.000497104	0.000626179	0.000514688	0.000849789	0.000434188	0.00163739	0.00125738	0.00204248	0.0014323	0.00129108	0.00162188	0.00092218	0.00071731	0.000615291	0.000642973	0.000712183	0.000421765	0.00143012	0.00155919	0.00186108	0.00100103	0.00106542	0.00181394
Var-553	302.305	9.71481	0.219811	0.160561	0.203953	0.175125	0.26069	0.171991	0.316181	0.292333	0.430688	0.315973	0.315796	0.3169	0.280229	0.254662	0.203641	0.21623	0.243021	0.202872	0.42627	0.37741	0.492033	0.253571	0.278164	0.470384
Var-554	281.248	11.8389	0.00435385	0.00300469	0.00282396	0.00280755	0.00406144	0.00266596	0.00119756	0.00119429	0.00126666	0.00118115	0.00126872	0.000903793	0.00455554	0.00345404	0.00259727	0.00265764	0.00396062	0.00390471	0.00168803	0.00154487	0.00144793	0.0014805	0.00156101	0.00163301
Var-555	130.074	1.00245	0.00643916	0.00510721	0.006758	0.00464759	0.00407232	0.00275953	0.0066759	0.00871962	0.0102811	0.00701399	0.0073821	0.0076442	0.0059157	0.00631908	0.0045121	0.00412737	0.00491834	0.00522738	0.00849574	0.00706547	0.0120235	0.00787898	0.00716188	0.0110707
Var-556	364.054	0.765962	0.000523681	0.000684905	0.000450488	0.000670718	0.000888937	0.000993828	0.00221281	0.00260801	0.0025083	0.00218408	0.00232195	0.00259123	0.00111993	0.00103179	0.00145279	0.00146291	0.00111608	0.00140867	0.00367532	0.00331	0.00340035	0.00387646	0.0033641	0.00414319
Var-557	974.592	10.5979	0.000179527	0.000116533	0.000152854	0.000152623	0.000197707	0.000111582	0.000381656	0.00125929	0.000479532	0.00101046	0.000814098	0.000748681	0.000190069	0.000195698	0.000177936	0.000159018	0.000145585	0.000159965	0.0018187	0.00136597	0.00138456	0.00127904	0.00151431	0.000726894
Var-558	429.319	13.0967	0.000576616	0.000469893	0.000375486	0.000413073	0.00073567	0.000392065	0.000626509	0.000916294	0.000725788	0.000657119	0.000806486	0.000758102	0.000718099	0.000529647	0.000494554	0.000519679	0.000545925	0.000453439	0.00119343	0.000677298	0.00064534	0.000932729	0.000598131	0.000919732
Var-559	319.141	4.7215	0.00166865	0.00129232	0.0014541	0.00124148	0.00112929	0.00139623	0.00106623	0.00110223	0.00124278	0.000981294	0.00100598	0.000870977	0.00141723	0.00140726	0.00154552	0.00174616	0.00155831	0.00147865	0.000847244	0.000944545	0.000925782	0.000718358	0.00071952	0.000837592
Var-560	303.309	9.71481	0.0429679	0.0302879	0.038174	0.0329071	0.0485207	0.0322288	0.0590878	0.0550172	0.0805369	0.0588531	0.0595155	0.0591826	0.0519147	0.0472405	0.038378	0.0406483	0.0456171	0.0378787	0.0804742	0.0710555	0.0923173	0.0474819	0.0516464	0.0883923
Var-561	135.117	12.2951	0.000966681	0.000984	0.00073663	0.000884541	0.000832681	0.000998529	0.00742208	0.00807283	0.00815181	0.00691325	0.00776167	0.00664413	0.000660626	0.000839767	0.00115453	0.00144756	0.000849031	0.000988775	0.00854091	0.00723823	0.00762466	0.00869636	0.00876375	0.0093181
Var-562	160.097	4.20126	0.000930211	0.00118778	0.00126856	0.00123806	0.00109516	0.00112205	0.00113796	0.00117726	0.00131758	0.00110711	0.00112565	0.00103258	0.00182688	0.000912635	0.00128731	0.00147787	0.00104576	0.00160699	0.000971532	0.000724408	0.000978179	0.000781842	0.000813072	0.000853438
Var-563	928.549	10.2116	0.000439981	0.000313863	0.000419661	0.000378879	0.000457753	0.000250275	0.0045283	0.00459085	0.00522689	0.0042919	0.0045853	0.00402132	0.000490562	0.000525637	0.000412091	0.000315406	0.000400845	0.000429017	0.00478362	0.00437664	0.00439535	0.00424698	0.00448081	0.00513599
Var-564	361.36	11.9183	0.000188553	0.000288247	8.74181e-05	0.000103701	0.000129744	7.75267e-05	0.00156723	0.00195556	0.0019046	0.00105509	0.00141958	0.00137915	0.000126855	3.81641e-05	8.19827e-05	9.32603e-05	0.000238596	9.97334e-05	0.00194526	0.00135671	0.00194222	0.000692959	0.000813327	0.00201904
Var-565	962.616	11.3284	0.000142314	0.000132545	9.31246e-05	0.000102683	0.000105416	5.91063e-05	0.000743685	0.00113897	0.00100336	0.000744577	0.000940364	0.000641525	0.000105997	0.000143726	0.000105211	8.52984e-05	0.000107759	9.5916e-05	0.0013147	0.0009778	0.00114009	0.000756508	0.000813072	0.000985495
Var-566	450.262	9.80607	0.00500703	0.00406949	0.0027166	0.00240444	0.00294154	0.00260135	0.0254072	0.0178196	0.0276348	0.0198352	0.0255078	0.0237678	0.00355503	0.00468675	0.00228546	0.00212517	0.00379209	0.0026901	0.0161583	0.0160683	0.0158557	0.0176586	0.01744	0.0240371
Var-567	542.322	10.8044	0.00979671	0.00736631	0.0087352	0.00831871	0.010156	0.00764218	0.00613079	0.00654302	0.00947549	0.00693081	0.00683465	0.00723502	0.0109544	0.0102531	0.00904584	0.0100494	0.0105561	0.0106847	0.00952262	0.0092824	0.0114712	0.00855619	0.00884007	0.0151102
Var-568	233.142	0.693688	0.000860426	0.00075177	0.000985966	0.000694737	0.00076274	0.000623494	0.000784929	0.00105639	0.00133288	0.000831466	0.000880042	0.000731977	0.000976346	0.00104914	0.000857454	0.00080051	0.000929476	0.000861835	0.00108071	0.00103795	0.0013819	0.000818648	0.000781604	0.0012174
Var-569	228.196	8.82114	0.00155269	0.00109148	0.00110888	0.000915627	0.00120541	0.000739763	0.00241832	0.00518167	0.00218901	0.00206253	0.00289288	0.00245967	0.00168232	0.00141661	0.000713727	0.000628075	0.000939941	0.00141018	0.00265087	0.00306094	0.00218907	0.00119116	0.00163015	0.00259961
Var-570	391.361	9.81546	0.0029646	0.00189484	0.00278431	0.00213576	0.0034326	0.00190519	0.0058763	0.00478782	0.00717798	0.005086	0.00484914	0.00530295	0.00374181	0.00329425	0.00247653	0.00256443	0.00295408	0.00199314	0.00609254	0.00569729	0.00695688	0.00362424	0.00376489	0.00689746
Var-571	343.296	8.83061	0.000658185	0.000577418	0.000631848	0.000592335	0.00033141	0.000534896	0.000667527	0.000773026	0.00110206	0.000821899	0.000665136	0.00152248	0.000787492	0.000499672	0.000531042	0.000605168	0.00039659	0.000828311	0.000829414	0.000831649	0.000949748	0.000880296	0.000810081	0.000662734
Var-572	371.997	0.776105	0.000105574	0.000177008	0.000115121	0.000185025	0.000218433	0.000234603	0.000411558	0.00046978	0.000452908	0.000360056	0.000424172	0.000420936	0.000277573	0.000240472	0.00038118	0.000444371	0.000253075	0.000319855	0.000657838	0.000546254	0.0006685	0.000584436	0.000596191	0.000739917
Var-573	292.275	7.79537	0.000386957	0.000269939	0.00033486	0.000273274	0.000468807	0.000259992	0.000866529	0.000623859	0.00109385	0.000778737	0.000698957	0.000843694	0.000519014	0.000407191	0.00033902	0.00031646	0.000429399	0.000226103	0.000785998	0.000835936	0.000973389	0.000520186	0.000531129	0.000980299
Var-574	1066.69	11.399	0.00100697	0.000645201	0.000853051	0.000928707	0.00100365	0.000921699	0.00122423	0.00136301	0.00155989	0.00116027	0.00112417	0.00107079	0.00101667	0.000923992	0.00111177	0.00117031	0.000896914	0.00114094	0.00190309	0.00146788	0.00173076	0.00168917	0.00179599	0.00229659
Var-575	170.069	1.24415	0.000877282	0.00068261	0.00086251	0.000552508	0.000690743	0.000608842	0.000926986	0.000938776	0.00141406	0.000735489	0.000725472	0.000680956	0.000876595	0.000746376	0.000861922	0.000915997	0.000702422	0.000635961	0.00125901	0.00100487	0.00190416	0.000879856	0.000822314	0.00136724
Var-576	408.359	8.89863	0.000299268	0.000207309	0.000312705	0.000229054	0.000376039	0.000242364	0.000638299	0.000703453	0.00092292	0.000681477	0.000683195	0.000571673	0.000437648	0.000372381	0.000271329	0.000294093	0.000346595	0.000239002	0.000664956	0.000672678	0.000890297	0.000432493	0.000572014	0.000697993
Var-577	158.154	9.0088	0.0399882	0.0304459	0.00391468	0.0036825	0.00428553	0.00324681	0.0060105	0.00706169	0.00840824	0.00615255	0.00635924	0.0061517	0.00459513	0.00500112	0.00385917	0.00389102	0.00445252	0.00452741	0.00727297	0.00692951	0.00823238	0.0067481	0.00693434	0.0098583
Var-578	390.358	9.81619	0.0123841	0.00802696	0.0113086	0.00861131	0.0142621	0.00842049	0.0245494	0.0201644	0.0299191	0.0218032	0.0199522	0.0216438	0.01592	0.0138416	0.0101629	0.0106615	0.012574	0.00822629	0.0256426	0.0238432	0.0296338	0.0157198	0.0162513	0.0291037
Var-579	406.165	5.18038	0.00117895	0.000976401	0.000841682	0.000856799	0.000829187	0.000723489	0.00118444	0.00150804	0.00202329	0.00121111	0.0015222	0.00115267	0.000986096	0.0014016	0.000837609	0.000751434	0.00108385	0.000831767	0.0016732	0.00158712	0.00235394	0.00115406	0.00118137	0.00194708
Var-580	626.317	5.72618	0.000405209	0.000352089	0.000399284	0.000352837	0.000334886	0.000232699	0.00234681	0.00329523	0.00388079	0.00244658	0.00363677	0.00246675	0.000615023	0.000570757	0.000138347	0.000153497	0.000365671	0.0003858	0.00414427	0.00377551	0.00408795	0.00274212	0.00284063	0.00369316
Var-581	543.325	10.809	0.00271567	0.00208513	0.00248862	0.00246596	0.00268551	0.00215372	0.00163677	0.00186811	0.0027034	0.00183194	0.00183293	0.00209693	0.00325139	0.0029221	0.00258466	0.00274681	0.00300664	0.00300359	0.00351698	0.00326975	0.00375166	0.00241832	0.00263751	0.00430987
Var-582	159.157	9.0071	0.00390757	0.00300612	0.000419632	0.00037339	0.000444798	0.000324147	0.000640817	0.000727636	0.000838711	0.000716934	0.000714961	0.00058106	0.00050769	0.000524076	0.000421748	0.000409664	0.000507279	0.000472057	0.000765296	0.000692504	0.000848019	0.000737981	0.000736834	0.0010562
Var-583	434.126	0.743388	0.00033278	0.000291418	0.000335701	0.000267466	0.000316302	0.000297326	0.000373694	0.000314416	0.000421566	0.000330572	0.000272007	0.000291471	0.000408918	0.000353461	0.000357948	0.000398143	0.000358483	0.00032232	0.000294001	0.00035479	0.000416152	0.000386457	0.000348149	0.00031954
Var-584	193.065	3.55675	0.0265998	0.0213599	0.0221605	0.0202079	0.0222927	0.0173079	0.0194946	0.019184	0.0231611	0.0182992	0.0224853	0.0164812	0.0270504	0.0274698	0.0201684	0.0216634	0.0272177	0.024757	0.0224099	0.0235835	0.0225574	0.0191587	0.0177649	0.0219227
Var-585	194.067	3.56203	0.00197909	0.00178704	0.00175827	0.00162242	0.0018033	0.00140685	0.00165225	0.00152134	0.00188878	0.00160606	0.00181372	0.00127457	0.00230646	0.00227701	0.00170496	0.00166467	0.0022071	0.00193276	0.00173028	0.00195165	0.00183155	0.00154256	0.00136231	0.00174353
Var-586	202.217	7.73018	0.000818477	0.000837744	0.000734512	0.000890666	0.00151052	0.000723553	0.00220519	0.00160547	0.00237357	0.00169104	0.00151695	0.00187441	0.00144915	0.00118996	0.000824968	0.00102055	0.00117517	0.00082541	0.00237348	0.00186344	0.00231481	0.00128654	0.00129912	0.00255117
Var-587	489.758	4.3728	0.000298851	0.0002884	0.000239355	0.000249508	0.000213608	0.000209711	0.000277139	0.000292097	0.000325248	0.000302918	0.000291339	0.000231119	0.000312268	0.000285219	0.000260511	0.000311963	0.000283022	0.000226519	0.00029172	0.000330907	0.000350448	0.000321945	0.000302249	0.000294798
Var-588	765.427	5.38243	0.000463299	0.000372801	0.000426868	0.000397119	0.000354338	0.000401621	0.000932193	0.000562797	0.000718541	0.000928546	0.00076994	0.000722102	0.000423229	0.000439087	0.000505942	0.00050013	0.000444689	0.000509639	0.00042501	0.000618168	0.000482017	0.000478158	0.000590763	0.000310693
Var-589	199.169	10.5474	0.00376674	0.00268615	0.000820651	0.000807444	0.000943573	0.000642122	0.000899983	0.00105151	0.00121476	0.00102633	0.000878695	0.000866163	0.000978659	0.00106148	0.000934862	0.000845862	0.000957325	0.000962721	0.00131153	0.00112742	0.00140079	0.00110606	0.00115353	0.00181154
Var-590	205.194	12.2948	0.0436055	0.0417139	0.0268394	0.0368632	0.0292987	0.0427873	0.342314	0.366981	0.355157	0.306605	0.365968	0.308951	0.0235974	0.0353389	0.0481403	0.0560234	0.0321377	0.0417222	0.379061	0.332565	0.337199	0.384572	0.388615	0.40342
Var-591	295.267	9.20393	0.00038711	0.000324615	0.000294156	0.000287652	0.000333691	0.000248997	0.000342788	0.000391844	0.000484921	0.000366257	0.000387878	0.000379066	0.000415822	0.000395301	0.000298538	0.00029742	0.000361867	0.000356835	0.000530895	0.00048663	0.000591167	0.000504818	0.000470872	0.000737568
Var-592	290.27	7.79524	0.0193842	0.0132404	0.0168144	0.0134578	0.0228491	0.0119763	0.0430356	0.0343386	0.0539108	0.0376887	0.0351985	0.0417501	0.0250345	0.0197621	0.0163213	0.0172163	0.0195248	0.0119715	0.0385561	0.0410274	0.0500905	0.0265396	0.0247302	0.0479449
Var-593	326.378	11.5717	0.00496254	0.00299874	0.00493192	0.00321484	0.00444621	0.00198185	0.0157015	0.0210207	0.0197217	0.0152236	0.0182965	0.0127098	0.00503567	0.00502229	0.00290051	0.00286707	0.00426608	0.00383744	0.0242219	0.0164729	0.0215326	0.00893308	0.011066	0.0212685
Var-594	331.341	10.6229	0.0283072	0.024133	0.0152251	0.0139639	0.0200681	0.0124339	0.0169305	0.0194972	0.0250893	0.0168044	0.0147602	0.0122652	0.0220592	0.0233938	0.0139455	0.0150438	0.0209683	0.0178482	0.0139064	0.0110505	0.0168226	0.0106581	0.012834	0.0279116
Var-595	378.321	7.92466	0.000552053	0.000377438	0.000481387	0.000388889	0.000693289	0.000301849	0.00117193	0.0010056	0.0015553	0.00117913	0.000996149	0.00110552	0.000785924	0.000581069	0.000444344	0.000458109	0.000494596	0.000301382	0.00113199	0.00119912	0.00140125	0.00069047	0.000834915	0.00142813
Var-596	435.387	9.80321	0.000545579	0.000355371	0.000470726	0.00036081	0.000660006	0.000375265	0.00101104	0.000843084	0.00122325	0.000970066	0.000771692	0.000817302	0.00072325	0.000616242	0.000454046	0.000431866	0.000537701	0.000362835	0.00112046	0.000990874	0.00126996	0.000643664	0.000785563	0.00127554
Var-597	330.336	10.6123	0.132974	0.115048	0.0726273	0.066786	0.0965467	0.0601985	0.0822572	0.0949083	0.122623	0.0806129	0.0708192	0.0585532	0.10601	0.112443	0.0677313	0.072567	0.101049	0.0861848	0.0666323	0.0542021	0.0803124	0.051054	0.0618176	0.133786
Var-598	419.23	5.59765	0.000508346	0.000435849	0.000480989	0.000461241	0.000555925	0.00046822	0.000578269	0.000598408	0.000639186	0.000623564	0.00061	0.000548162	0.000629099	0.000946387	0.00136158	0.00140335	0.000586011	0.000899256	0.000655537	0.000704448	0.000878498	0.000526344	0.000614504	0.000623976
Var-599	356.023	0.776047	0.000248189	0.000288335	0.000278909	0.00029692	0.000470122	0.000486286	0.001287	0.00113211	0.00105968	0.00120736	0.00114428	0.00113358	0.000511365	0.000456548	0.000740411	0.00080757	0.000561911	0.000590482	0.00150701	0.0017151	0.00159552	0.00173845	0.00196252	0.00171331
Var-600	1065.68	11.3992	0.00163147	0.0010955	0.0013996	0.00156123	0.00160033	0.00153427	0.00194919	0.00241288	0.00263326	0.00206085	0.00202492	0.0018084	0.00170194	0.00155546	0.00186957	0.00199586	0.00146533	0.00187503	0.00321331	0.00260929	0.0030262	0.00293183	0.00303658	0.00392827
Var-601	346.331	9.76484	0.0702352	0.0475675	0.0663837	0.0517442	0.0801837	0.050439	0.139457	0.117121	0.170216	0.126923	0.124609	0.12655	0.0909041	0.0811339	0.0631768	0.0662672	0.0726537	0.0533053	0.151906	0.13934	0.170037	0.0906108	0.0957771	0.167922
Var-602	347.336	9.76484	0.0146258	0.00981707	0.0139	0.0108718	0.0168952	0.0106352	0.029161	0.0244445	0.0358039	0.0261293	0.0259669	0.0265772	0.0188598	0.017127	0.0131059	0.0138405	0.0156186	0.0112234	0.0316254	0.0289112	0.0358554	0.0189293	0.02025	0.034672
Var-603	504.308	10.4171	0.0037851	0.00329772	0.00278464	0.00271531	0.00289027	0.00230206	0.0130903	0.0116845	0.0163943	0.0123689	0.014684	0.013323	0.00349581	0.0039689	0.0026999	0.00245935	0.00407449	0.00307649	0.0147034	0.0131561	0.0135189	0.0111827	0.011077	0.0193562
Var-604	221.185	0.839672	0.169833	0.166171	0.143841	0.147713	0.158597	0.121571	0.16185	0.195693	0.219343	0.178847	0.204971	0.172412	0.193598	0.167799	0.152963	0.155096	0.194848	0.195647	0.20068	0.219131	0.218784	0.192441	0.161471	0.224987
Var-605	613.159	1.24685	0.00755314	0.00404814	0.00249265	0.00146414	0.00151564	0.00146317	0.00244805	0.00351477	0.00451945	0.00315279	0.00327311	0.00340247	0.00196964	0.00201807	0.0014584	0.00132774	0.00213307	0.00249766	0.00566317	0.00377099	0.00605053	0.00640267	0.00629125	0.0114651
Var-606	229.155	4.90942	0.0122859	0.0108777	0.0107114	0.010294	0.0100166	0.0148746	0.00219755	0.00245896	0.00330464	0.00218137	0.0027258	0.00190791	0.0108058	0.0105154	0.0155841	0.018967	0.0109625	0.0109056	0.00300425	0.00325225	0.00406308	0.00363383	0.00261763	0.0027695
Var-607	348.338	9.76484	0.00184777	0.00126572	0.00177887	0.00141799	0.00212561	0.00129969	0.00362541	0.0030553	0.004441	0.00335496	0.00320587	0.00322523	0.00245402	0.00215035	0.00166446	0.00177311	0.00193562	0.00142712	0.004059	0.0036333	0.00437005	0.0024206	0.002527	0.00437391
Var-608	614.161	1.24535	0.00184142	0.000990746	0.000609991	0.000368733	0.000390512	0.000387045	0.000644257	0.000975993	0.00123423	0.000804255	0.000902826	0.000881366	0.00052677	0.000498792	0.00035834	0.000320573	0.0005462	0.000658994	0.00141471	0.00101241	0.00158436	0.00164576	0.00163785	0.00291102
Var-609	219.084	0.743609	0.000594331	0.000706438	0.00066758	0.000789002	0.00104347	0.000557224	0.000945111	0.00109371	0.00133656	0.00124959	0.001141	0.000821802	0.00105558	0.000823035	0.000760698	0.000589287	0.00113071	0.000948043	0.00114416	0.00114788	0.00120604	0.000927508	0.000837675	0.00160773
Var-610	349.34	9.76796	0.000183563	0.000127659	0.000155383	0.000121766	0.00019796	0.000111625	0.000369042	0.00028029	0.000443469	0.000300798	0.000289027	0.000325868	0.000222369	0.000173407	0.000135155	0.000175662	0.000169184	0.000139082	0.000379786	0.000338397	0.000377558	0.000214456	0.000226237	0.000390651
Var-611	280.656	11.5157	0.002383	0.0017023	0.00208599	0.00193442	0.00244466	0.00209745	0.00251184	0.00270712	0.00365596	0.00276869	0.00271362	0.00293562	0.0027337	0.00276643	0.00245116	0.00215998	0.00246096	0.00262354	0.00334546	0.00286364	0.00376444	0.00333384	0.00336716	0.00610992
Var-612	415.212	10.5691	0.0024715	0.00148664	0.00255017	0.00177553	0.00326948	0.00215976	0.00337452	0.00331242	0.00472957	0.00370659	0.00333082	0.00367863	0.00361904	0.00270265	0.0025407	0.00240617	0.00279952	0.00185032	0.00378216	0.00382339	0.00520914	0.00268417	0.00272166	0.00523101
Var-613	225.222	12.7334	0.00445414	0.00516615	0.00210939	0.00357035	0.00253948	0.00363327	0.0161568	0.0164604	0.0128823	0.0115073	0.0149302	0.0125314	0.00187705	0.00297	0.00455791	0.00559068	0.00235549	0.00380084	0.0116299	0.00849776	0.00778263	0.0135757	0.0146264	0.0102053
Var-614	407.356	8.89648	0.00202435	0.00139531	0.00188494	0.00149025	0.00236172	0.00146256	0.00406225	0.00441342	0.00603659	0.00428071	0.00436099	0.0036394	0.00276561	0.00235118	0.00182682	0.00174766	0.00217493	0.00153228	0.00459572	0.00419179	0.00564178	0.00292843	0.00349968	0.00489247
Var-615	280.092	0.767964	0.0158977	0.0175765	0.0151691	0.0171469	0.0260662	0.0270545	0.0764668	0.0632381	0.0696874	0.0685247	0.0619046	0.0625007	0.0330702	0.0278064	0.0398292	0.0435326	0.0305804	0.0336988	0.0856882	0.0892686	0.0971587	0.106921	0.104132	0.0869407
Var-616	312.363	12.0877	0.00116585	0.000448992	0.00116721	0.000490944	0.000384456	0.000506243	0.00120077	0.00119073	0.00104422	0.00132699	0.00115794	0.00160989	0.000562751	0.000612428	0.00059877	0.000858562	0.000370584	0.000631396	0.00176634	0.00130459	0.00132923	0.00147501	0.000711944	0.0011013
Var-617	270.193	3.90792	0.00165502	0.00122733	0.00123259	0.000991318	0.00119852	0.00106902	0.00962802	0.00997812	0.0106748	0.00927779	0.0100954	0.00837602	0.00128273	0.00130125	0.00121723	0.00177468	0.00128892	0.0011739	0.0116935	0.00966047	0.0113274	0.00735054	0.00747001	0.0123964
Var-618	505.311	10.4251	0.00117771	0.00104821	0.000877651	0.000894696	0.00105531	0.000833624	0.0039144	0.00360727	0.00494983	0.00366904	0.00423631	0.00392026	0.00115421	0.00138468	0.000980889	0.000868948	0.00132854	0.00106453	0.00428458	0.00386842	0.00401949	0.00338933	0.00335148	0.00566256
Var-619	491.296	9.32504	0.000989796	0.000902039	0.0011893	0.000874572	0.00108136	0.000825389	0.0107409	0.017485	0.00972439	0.0152911	0.0150167	0.00760234	0.00139815	0.00150762	0.000656042	0.000556551	0.00177105	0.000861582	0.0116861	0.00475841	0.00851625	0.00335656	0.00284119	0.00663307
Var-620	548.286	5.16478	0.000932046	0.000732379	0.000620221	0.000618023	0.000339118	0.000897887	0.00215491	0.00226141	0.00239411	0.00219824	0.00245756	0.00193965	0.000647022	0.00040385	0.000812942	0.000902364	0.000711474	0.000823242	0.00170946	0.00155019	0.00132822	0.0010026	0.000906026	0.00165066
Var-621	284.172	0.680183	0.00191426	0.00207402	0.00225321	0.00208043	0.00254834	0.00182217	0.00197427	0.00206625	0.00291927	0.00205914	0.00203399	0.00154359	0.00279849	0.00285695	0.00238494	0.00238029	0.00295993	0.00268059	0.00162999	0.00177777	0.0023049	0.00123123	0.00124448	0.0017166
Var-622	174.113	5.59411	0.00241565	0.00194554	0.00186313	0.00183631	0.00199666	0.00175382	0.000555648	0.000564667	0.000586071	0.000604643	0.00073846	0.000652217	0.00233344	0.00242605	0.00209875	0.00214879	0.00230853	0.00237015	0.000648886	0.000624995	0.00105331	0.00280244	0.000631451	0.000612138
Var-623	281.096	0.765226	0.00137629	0.00160783	0.00145242	0.00154747	0.00229577	0.00237497	0.00661449	0.00572004	0.00603834	0.00593086	0.00530275	0.0054436	0.00288852	0.0025035	0.00353852	0.00385825	0.00272954	0.00296281	0.00759847	0.00777618	0.00842345	0.00934041	0.00893613	0.00777158
Var-624	434.384	9.8089	0.00199914	0.00124799	0.00178619	0.00136658	0.00242849	0.00125577	0.00387422	0.00318354	0.00482837	0.00360839	0.00301976	0.00320433	0.00267048	0.00218154	0.00161273	0.00172182	0.00189905	0.00128754	0.00424223	0.00378961	0.00483717	0.0024175	0.00276707	0.00495476
Var-625	172.169	9.47899	0.000511638	0.000338836	0.000380796	0.0002465	0.00038241	0.000259331	0.000757837	0.00064093	0.000880153	0.000639629	0.00084635	0.00071808	0.000456813	0.000480445	0.000307427	0.000287332	0.000413382	0.000294623	0.000736789	0.000733306	0.000756637	0.000661173	0.000533829	0.000926507
Var-626	392.363	9.80713	0.000431669	0.000279862	0.000407263	0.000318603	0.000496159	0.00028153	0.000802087	0.000724242	0.00103649	0.00087766	0.000674577	0.000795384	0.000544139	0.000476049	0.000384427	0.000408543	0.000432265	0.000318247	0.0009051	0.000817431	0.000943829	0.000517669	0.000579051	0.00101783
Var-627	427.394	12.2912	0.00187154	0.0021201	0.00106589	0.00169171	0.00116623	0.00235112	0.0411268	0.042236	0.0380941	0.0334307	0.0418648	0.0340643	0.00078838	0.00131441	0.00242272	0.00303184	0.00111936	0.0016468	0.0419605	0.0349049	0.0343011	0.048123	0.0487264	0.0426537
Var-628	866.48	10.198	0.000365443	0.000343896	0.000435781	0.000530529	0.000475119	0.000447682	0.000745494	0.00082752	0.00122877	0.000820719	0.00099152	0.000668018	0.000656328	0.000410797	0.000660454	0.000595876	0.000341477	0.000439395	0.00161667	0.00116062	0.00192865	0.00176385	0.00190791	0.00371907
Var-629	418.988	9.38082	0.003783	0.000124163	0.00367788	0.000148323	0.000171661	0.000101613	1.88075e-05	0.000291032	0.000283719	0.000222661	0.000263367	0.00018036	0.000206492	0.000254378	0.000185646	0.000165362	0.000238455	0.000226459	0.000666806	0.000521461	0.000542849	0.000317578	0.000358251	0.000584436
Var-630	222.189	0.839681	0.0184244	0.0176492	0.015593	0.0149698	0.0166032	0.0129033	0.0172053	0.0204703	0.023275	0.0191849	0.0222722	0.0183853	0.020042	0.0179012	0.0162152	0.0168756	0.0212845	0.0200729	0.0218259	0.0239455	0.0237339	0.0209093	0.0170972	0.0245785
Var-631	206.199	12.2944	0.00655752	0.00649614	0.00429159	0.00589952	0.00461104	0.00659608	0.0516555	0.055936	0.0531886	0.0463355	0.0531863	0.0449073	0.00408819	0.00560789	0.00773099	0.00895113	0.00502178	0.00659119	0.0593648	0.050565	0.0524808	0.0591885	0.0594537	0.0610123
Var-632	215.046	3.56891	0.00109076	0.000946477	0.00114104	0.000978077	0.00110258	0.000710996	0.00133871	0.00118788	0.00130343	0.00120219	0.00138813	0.00106447	0.00139155	0.00130243	0.000923333	0.000944905	0.00137905	0.0012224	0.00149363	0.00140442	0.00149706	0.00149082	0.00132491	0.0016426
Var-633	510.346	10.9081	0.00123016	0.00122534	0.000797604	0.000884278	0.000593855	0.00139747	0.00389652	0.00555413	0.00605934	0.00437914	0.00548398	0.00529122	0.000991284	0.00118309	0.00122251	0.00118066	0.00123844	0.000846661	0.00406578	0.00308735	0.00350787	0.0026174	0.00310279	0.00454559
Var-634	400.143	1.3102	0.00298873	0.00224834	0.00319575	0.00237272	0.00188914	0.00144067	0.00118653	0.00238618	0.00326717	0.00175963	0.00206514	0.000958565	0.00296233	0.0030185	0.0019787	0.00201803	0.00307027	0.00269283	0.00269699	0.0019329	0.00389132	0.00107347	0.000897771	0.0025494
Var-635	416.99	9.3799	0.00792269	0.000269975	0.00768736	0.000277199	0.000322291	0.00018294	7.01831e-05	0.000491886	0.00050906	0.000411743	0.000540353	0.000358432	0.000487224	0.000542759	0.000360262	0.000380589	0.000491318	0.000462258	0.0014163	0.00103205	0.00108	0.000673944	0.000686157	0.0012083
Var-636	263.241	6.68178	0.00201534	0.00152768	0.00175151	0.00141692	0.00243524	0.0013122	0.00491051	0.00415668	0.00626247	0.00456637	0.00459563	0.00559619	0.00267212	0.00194606	0.0017467	0.00203705	0.00214342	0.00157734	0.00507174	0.00442403	0.00574735	0.00335012	0.00286825	0.00573074
Var-637	307.122	1.65668	0.000747188	0.000566357	0.000600541	0.000514956	0.000507698	0.000525181	0.00137554	0.00140997	0.00160885	0.00127581	0.00127226	0.00106473	0.000620802	0.000533466	0.000676295	0.000816017	0.000616562	0.000618775	0.00138421	0.00122632	0.00167248	0.00103826	0.00111898	0.00118362
Var-638	246.118	7.54922	0.050442	0.0343643	0.045466	0.0364192	0.0622677	0.0312282	0.256144	0.262005	0.342036	0.260305	0.282615	0.265095	0.0668692	0.0541559	0.0430037	0.0463917	0.0556805	0.0326772	0.320777	0.261651	0.334863	0.211504	0.213033	0.352502
Var-639	490.293	9.32504	0.00384515	0.00329668	0.00435787	0.0033617	0.00397581	0.00313695	0.0414568	0.0686141	0.0377569	0.0594386	0.0586089	0.029196	0.00536334	0.00560369	0.00232841	0.00196753	0.00672325	0.00331312	0.0452369	0.018038	0.0333564	0.0129597	0.0106611	0.0253257
Var-640	354.026	0.776806	0.000637815	0.000798633	0.000630748	0.000820768	0.00127593	0.00123969	0.00337801	0.00295229	0.00300704	0.0031702	0.0028868	0.00300052	0.00142966	0.00110582	0.00187598	0.00200139	0.00142982	0.00164496	0.00392048	0.00419878	0.00407583	0.00444846	0.0048926	0.00420645
Var-641	320.307	8.82061	0.00374988	0.00268285	0.00360323	0.00274458	0.0043023	0.002605	0.00813102	0.00734002	0.0104488	0.00731244	0.00735842	0.00743833	0.00490363	0.00447841	0.00342595	0.00336938	0.00420705	0.00284928	0.00857135	0.00830032	0.0101849	0.00525654	0.00547183	0.0102545
Var-642	289.165	1.26078	0.00434445	0.00462698	0.00464785	0.00454222	0.00509859	0.00410879	0.00202026	0.00230171	0.00258872	0.00218958	0.00232871	0.00187611	0.00558039	0.00541581	0.00556558	0.00597598	0.00570534	0.00591172	0.00281138	0.00298077	0.00310376	0.00257704	0.0023521	0.00305104
Var-643	327.382	11.5673	0.00117146	0.000641411	0.00120563	0.000813404	0.00108172	0.000499697	0.00376668	0.00505403	0.00478783	0.00363863	0.00445107	0.00297174	0.00124217	0.00121392	0.000746786	0.000716714	0.00103627	0.000958198	0.00584868	0.0039236	0.00498096	0.00216167	0.00270134	0.00503842
Var-644	207.999	0.790994	0.0015527	0.00110531	0.00141511	0.00108287	0.00118908	0.000961437	0.00131211	0.001317	0.00186448	0.00143057	0.00109215	0.000919278	0.00162461	0.00157348	0.00120411	0.00128053	0.00145876	0.00125426	0.00121899	0.00112245	0.00209391	0.000955556	0.00102278	0.0020123
Var-645	294.101	1.24279	0.000998626	0.00128897	0.00152832	0.00133206	0.00130862	0.00136348	0.00329753	0.00344018	0.0040221	0.00317782	0.00331338	0.00279949	0.00173984	0.00156109	0.00165686	0.00189277	0.00157599	0.00156456	0.0024313	0.0025794	0.00332505	0.0023552	0.00213924	0.00277322
Var-646	406.353	8.89648	0.0081521	0.00581378	0.00799985	0.00623679	0.00977401	0.00563383	0.0171874	0.01848	0.0257164	0.0175391	0.0178578	0.0147837	0.0114854	0.0100761	0.00743037	0.00757448	0.00889893	0.00607212	0.019039	0.0178791	0.0240331	0.0117179	0.014526	0.0194885
Var-647	247.107	7.551	0.00728002	0.00500056	0.0066425	0.00528874	0.00901587	0.00461803	0.0404288	0.0442951	0.0553186	0.0432457	0.0479365	0.0418005	0.00975314	0.0077607	0.00628667	0.00682137	0.00821324	0.00496731	0.0531146	0.0441759	0.0499882	0.036634	0.0361863	0.0537887
Var-648	984.613	9.8431	0.00152447	0.0012481	0.00057924	0.0003171	0.00035435	0.000623893	0.0190678	0.00680219	0.0184468	0.0105986	0.0171094	0.0163845	0.000636862	0.000989376	0.000286507	0.000249901	0.00128019	0.000314639	0.0267083	0.00716436	0.00476992	0.00771401	0.00622701	0.0103944
Var-649	192.069	4.41534	0.00225729	0.00201809	0.00183536	0.00173124	0.00182564	0.00151086	0.00157322	0.00174341	0.00181073	0.00150833	0.00185246	0.00141797	0.00222092	0.00211005	0.00210873	0.00235587	0.00198563	0.0021384	0.00121303	0.00229389	0.00122787	0.00107969	0.000946376	0.00125083
Var-650	104.107	0.839851	0.0183606	0.0185336	0.0167422	0.0171117	0.0172824	0.014266	0.0194657	0.0235508	0.0255431	0.0214222	0.0240682	0.0212673	0.0226649	0.0196972	0.018099	0.0188005	0.0219243	0.022013	0.0270696	0.0271378	0.0283822	0.0246771	0.0222803	0.0293829
Var-651	1000.62	10.7187	0.000896382	0.000626198	0.000441975	0.000400474	0.000535234	0.000321144	0.00225813	0.00293571	0.00262443	0.00270054	0.00353497	0.00268213	0.000554558	0.000683038	0.000476335	0.000420509	0.00054169	0.000479809	0.00171102	0.00308564	0.00319052	0.00187264	0.00211043	0.00224629
Var-652	522.343	10.8631	0.0235636	0.0222415	0.0488516	0.0421774	0.0555291	0.04967	0.0789476	0.0773239	0.108472	0.0764066	0.0753433	0.0791666	0.0662277	0.0717921	0.0546261	0.0528437	0.0678995	0.0555786	0.0830382	0.0808488	0.0998103	0.0907054	0.0913453	0.12716
Var-653	409.383	12.2904	0.00249458	0.00287387	0.00164594	0.00251897	0.0018077	0.00333265	0.0557758	0.0577335	0.0529478	0.045395	0.056165	0.0459121	0.00102458	0.00182974	0.00356092	0.00455337	0.00164038	0.00244377	0.0572164	0.0481513	0.0466473	0.0661852	0.0653073	0.0592165
Var-654	518.324	10.1985	0.386585	0.362338	0.352577	0.297572	0.371592	0.344643	1.00057	1.27683	1.36082	1.17433	1.1561	0.980916	0.459068	0.556621	0.306104	0.270768	0.557822	0.378259	1.42285	1.26193	1.406	0.949563	1.05341	1.41091
Var-655	231.251	8.80768	0.00166045	0.00134801	0.00133946	0.00139931	0.00338186	0.00148408	0.00491641	0.00372305	0.00472795	0.00354683	0.00352408	0.00346291	0.00278811	0.00226924	0.0014825	0.00167915	0.00222053	0.00149614	0.00902406	0.00543441	0.00779083	0.00435683	0.00440634	0.00868532
Var-656	676.349	4.80348	0.00071894	0.000603491	0.000624529	0.000610766	0.000579514	0.000625954	0.00093742	0.00107329	0.00123435	0.000993462	0.00116292	0.000886719	0.000782644	0.000737421	0.000697459	0.000810919	0.000705195	0.000787934	0.00111203	0.00111713	0.001324	0.000905008	0.000888027	0.0011488
Var-657	432.241	1.376	0.0086576	0.00837641	0.00922452	0.00807912	0.00916691	0.00751918	0.00207371	0.00183096	0.00212561	0.00216169	0.0021067	0.00198083	0.0108151	0.0100438	0.00999303	0.0111224	0.0105327	0.010727	0.00337187	0.00334576	0.00391846	0.00322066	0.0029964	0.00318203
Var-658	281.114	4.34228	0.00483444	0.0040082	0.00412311	0.00345593	0.00327524	0.00379923	0.00288825	0.00302022	0.0039289	0.00268096	0.00256381	0.00223777	0.00448091	0.00472599	0.00484987	0.00545136	0.00380687	0.00367386	0.0029641	0.00298866	0.00434804	0.00226669	0.00216875	0.00300761
Var-659	109.101	12.2951	0.000598588	0.000608003	0.000407771	0.000502923	0.00042089	0.000635336	0.00430551	0.00476332	0.00468987	0.00384209	0.0045283	0.00405419	0.00039189	0.000561285	0.000724473	0.000823191	0.000473498	0.0005673	0.00501305	0.00433185	0.00459359	0.00501223	0.00504834	0.0052571
Var-660	294.264	9.203	0.00216589	0.00186589	0.00154243	0.00167385	0.00180892	0.00140492	0.00195515	0.00222098	0.00272787	0.00202143	0.00207391	0.00188906	0.00217724	0.0021029	0.00174541	0.00186268	0.00222372	0.00201639	0.00328555	0.00282532	0.00336701	0.00275921	0.00270543	0.0041921
Var-661	262.238	6.68125	0.0133321	0.00970346	0.0112496	0.00929093	0.0154002	0.00850449	0.0339491	0.0272303	0.0413802	0.0290036	0.0295176	0.0367275	0.0176174	0.0126793	0.0109067	0.0135465	0.0140862	0.00943818	0.0320659	0.0292465	0.0370006	0.0210518	0.0187053	0.0377299
Var-662	416.215	10.5671	0.000652477	0.000382593	0.000645434	0.000459758	0.000857547	0.000558753	0.000817507	0.000788865	0.00114631	0.000957584	0.000811346	0.000939226	0.000926162	0.000703255	0.000688345	0.000634223	0.000743289	0.000459072	0.00101478	0.000892283	0.0013447	0.00061651	0.000668179	0.0013215
Var-663	410.387	12.2904	0.00088626	0.000961134	0.000552166	0.000865834	0.000606	0.00113615	0.0175866	0.018194	0.0166904	0.0145318	0.0182851	0.0147101	0.000412747	0.000639012	0.00121587	0.00153369	0.000569882	0.000839892	0.0181965	0.0156728	0.0151953	0.0209905	0.0213416	0.0188424
Var-664	319.304	8.82061	0.032638	0.0233253	0.0304571	0.0240167	0.0362901	0.021733	0.0700996	0.0633357	0.0896048	0.0625806	0.0640444	0.0644782	0.0417433	0.0390543	0.0293997	0.0287697	0.0362654	0.0240986	0.0740344	0.071915	0.0866518	0.045694	0.0475461	0.0898606
Var-665	517.309	10.4645	0.00210537	0.00167928	0.00169869	0.00162155	0.00196302	0.00198163	0.00338397	0.00347239	0.00457003	0.00340479	0.00387075	0.0034543	0.0021775	0.00238221	0.00205095	0.00208417	0.00260312	0.0020717	0.00443609	0.00417765	0.00433002	0.00362486	0.00378321	0.00529348
Var-666	307.267	6.79458	0.000527518	0.000376077	0.000467616	0.000365278	0.000676215	0.000345267	0.00129322	0.00106393	0.00158226	0.00120943	0.00108255	0.00134954	0.000727533	0.000509774	0.000440544	0.000547922	0.000607175	0.000356067	0.00118107	0.00116953	0.00145982	0.000793992	0.000751542	0.00147299
Var-667	1025.64	10.1628	0.000125244	0.000152088	0.000222905	0.000280583	0.000120235	0.000138053	0.00406761	0.00563101	0.00474355	0.0047047	0.00482867	0.00380175	0.000150849	0.000216589	0.00019925	0.000210861	0.000267873	0.000161715	0.00289793	0.00235829	0.00228965	0.00218465	0.00259127	0.00248556
Var-668	174.185	6.55865	0.000397531	0.000422968	0.000362798	0.000386317	0.000521292	0.000366884	0.00109902	0.0010374	0.00126813	0.00102227	0.00134297	0.0013818	0.000677075	0.000503069	0.000417794	0.000437067	0.000562508	0.000432527	0.00122052	0.00104974	0.00127731	0.000792343	0.000752706	0.00136802
Var-669	300.29	9.9489	0.000942125	0.000785253	0.000789838	0.000807706	0.00106539	0.000787681	0.00530339	0.00416203	0.0046351	0.00342354	0.00371836	0.00341479	0.00122824	0.00118228	0.000940122	0.000955118	0.00115357	0.000894085	0.0133554	0.00780893	0.0110384	0.00512736	0.00598118	0.00911205
Var-670	285.207	12.2992	0.000776888	0.000365084	0.000469671	0.000329984	0.00069475	0.000333171	0.00121591	0.00127731	0.00123672	0.00101522	0.00116461	0.000949988	0.000784809	0.000415203	0.000436029	0.00044501	0.000567273	0.000322481	0.00120181	0.00107775	0.0011196	0.00138305	0.00135221	0.00151143
Var-671	519.326	10.1985	0.143083	0.113807	0.102184	0.0799562	0.106797	0.0996117	0.340224	0.43635	0.430971	0.381351	0.389907	0.327289	0.132394	0.163813	0.08765	0.077146	0.159466	0.108613	0.472906	0.397836	0.427513	0.307481	0.335364	0.463756
Var-672	278.64	10.2451	0.00274991	0.00182968	0.00270135	0.00239984	0.00312179	0.00247114	0.00218562	0.00207082	0.00310916	0.0022177	0.00198159	0.00247734	0.00347486	0.00380097	0.0024462	0.00248347	0.00349839	0.0031753	0.00387212	0.00326965	0.00373042	0.00423467	0.00298683	0.00545393
Var-673	181.105	4.67985	0.00056632	0.000470368	0.000436787	0.000442838	0.000443979	0.000400183	0.000663311	0.000841068	0.000915864	0.000645345	0.000858662	0.000657625	0.000568542	0.000581723	0.000442242	0.000494911	0.000580902	0.000587861	0.00089657	0.000763802	0.000856589	0.000589691	0.000587444	0.000891627
Var-674	317.217	1.24133	0.000211346	0.000668354	0.000651256	0.000642736	0.000713579	0.000673907	0.00040372	0.00038	0.000442165	0.000376514	0.000320245	0.000280823	0.000823188	0.000856258	0.00125817	0.00145911	0.000878436	0.000999139	0.000344608	0.000350634	0.000350834	0.000258839	0.000263634	0.000365323
Var-675	230.248	8.8072	0.0110728	0.00918324	0.00913786	0.00882413	0.0222393	0.00969722	0.0327091	0.0250645	0.0307475	0.0221331	0.0226023	0.0221671	0.0185847	0.0152873	0.009609	0.011455	0.014737	0.00981084	0.061726	0.03775	0.0525653	0.0283028	0.0295593	0.0614071
Var-676	345.221	1.25378	0.000952556	0.0011255	0.000996808	0.00108077	0.00117809	0.00115863	0.000629885	0.00063346	0.00078444	0.000673318	0.00065601	0.000539721	0.00157349	0.00154096	0.00258373	0.00294169	0.00158531	0.00186634	0.00060736	0.000624167	0.000757485	0.000468612	0.000493998	0.000624263
Var-677	201.125	1.25077	0.000435765	0.000447764	0.00040736	0.000444145	0.000445464	0.000411036	0.000556571	0.000599922	0.00100469	0.000539605	0.00069263	0.000532019	0.000457275	0.000479443	0.000622827	0.000642454	0.000426667	0.000494027	0.000589669	0.000648859	0.000960725	0.000551556	0.000436715	0.000682743
Var-678	226.225	12.734	0.000710719	0.000855816	0.000334884	0.000622173	0.000425824	0.000636776	0.00270964	0.00272821	0.00225488	0.00194843	0.00255233	0.0021602	0.000332216	0.000522833	0.000829517	0.000953715	0.000436982	0.000639127	0.00185178	0.00137587	0.00122985	0.00235773	0.00241114	0.00172673
Var-679	125.124	12.7313	0.000309582	0.000387853	0.000176759	0.000299859	0.000185705	0.000289845	0.0011424	0.00124772	0.000939497	0.000884974	0.00112764	0.000901163	0.000215941	0.000247901	0.000356211	0.000464885	0.000194915	0.00026572	0.000858514	0.000714542	0.000648353	0.000909783	0.000988011	0.000812143
Var-680	318.3	8.82061	0.171046	0.121472	0.159645	0.12465	0.190615	0.112469	0.36386	0.330985	0.465887	0.329872	0.331922	0.33615	0.217659	0.204352	0.15432	0.152071	0.189381	0.126257	0.383631	0.373509	0.455737	0.242332	0.24872	0.463729
Var-681	523.303	10.9438	0.0153329	0.0114625	0.00792826	0.0065179	0.00882936	0.00808796	0.0135498	0.0131154	0.0184984	0.0139046	0.0136222	0.0137731	0.0107497	0.0112068	0.00909739	0.00877582	0.0117088	0.00902386	0.0153007	0.0132968	0.0168957	0.0155651	0.0170043	0.0208105
Var-682	380.027	0.764677	8.14344e-05	0.000142913	7.75717e-05	0.000133853	0.000148669	0.000183766	0.000254851	0.000445924	0.000409325	0.000257336	0.000337027	0.000413351	0.000188874	0.000232233	0.000285129	0.000275634	0.000147736	0.000276344	0.000636319	0.000482698	0.000649888	0.000557907	0.000447629	0.000732338
Var-683	207.202	12.2948	0.000514886	0.000521536	0.000344014	0.000459312	0.000368761	0.000496945	0.00393024	0.00437575	0.0041192	0.00364858	0.00405288	0.00345976	0.000331655	0.000463271	0.00059874	0.000704395	0.000421244	0.000546227	0.00446452	0.00379708	0.00401385	0.00444761	0.00434672	0.00440217
Var-684	428.397	12.2912	0.000634075	0.000670538	0.00036993	0.00056185	0.000436853	0.000792055	0.013	0.0137385	0.0125129	0.0110457	0.0136167	0.0110556	0.000279192	0.000442533	0.000872499	0.00102176	0.000417244	0.000618539	0.0135198	0.0114038	0.0112708	0.0155248	0.0157348	0.0138327
Var-685	539.314	10.8761	0.00187782	0.00141347	0.00226611	0.00228862	0.00256811	0.00192433	0.00147979	0.00216233	0.00229887	0.00194617	0.00176402	0.0015966	0.00295656	0.00264418	0.00240348	0.0024454	0.00271462	0.0028758	0.00293866	0.0026434	0.00306308	0.00209661	0.00209357	0.00351384
Var-686	137.064	4.19036	0.00126275	0.00175726	0.00173908	0.00138355	0.00209483	0.00185282	0.000858654	0.000514949	0.00115741	0.000541614	0.00113132	0.000928737	0.00332096	0.00325369	0.00236622	0.0026047	0.00371881	0.00199556	0.00165895	0.00167167	0.00218639	0.00161736	0.00148959	0.00270536
Var-687	746.372	5.5608	0.000657416	0.000446846	0.000564494	0.000467144	0.000477684	0.000395151	0.00265395	0.00365067	0.00438248	0.00283177	0.00396343	0.00288748	0.00070869	0.000734802	0.000481581	0.000453361	0.000509673	0.000603001	0.00433592	0.0040136	0.00445505	0.00285906	0.00293468	0.00384949
Var-688	216.016	0.748629	0.00127817	0.00183428	0.00122993	0.00178173	0.00215142	0.00161146	0.00086933	0.00121018	0.00127689	0.00104006	0.00115957	0.00102043	0.00231839	0.0018595	0.00165052	0.00160973	0.00229658	0.00245695	0.0015151	0.00144364	0.00170749	0.00121848	0.00107747	0.00215692
Var-689	954.554	10.0403	0.000358305	0.000316955	0.000266312	0.00029805	0.000322056	0.000304596	0.00110054	0.00139024	0.00118547	0.00120237	0.00114509	0.000904065	0.000411875	0.000476648	0.00034128	0.000313347	0.00036464	0.000355058	0.00113692	0.000955034	0.000863793	0.00065564	0.000764519	0.000818798
Var-690	457.141	0.75605	0.000269598	0.000335606	0.000218013	0.000321515	0.000569972	0.000531566	0.000453028	0.000399566	0.00047082	0.000424083	0.000411006	0.00037597	0.000659639	0.000521263	0.000724044	0.000683324	0.000619297	0.000654709	0.000618689	0.000660245	0.000728138	0.000645297	0.000667386	0.000553631
Var-691	124.592	1.9831	0.00319222	0.0026089	0.00271604	0.00214582	0.00219513	0.00260943	0.00186543	0.00171429	0.00191003	0.00157257	0.00156899	0.00133601	0.002533	0.00299086	0.00350782	0.00381978	0.00247019	0.00251354	0.00197698	0.00218402	0.00285991	0.00217194	0.00194426	0.00212481
Var-692	219.113	5.34814	0.00112656	0.000924588	0.000981811	0.000950258	0.000962814	0.0007971	0.00184111	0.00214076	0.00237686	0.00189443	0.00239475	0.00166512	0.00121294	0.00125598	0.00103876	0.00108141	0.00114271	0.0012235	0.00254032	0.00228923	0.00253096	0.00162322	0.00163183	0.00227754
Var-693	330.073	0.911172	0.00295426	0.00208078	0.00367163	0.00285471	0.00224361	0.00208936	0.00412912	0.00525519	0.00532834	0.0020972	0.00445433	0.00210922	0.00339295	0.00413561	0.00264975	0.00270553	0.00357821	0.00272503	0.00759241	0.00824617	0.00923435	0.00586798	0.00549085	0.00761514
Var-694	340.153	4.11793	0.000903102	0.00068364	0.000309523	0.000237692	0.000352235	0.000270408	0.000794376	0.00108659	0.0012718	0.00113115	0.00088321	0.00079168	0.000435403	0.000395651	0.000381782	0.000434476	0.000434336	0.000374574	0.00159197	0.0010783	0.00248626	0.00113104	0.00121383	0.00196187
Var-695	350.102	1.87128	0.00291899	0.00215992	0.00216059	0.00161269	0.00203372	0.00152983	0.00103899	0.00106429	0.00144027	0.00142146	0.000834	0.00103285	0.00356615	0.00182519	0.00198943	0.00218013	0.00180794	0.00236477	0.00219807	0.00173688	0.00314485	0.00161264	0.00157297	0.00230479
Var-696	370.296	12.6538	0.000451267	0.000646839	0.000335146	0.00051073	0.000540611	0.000387536	0.000859775	0.000721561	0.00059093	0.00047049	0.000601253	0.000397213	0.0008803	0.000445047	0.000569622	0.000443987	0.000531322	0.000411224	0.000846799	0.000666088	0.000561157	0.000505453	0.000538587	0.000684115
Var-697	1043.56	10.9617	0.00165145	0.0013395	0.000687947	0.000549893	0.000770074	0.000746335	0.0014517	0.00110914	0.001758	0.00127149	0.00111563	0.00132491	0.000919909	0.00116188	0.000900385	0.000768018	0.00116388	0.000766148	0.00115346	0.00114567	0.00142292	0.00182672	0.0019252	0.00196513
Var-698	540.306	10.2202	0.00888745	0.00660581	0.00673839	0.00639244	0.00816886	0.00687355	0.00988813	0.0102358	0.0134307	0.0102403	0.0107381	0.0107058	0.0095433	0.0107058	0.00691838	0.00670449	0.0104634	0.00817313	0.0159333	0.0149022	0.0166057	0.0139387	0.0139602	0.0207327
Var-699	134.079	0.662616	0.00230315	0.00221001	0.002068	0.00199283	0.00221618	0.00193701	0.00188525	0.00214095	0.00284871	0.00212993	0.00207756	0.00166719	0.00258294	0.00265862	0.0024501	0.00249395	0.00277641	0.00274084	0.0024398	0.00227849	0.00291304	0.00181035	0.00185047	0.00221368
Var-700	481.312	11.4253	0.0196178	0.0167936	0.0153076	0.0100078	0.0157158	0.00995128	0.0528893	0.0727567	0.0726777	0.0590159	0.0623269	0.0499222	0.0179147	0.0220175	0.0140169	0.0123882	0.0167218	0.0151825	0.0550018	0.0447759	0.0812256	0.0485448	0.0578112	0.0725188
Var-701	530.405	12.3326	0.000684861	0.000482145	0.000678559	0.000519641	0.00086154	0.00055219	0.00170013	0.00133239	0.00201049	0.0013775	0.00141686	0.00161946	0.000999693	0.000702196	0.000700089	0.000689282	0.000915315	0.000582406	0.00170664	0.00137604	0.00196307	0.00109445	0.00112329	0.0018761
Var-702	307.084	1.24209	0.00471706	0.00195708	0.00123337	0.000674705	0.000757303	0.000618544	0.00200313	0.00303953	0.00418718	0.00270563	0.00278247	0.00295384	0.00104643	0.00139602	0.00080937	0.000713647	0.000943887	0.00124747	0.00543971	0.00345492	0.00614718	0.00629897	0.0056527	0.0122163
Var-703	146.165	0.682643	0.0446147	0.0419174	0.0417165	0.040125	0.0467961	0.0455803	0.0322738	0.0268326	0.0297756	0.0291865	0.0279804	0.0228757	0.0456511	0.039596	0.0599476	0.0684918	0.0521334	0.0506842	0.0330779	0.0403187	0.032175	0.0318813	0.0319252	0.0303231
Var-704	260.259	8.26248	0.000842994	0.000526364	0.000754321	0.000550294	0.00109198	0.000494715	0.00154329	0.00124442	0.00208647	0.00130928	0.00123295	0.00145535	0.00114083	0.000902296	0.000721017	0.000750523	0.000887226	0.000473508	0.00159381	0.00149579	0.00195073	0.000935555	0.000940731	0.00198755
Var-705	1026.66	10.8696	0.000448127	0.000259781	0.00107383	0.00118217	0.000898441	0.000464432	0.00772722	0.0143001	0.00911528	0.0107348	0.00889723	0.00619531	0.000520213	0.000373509	0.0010452	0.00110357	0.000317641	0.000776956	0.0177022	0.0127681	0.0137149	0.00919131	0.0106243	0.0112785
Var-706	288.198	1.33495	0.0180231	0.0200428	0.0195214	0.0188655	0.0235521	0.0172235	0.00591618	0.00591589	0.00718744	0.0059431	0.00636799	0.00560571	0.0249561	0.0229016	0.0239816	0.0265522	0.0244706	0.025566	0.00668158	0.00659973	0.00827432	0.00659574	0.00518758	0.00674048
Var-707	184.074	10.692	0.00107382	0.00140906	0.00320663	0.00305787	0.00306722	0.00273805	0.00761722	0.00910099	0.00958877	0.00834578	0.00902523	0.00779388	0.00314124	0.00235673	0.00289101	0.00308724	0.00273773	0.00317191	0.0108892	0.00899787	0.0107265	0.0122555	0.0122962	0.0148698
Var-708	525.375	12.4799	0.00538244	0.0264398	0.00438703	0.024516	0.00545331	0.00682476	0.0557285	0.0619178	0.0545915	0.0478663	0.0572613	0.0412768	0.0291843	0.00600004	0.00331279	0.00463495	0.00545635	0.00380631	0.0475832	0.0307556	0.0326025	0.0261187	0.0322867	0.0465392
Var-709	312.111	1.24279	0.0068562	0.00553392	0.0061087	0.00534183	0.00525533	0.00531539	0.0136068	0.0144176	0.0169318	0.0129711	0.013868	0.0112268	0.00710704	0.00715303	0.00665323	0.00778998	0.00654394	0.0063447	0.0100955	0.0107487	0.0137156	0.0099827	0.00842693	0.0109971
Var-710	560.319	9.29762	0.00468911	0.0037576	0.00411597	0.00344254	0.00331832	0.00205705	0.00507916	0.00613647	0.00569032	0.00470816	0.00515077	0.00405797	0.00779574	0.00732577	0.00791133	0.00800906	0.0056734	0.00498961	0.00626638	0.00476925	0.00727728	0.00562673	0.0057878	0.0059701
Var-711	516.306	10.4636	0.00790641	0.00613272	0.00629621	0.00593949	0.00712947	0.00745614	0.0122965	0.0130803	0.0163811	0.0128312	0.0136111	0.012962	0.00821907	0.00912171	0.00779654	0.00769979	0.00944758	0.00791771	0.0171097	0.0158702	0.0156886	0.0135669	0.013933	0.0199332
Var-712	524.371	12.4799	0.0192868	0.094861	0.0151843	0.0883801	0.019213	0.0246717	0.197386	0.218202	0.19357	0.169581	0.204551	0.146812	0.105868	0.0213453	0.0118123	0.0173594	0.0192795	0.0132263	0.167469	0.10942	0.116371	0.092829	0.114827	0.165854
Var-713	466.293	10.9568	0.00138424	0.0013954	0.000929639	0.00103839	0.00076798	0.00099227	0.00857541	0.0095498	0.0123633	0.00925609	0.0114809	0.0102269	0.00122758	0.00153009	0.00122157	0.00117049	0.0013051	0.00101547	0.00932599	0.00638722	0.00793103	0.00630798	0.00653979	0.0121601
Var-714	480.307	11.4253	0.0773	0.0660062	0.0612387	0.0394327	0.0625401	0.0397476	0.209522	0.285121	0.286597	0.232128	0.245518	0.196341	0.0718762	0.0881526	0.0562563	0.0493955	0.067141	0.0613428	0.218252	0.178621	0.319501	0.191268	0.226847	0.288543
Var-715	185.073	0.743388	0.00163512	0.00166323	0.00149171	0.00152617	0.00158928	0.00122272	0.00122779	0.00148398	0.00196963	0.00128691	0.0013256	0.00110772	0.00190948	0.00216192	0.00177419	0.00171859	0.00180239	0.00189475	0.00133012	0.00109668	0.00174645	0.00101131	0.000880009	0.0014261
Var-716	506.324	10.2617	0.00594934	0.00589857	0.00407897	0.00661745	0.00391001	0.00668225	0.0446052	0.0581462	0.0552507	0.0505177	0.0521691	0.0462093	0.00558459	0.00710591	0.00671211	0.00678929	0.00774332	0.00591775	0.0418783	0.032514	0.0356349	0.034301	0.0379398	0.0386079
Var-717	526.377	12.4792	0.000947639	0.00463477	0.000813525	0.00415954	0.000989571	0.00121352	0.0101281	0.0108986	0.00959059	0.00842882	0.0101886	0.00712181	0.00516975	0.00111981	0.000612092	0.000867038	0.000997626	0.000706873	0.00831877	0.00553345	0.00593617	0.00474787	0.00566639	0.0082923
Var-718	533.153	7.55594	0.00428356	0.000327234	0.00482279	0.000411546	0.00042464	0.000408311	0.445663	0.493359	0.547693	0.472766	0.542058	0.422538	0.000430179	0.000459917	0.00184726	0.00156323	0.000501712	0.00039382	0.57265	0.467252	0.489957	0.335995	0.338424	0.490901
Var-719	147.595	1.98355	0.00207665	0.00165789	0.00158484	0.0013557	0.00129678	0.00160005	0.00107774	0.00101901	0.00133895	0.00101634	0.000941363	0.000778147	0.00157053	0.00213944	0.00197031	0.00233813	0.00156975	0.00155182	0.0011257	0.00116902	0.00156867	0.00131133	0.00115236	0.00133731
Var-720	313.115	1.24209	0.000997443	0.000806304	0.000948311	0.000781767	0.000770559	0.000754545	0.00184124	0.00199852	0.00233656	0.00179707	0.00178861	0.00146919	0.00103095	0.000981072	0.0010288	0.00117265	0.000997444	0.00094576	0.00140655	0.00148614	0.00188887	0.00137779	0.00112958	0.00155851
Var-721	520.34	10.7789	0.471098	0.444387	0.501486	0.463204	0.556988	0.516867	1.12134	1.30617	1.43177	1.2295	1.23946	1.13119	0.657956	0.729439	0.583538	0.583247	0.694074	0.593804	1.54912	1.02488	1.52642	1.07586	1.21252	1.42563
Var-722	259.114	0.956528	0.00154816	0.00243657	0.00178495	0.00231411	0.00234921	0.00269059	0.00869894	0.0088689	0.00945016	0.0067554	0.00706627	0.0089076	0.00360668	0.00316322	0.0046579	0.00505786	0.00271194	0.00392592	0.0147562	0.0122734	0.015038	0.0159873	0.0139492	0.014544
Var-723	536.503	13.2612	0.000247988	0.00014159	0.000222196	0.000158878	0.000447802	0.000292417	0.000563051	0.000315006	0.000587338	0.000346399	0.00023875	0.000400598	0.00048052	0.000262866	0.00026587	0.000271908	0.000257939	0.000134129	0.00113085	0.000463013	0.000456378	0.000304608	0.00030817	0.000722106
Var-724	492.307	9.76235	0.0363409	0.0322902	0.0410114	0.0334561	0.0374919	0.0419076	0.271027	0.443717	0.375252	0.193466	0.378729	0.298598	0.0512003	0.0606893	0.0329141	0.0313579	0.0658584	0.0363663	0.151163	0.175411	0.150777	0.169267	0.284441	0.246524
Var-725	117.073	0.965621	0.00107508	0.00100975	0.000994403	0.000839286	0.00125332	0.000654672	0.00146033	0.00178856	0.00205574	0.00166015	0.00170482	0.00149603	0.00160295	0.00136543	0.000661888	0.000608316	0.00146148	0.00125891	0.0018719	0.00175936	0.00177323	0.00182139	0.00143588	0.00208252
Var-726	134.044	1.24405	0.00198735	0.000980794	0.00103404	0.000926251	0.000978158	0.000651073	0.010906	0.0114658	0.012654	0.0109435	0.0109993	0.00956188	0.00132435	0.00106521	0.00088422	0.000879305	0.00136284	0.00118894	0.00999469	0.00985901	0.0065859	0.00834978	0.00835011	0.010017
Var-727	343.198	4.41534	0.00407139	0.00343644	0.00339367	0.00311636	0.00366869	0.00230508	0.00149963	0.00197821	0.00199895	0.00175841	0.00230984	0.00172388	0.00464879	0.00428879	0.00335031	0.00350378	0.00431707	0.00401934	0.00175615	0.00167944	0.00168361	0.00129479	0.00132162	0.0018466
Var-728	296.259	12.1768	0.00289727	0.00204688	0.00153232	0.00150099	0.00208654	0.00178262	0.00566534	0.00677465	0.00617463	0.00533579	0.00676906	0.00536744	0.00202847	0.00214455	0.00217962	0.00243479	0.00203579	0.00257341	0.00698578	0.0057813	0.00633109	0.00671049	0.00636754	0.00669322
Var-729	136.062	4.19215	0.0206199	0.0276866	0.026514	0.0201074	0.0312666	0.0279745	0.0125738	0.00860715	0.0177808	0.00926932	0.0160831	0.0136999	0.0523581	0.0498564	0.037363	0.0390227	0.0557217	0.0302605	0.0243846	0.0242526	0.0317399	0.0234054	0.0210317	0.0408629
Var-730	320.126	4.89368	0.00102312	0.000700589	0.000744511	0.00062913	0.000711888	0.000722382	0.000822019	0.000882477	0.00113778	0.00083051	0.000770609	0.000701146	0.00134423	0.00140567	0.00194813	0.00208216	0.00104222	0.00111207	0.000721592	0.000742972	0.00110273	0.00061444	0.000634561	0.00081714
Var-731	521.342	10.8648	0.192522	0.153263	0.146673	0.130573	0.163539	0.161778	0.310794	0.291623	0.389734	0.287245	0.315908	0.305104	0.199138	0.218479	0.177717	0.176511	0.21102	0.17758	0.336654	0.311351	0.368992	0.303171	0.317588	0.442484
Var-732	597.303	11.1255	0.00198668	0.00138126	0.00162442	0.00126767	0.00157659	0.00171291	0.00527235	0.00457548	0.00606013	0.00508382	0.00456355	0.0047853	0.00180653	0.00228726	0.0020805	0.00172962	0.00202209	0.00160434	0.00453054	0.00450228	0.00493525	0.00458174	0.00487437	0.00556902
Var-733	483.317	11.418	0.000398292	0.000384558	0.00029817	0.000271983	0.000302553	0.000206888	0.00114423	0.00149188	0.00155981	0.00114239	0.0012723	0.00118115	0.000385281	0.000463694	0.000317782	0.000322889	0.000369896	0.00031478	0.00139884	0.00107113	0.00134209	0.00110704	0.00116487	0.00143557
Var-734	530.321	11.0188	0.000634664	0.000695388	0.000549172	0.000708811	0.000426284	0.000856473	0.00186792	0.00179669	0.00243578	0.00184893	0.00220393	0.00210538	0.000689276	0.000769502	0.000833892	0.000879121	0.000860087	0.000683035	0.00221444	0.00149631	0.00179067	0.00138507	0.00148699	0.00274851
Var-735	444.404	10.9774	0.00147041	0.000847521	0.00183381	0.00125574	0.00229524	0.00119978	0.00313742	0.00276572	0.00432223	0.00334064	0.00289556	0.00322	0.00240245	0.00201061	0.00170389	0.00149152	0.00186109	0.00118712	0.00368275	0.00400285	0.00474388	0.00217347	0.00217169	0.00447132
Var-736	541.309	10.2202	0.00250967	0.00188396	0.00192532	0.00177904	0.00237727	0.00197244	0.00279679	0.00294204	0.00386799	0.00294517	0.00309107	0.00304963	0.00270767	0.00309818	0.00200867	0.00193194	0.00301754	0.00252167	0.00462347	0.00431628	0.004891	0.00387484	0.00400018	0.00591636
Var-737	297.261	12.1742	0.00062902	0.00045754	0.000361711	0.000372257	0.000479872	0.000415972	0.00128417	0.00147687	0.00140451	0.00119933	0.00148544	0.00114476	0.000506931	0.000550317	0.000496044	0.000557218	0.000480741	0.000573416	0.00151266	0.00126325	0.00145709	0.00136917	0.00129993	0.00148697
Var-738	161.128	0.716985	0.000405838	0.000350461	0.000443455	0.000316715	0.000327952	0.000303637	0.00031424	0.000424921	0.000491258	0.000307225	0.000378726	0.000267199	0.00049579	0.000471111	0.000385189	0.000406937	0.000474077	0.000432373	0.000475977	0.000490188	0.000525858	0.000419571	0.000333887	0.000463003
Var-739	326.305	13.3781	0.00168948	0.00129713	0.00098381	0.00106198	0.00157838	0.000948623	0.00282318	0.00351607	0.00358789	0.00246415	0.00333138	0.00245565	0.00282562	0.00284643	0.00189166	0.00199101	0.00242641	0.00258218	0.00624253	0.00448811	0.00420131	0.00380357	0.003503	0.00603603
Var-740	334.295	8.84997	0.00163913	0.0010314	0.00156974	0.00113715	0.0018253	0.00143978	0.00206878	0.00166483	0.00352484	0.00224865	0.00235975	0.002655	0.00264146	0.00200819	0.00116058	0.00114208	0.00197647	0.00152783	0.00171845	0.00173639	0.002235	0.00135715	0.00130853	0.00289374
Var-741	116.07	0.976386	0.0170842	0.0154249	0.0157539	0.0152033	0.0205802	0.0100661	0.0242263	0.0300356	0.0328816	0.0272405	0.0296327	0.0265093	0.0237793	0.0219506	0.0130574	0.0119963	0.0224639	0.0216404	0.0297385	0.0294441	0.028015	0.0250596	0.022805	0.0342374
Var-742	366.335	11.1098	0.000477621	0.000336528	0.000503394	0.000383181	0.000375137	0.000358949	0.00128932	0.00159715	0.00126511	0.00125543	0.0018003	0.0014963	0.000854139	0.000125682	0.000300704	0.000354736	0.000137738	0.000809749	0.0012984	0.00125717	0.00110023	0.000988289	0.000821608	0.000916206
Var-743	148.06	1.04753	0.0237443	0.014594	0.0202365	0.015962	0.0182147	0.0118434	0.0285271	0.0382325	0.0510726	0.0321493	0.0307685	0.0276965	0.024176	0.025571	0.0187955	0.0156502	0.0188665	0.0194024	0.0444342	0.0333243	0.0593008	0.0359925	0.0298863	0.0558165
Var-744	428.008	0.776018	0.000579549	5.93601e-05	0.000460128	9.85276e-05	0.000155226	0.000133584	0.000402839	0.000351604	0.000362626	0.000325726	0.000351047	0.000389134	0.000151327	0.000142089	0.000189838	0.000191051	0.000179986	0.000211099	0.000430814	0.000487918	0.000504509	0.000459536	0.00055162	0.000471443
Var-745	142.59	0.663378	0.00546288	0.00523712	0.00497417	0.00458696	0.00562594	0.00342242	0.00453796	0.00547805	0.00712247	0.00502563	0.00535016	0.00426703	0.00618587	0.00799318	0.0045622	0.00446873	0.00649698	0.00634328	0.00445189	0.0042286	0.00574271	0.00374408	0.00345224	0.00487749
Var-746	216.194	6.72744	0.000325738	0.000183771	0.000259231	0.000179359	0.000252757	0.000162971	0.000648027	0.000490653	0.000817803	0.000448494	0.000837446	0.000686039	0.000338925	0.000329409	0.000182605	0.000223827	0.000337193	0.000140736	0.000523511	0.000586197	0.000576773	0.000455935	0.000382368	0.000590703
Var-747	327.309	13.3782	0.000381082	0.00028871	0.000216216	0.000248832	0.000352152	0.000201922	0.000664954	0.000747998	0.000817506	0.000530964	0.000739712	0.000543829	0.000622686	0.000634859	0.000413545	0.000426687	0.000566912	0.000593672	0.00137793	0.000994521	0.000891636	0.000844413	0.000818338	0.00130451
Var-748	291.273	8.86768	0.000955042	0.000523375	0.000895684	0.000564379	0.00123256	0.000924933	0.00100997	0.000741243	0.00172131	0.00116671	0.00105118	0.00125134	0.00153663	0.00117171	0.000659269	0.000667614	0.00117493	0.000802519	0.000909596	0.00077137	0.00132372	0.000594905	0.00062644	0.00162297
Var-749	218.211	6.5395	0.0265723	0.0201304	0.0221335	0.0187595	0.0332443	0.0168602	0.0697209	0.057681	0.0923748	0.0607565	0.0681604	0.0808389	0.0374189	0.0280145	0.0220713	0.026343	0.0318224	0.0208606	0.0741809	0.0570344	0.0776641	0.0460734	0.0386282	0.0832635
Var-750	493.312	9.76235	0.00940221	0.00842969	0.0105652	0.00860671	0.0096418	0.0107646	0.0704664	0.116818	0.0982586	0.0507791	0.0990808	0.0782325	0.0133683	0.0157471	0.00836788	0.00823137	0.0171155	0.00959448	0.0392208	0.0455921	0.041839	0.0436033	0.0742102	0.0639031
Var-751	316.187	4.65412	0.0570784	0.0477901	0.0445864	0.044905	0.0378747	0.0543877	0.00326746	0.00362535	0.00468023	0.00330514	0.0040953	0.00307338	0.051595	0.0499202	0.0627481	0.0753349	0.0535103	0.0532271	0.00566474	0.00583919	0.00727446	0.00460705	0.00431218	0.00583923
Var-752	219.215	6.53993	0.00342528	0.00251863	0.00294506	0.00237989	0.00421447	0.00218704	0.00866663	0.00713299	0.0112805	0.00770171	0.00850595	0.00965664	0.00484435	0.00364139	0.00284979	0.00331756	0.00409895	0.00270943	0.00905948	0.00706913	0.00982182	0.00582997	0.00507683	0.0105558
Var-753	354.337	14.0099	0.00764697	0.00263432	0.00426132	0.000335957	0.00469871	0.00141824	0.00556116	0.00258633	0.00294495	0.000712463	0.00575744	0.00568821	0.00296373	0.00245906	0.00158646	0.00196576	0.00252458	0.00629218	0.00503093	0.00210244	0.00493372	0.00530553	0.00328509	0.00384441
Var-754	531.155	7.55469	0.00653455	3.1195e-05	0.00719788	0.000570537	0.000542641	0.00058209	0.666039	0.740616	0.808467	0.708758	0.831284	0.633767	0.000557783	0.00058642	0.00287564	0.00235109	0.000668319	0.000544381	0.859533	0.703369	0.735259	0.519805	0.510229	0.740314
Var-755	496.329	10.4646	0.0133837	0.0111997	0.00886766	0.00790623	0.00939044	0.0118123	0.0300317	0.0248797	0.0357199	0.0264234	0.030722	0.0296842	0.0121448	0.0144533	0.011716	0.0117494	0.0148626	0.0105774	0.029133	0.0297548	0.0299869	0.0298912	0.029456	0.0387726
Var-756	532.158	7.55469	0.00182545	1.52216e-05	0.00213425	0.000183263	0.000159055	0.000170643	0.191974	0.213821	0.235583	0.204398	0.233466	0.182998	0.00016555	0.000177961	0.00083729	0.000707482	0.000221844	0.000184751	0.246832	0.201515	0.211213	0.144486	0.14614	0.211194
Var-757	457.112	4.76507	0.00167735	0.000406895	0.00133128	0.000535156	0.000483907	0.000412802	0.00138913	0.00148975	0.00232003	0.0016708	0.0015137	0.00137999	0.000574544	0.000740066	0.000435472	0.00150065	0.000429538	0.000479718	0.00138958	0.00138695	0.00188035	0.00109224	0.00115653	0.00163963
Var-758	223.191	0.84012	0.00191389	0.00173286	0.00138242	0.00151403	0.00163771	0.00129046	0.00185177	0.00219763	0.00248754	0.00199741	0.00221179	0.00188706	0.00205736	0.00158542	0.00169806	0.00174681	0.00225609	0.00223543	0.00227526	0.00234932	0.0025694	0.00229996	0.00181725	0.00267057
Var-759	262.12	4.35303	0.00388494	0.00332362	0.00317892	0.00292608	0.00368788	0.00213744	0.000836633	0.000926663	0.0010025	0.000851026	0.000831209	0.000769621	0.00418878	0.00476328	0.00327857	0.00334857	0.00393468	0.00390129	0.00082534	0.000792813	0.00100984	0.000697336	0.000662716	0.000804004
Var-760	276.281	8.74313	0.00728796	0.00496475	0.00670759	0.00494943	0.00825924	0.00456971	0.0141734	0.0125989	0.0187565	0.0126999	0.0126317	0.0130413	0.00945459	0.00949496	0.00640115	0.00602455	0.00820125	0.00509209	0.0163253	0.0144968	0.0187575	0.00961333	0.010354	0.0204233
Var-761	290.269	8.86516	0.0054338	0.00300883	0.00514287	0.00313834	0.00695958	0.00520126	0.00568545	0.00431462	0.00982787	0.00703132	0.00609893	0.00704116	0.00900857	0.00658897	0.0035836	0.00381641	0.00688757	0.0043488	0.00529105	0.00440046	0.00727109	0.00351182	0.00347882	0.00937973
Var-762	544.338	11.5042	0.0130603	0.0100795	0.00838637	0.00815674	0.0102959	0.0101269	0.0120443	0.0137291	0.0172223	0.0130792	0.0131106	0.0126465	0.0127436	0.0135657	0.0111772	0.011046	0.0126321	0.01217	0.0164558	0.0141819	0.0168688	0.0155147	0.0151948	0.0210514
Var-763	1010.62	10.4654	0.000584698	0.000444676	0.000465599	0.000435602	0.000565485	0.000597122	0.00108114	0.00099547	0.00138067	0.00100519	0.00114215	0.00107184	0.000617542	0.000690803	0.000608247	0.000600183	0.000779532	0.000601471	0.00124627	0.00115412	0.00120159	0.00117547	0.00120538	0.00173522
Var-764	1041.68	10.7756	0.0407413	0.0336827	0.0260806	0.0219767	0.0294212	0.036681	0.112633	0.141307	0.143047	0.121716	0.119469	0.111465	0.0369811	0.045576	0.0362053	0.0346903	0.04315	0.0312567	0.0745743	0.0706415	0.0838539	0.117246	0.12917	0.10697
Var-765	133.031	1.24415	0.0131438	0.0142734	0.0125608	0.0123869	0.0128885	0.00934085	0.00428927	0.00489694	0.00547109	0.00454641	0.00443537	0.00436917	0.0183293	0.015232	0.0117784	0.0128546	0.0186541	0.0167566	0.00470181	0.00428082	0.00535001	0.00368049	0.0035071	0.00513064
Var-766	298.274	11.9845	0.00749255	0.000706916	0.00578667	0.000676377	0.0043284	0.000919315	0.00606803	0.00362918	0.00432988	0.00151488	0.00800548	0.00739977	0.00150068	0.00193224	0.00128656	0.00167581	0.00187864	0.0063299	0.00553174	0.00174358	0.0055163	0.00138042	0.00434915	0.00174432
Var-767	161.096	11.9418	0.000405209	0.000251651	0.000296904	0.00025126	0.000386346	0.000226864	0.000323584	0.000370356	0.000417084	0.000350143	0.000413585	0.000322667	0.000400093	0.00033304	0.000318513	0.00035412	0.000393914	0.000376272	0.000599989	0.000492665	0.000540261	0.000577309	0.000558921	0.000743891
Var-768	959.609	11.4239	0.00182344	0.00378891	0.00320091	0.0028988	0.00192407	0.00141802	0.022686	0.0348644	0.0309569	0.0253277	0.0282285	0.0198225	0.00296776	0.00453551	0.00235732	0.00185872	0.00311968	0.00240306	0.0164797	0.0127771	0.0352544	0.0157996	0.0260594	0.0319884
Var-769	336.326	13.0134	0.0217459	0.00227749	0.0103141	0.00203482	0.0102837	0.00428941	0.0162852	0.00723565	0.00859626	0.00337757	0.0141423	0.013313	0.0087631	0.00680419	0.00326107	0.00182062	0.00434707	0.0125609	0.0166269	0.00705985	0.0107647	0.00445224	0.0107464	0.00870571
Var-770	545.341	11.5034	0.00364807	0.00288141	0.00243578	0.00232763	0.00297258	0.00290148	0.00339707	0.00376032	0.00497817	0.0038034	0.00371369	0.00356869	0.00367597	0.00400054	0.00317548	0.00313913	0.00365003	0.00350291	0.00476147	0.00400699	0.00474438	0.00442482	0.00432815	0.00620203
Var-771	523.358	11.4914	0.129078	0.110609	0.0877252	0.0798215	0.104083	0.113419	0.240356	0.314306	0.324179	0.272505	0.268061	0.195025	0.129433	0.149362	0.121382	0.11954	0.132502	0.117444	0.219988	0.194422	0.236079	0.210752	0.304162	0.280452
Var-772	119.089	1.09265	0.00575197	0.00567542	0.0432702	0.0483276	0.00600734	0.0418754	0.00995095	0.01126	0.0120664	0.0103844	0.0104006	0.00976993	0.00652056	0.00576501	0.0415349	0.0424175	0.00649629	0.00559529	0.0103925	0.00969776	0.0105643	0.00854669	0.00765499	0.01079
Var-773	275.277	8.74313	0.0743667	0.0503642	0.0656723	0.0511347	0.0844429	0.046189	0.144391	0.125541	0.190736	0.131078	0.128343	0.134523	0.0959681	0.0965879	0.0654332	0.0616898	0.0833699	0.0516721	0.167001	0.148866	0.190073	0.0975509	0.103811	0.209601
Var-774	500.275	10.794	0.000739724	0.000614591	0.000472215	0.000526563	0.000750227	0.000495922	0.000514192	0.000554108	0.000919508	0.000573515	0.000650934	0.000672051	0.000863813	0.000922868	0.000546342	0.000544715	0.00080357	0.000759564	0.000955845	0.000789774	0.00111767	0.000744588	0.000748148	0.00144713
Var-775	277.181	11.9435	0.00067063	0.000399689	0.000459791	0.000481964	0.000602118	0.000409041	0.000665003	0.000739417	0.000818583	0.00063246	0.000645307	0.000577733	0.000678122	0.000562776	0.000520691	0.00057789	0.0006969	0.000631392	0.00102134	0.000850797	0.000847707	0.000889884	0.000889042	0.00126596
Var-776	286.112	1.24578	0.00312557	0.00293793	0.00274261	0.00266751	0.00275604	0.00180557	0.000939689	0.00131499	0.00217731	0.00116384	0.00137831	0.000884772	0.0039595	0.00332738	0.00230667	0.00251966	0.00406962	0.00371148	0.00112478	0.0013303	0.00186984	0.00102342	0.000914818	0.00115568
Var-777	412.054	0.741416	0.000310133	0.000384703	0.00037169	0.000401125	0.000542243	0.000505405	0.000692782	0.000526534	0.000461282	0.000559145	0.000564048	0.000534115	0.000582044	0.000408292	0.000565585	0.000601305	0.000543288	0.000542399	0.000639212	0.000731265	0.000611391	0.000822085	0.000906171	0.000812244
Var-778	526.304	11.5051	0.000246527	0.00139579	0.00113272	0.0011162	0.000961742	0.000976496	0.00117688	0.00198848	0.00174053	0.0014955	0.00178899	0.00139315	0.00101421	0.000972114	0.00122823	0.00123863	0.00077877	0.00110294	0.00224806	0.00197189	0.00221173	0.00153257	0.00169057	0.00149187
Var-779	1045.71	11.3911	0.0134242	0.00987934	0.0164696	0.0170117	0.0164242	0.017988	0.0454259	0.0607127	0.0579035	0.0480603	0.0517398	0.0414104	0.0173592	0.0147592	0.0236058	0.0249616	0.0126491	0.0180633	0.0743537	0.0606233	0.0691472	0.0571971	0.0637553	0.0633844
Var-780	223.064	9.05572	0.00137889	0.0343872	0.000290705	0.00371328	0.00094325	0.00115394	0.000540967	0.000653438	0.000728148	0.000772302	0.000784143	0.000832863	0.00081685	0.000889487	0.000666998	0.00293601	0.000819163	0.000871467	0.00200518	0.00189801	0.00205822	0.00775481	0.00371257	0.00301949
Var-781	150.058	1.23766	0.100264	0.0952097	0.0879255	0.0876303	0.0896472	0.0637283	0.0251201	0.0300748	0.0328584	0.0276867	0.0280033	0.0272443	0.129257	0.113731	0.0806383	0.0864928	0.13024	0.118933	0.0294858	0.025272	0.0332182	0.021812	0.0199939	0.0324098
Var-782	193.019	0.76914	0.000359843	0.000297716	0.000346369	0.000301898	0.000336457	0.000247065	0.00178584	0.00116567	0.00137154	0.00207644	0.000818172	0.00111162	0.000417234	0.000353225	0.00034765	0.000418127	0.000436232	0.000420256	0.000796968	0.000828296	0.00112628	0.00054502	0.000566928	0.00119367
Var-783	301.142	12.2663	0.00683758	0.00692322	0.00313476	0.00493455	0.00408114	0.00609886	0.0168504	0.0226735	0.0167054	0.00980622	0.0186478	0.00761518	0.00469968	0.00800348	0.00572762	0.00549795	0.00694572	0.00755705	0.0217777	0.0147085	0.0142086	0.0159302	0.018553	0.0280001
Var-784	514.29	9.7626	0.00116406	0.00106818	0.00195847	0.00186192	0.00176161	0.00208014	0.00544675	0.00766768	0.0086045	0.00699834	0.00731895	0.00596772	0.00231494	0.00250836	0.00156713	0.00160553	0.0027147	0.00213987	0.00878243	0.00561797	0.0053167	0.00520009	0.00480284	0.00759981
Var-785	217.122	1.23588	0.00118757	0.00125138	0.0011141	0.00106985	0.00122295	0.00108462	0.000907072	0.000913669	0.00105766	0.00106037	0.00116682	0.000766056	0.0015271	0.00147852	0.00134016	0.00147975	0.00161516	0.00148691	0.000793586	0.000673489	0.000819294	0.00058023	0.000643559	0.00115768
Var-786	356.353	10.9357	0.0215397	0.0132795	0.0298324	0.0221761	0.0388949	0.0212114	0.0268888	0.0313499	0.0410345	0.0328986	0.0287011	0.0290578	0.0395406	0.0328442	0.0265386	0.0250445	0.0317703	0.0276828	0.0472938	0.0476758	0.0611139	0.0227901	0.0260755	0.0479932
Var-787	151.061	1.24122	0.0060211	0.00569936	0.00526968	0.00528804	0.00534504	0.00384396	0.00162386	0.0018944	0.00206365	0.00170759	0.00172063	0.00175073	0.00772244	0.00677619	0.00487655	0.00522181	0.00778818	0.00723824	0.0020211	0.00170187	0.0021312	0.00147836	0.00126199	0.00203471
Var-788	514.51	13.499	0.00068203	0.000654077	0.000526752	0.000522616	0.000974327	0.000883488	0.00225471	0.00191325	0.00239878	0.00130127	0.00177413	0.00195176	0.00114543	0.00101223	0.000976861	0.00247828	0.00136482	0.00104655	0.00299724	0.00219046	0.00160592	0.00187688	0.00153053	0.00225732
Var-789	1063.18	11.4075	0.000636458	0.000397973	0.000636043	0.000691528	0.000815828	0.000746543	0.000585841	0.00068935	0.000610598	0.000549707	0.000488559	0.000631723	0.0008019	0.000749436	0.000832433	0.000973607	0.000685885	0.000926753	0.000781752	0.000748404	0.00105144	0.00102868	0.00108872	0.00142061
Var-790	502.29	11.5209	0.000889212	0.000739597	0.000500388	0.000521514	0.000696348	0.000420879	0.0010885	0.00109909	0.00141917	0.00107959	0.00113547	0.00109402	0.000834014	0.000912761	0.000598681	0.000521687	0.000828434	0.00080547	0.00154559	0.00121371	0.00148328	0.00116418	0.00118278	0.00200241
Var-791	339.187	4.65255	0.000742818	0.00103286	0.000232162	0.000295746	0.000517812	0.000470235	0.00122995	0.00167578	0.000819378	0.00178246	0.002964	0.00191551	0.000727487	0.000490764	0.000490141	0.000504454	0.00084702	0.000531842	0.00526672	0.00429449	0.00309279	0.00928985	0.00856811	0.00631893
Var-792	112.896	0.776018	0.000158303	0.000276385	0.000171293	0.000241492	0.000359295	0.000180491	0.000471454	0.000501355	0.000596508	0.000681973	0.000530196	0.000467507	0.0002942	0.000251556	0.000272189	0.000205426	0.000354766	0.000320606	0.000460657	0.000519799	0.000462064	0.000294699	0.000454618	0.000802665
Var-793	1044.71	11.3945	0.0401347	0.0294098	0.0496145	0.0514912	0.0496935	0.0547838	0.136777	0.182499	0.174508	0.145899	0.156034	0.124514	0.0525865	0.0443845	0.0711577	0.0755186	0.0387615	0.0546774	0.223686	0.181754	0.206838	0.172211	0.19246	0.191197
Var-794	415.212	10.179	0.0122904	0.0123699	0.00960703	0.0109933	0.0112533	0.0149521	0.00436599	0.00410369	0.00883306	0.0047937	0.00610677	0.00466052	0.0200518	0.0135889	0.0159433	0.0145685	0.0139026	0.0125352	0.00885122	0.00644235	0.0119641	0.00815253	0.00886654	0.026363
Var-795	302.145	12.2663	0.00116677	0.00116433	0.000583378	0.000874695	0.000753148	0.00106299	0.0029402	0.00384626	0.00288015	0.00172076	0.00322347	0.00131356	0.000866298	0.00148698	0.0009937	0.000953476	0.00121276	0.0013305	0.00369318	0.00254877	0.00251922	0.00279653	0.00312285	0.00483047
Var-796	1029.68	10.8213	0.000265534	0.000225647	0.000451098	0.000596557	0.000147366	0.000414744	0.00298184	0.0050199	0.00349723	0.00364929	0.00335522	0.00261258	0.000220552	0.000258131	0.000606689	0.000611934	0.000252267	0.000293942	0.00490003	0.00289007	0.00308091	0.00028698	0.00249388	0.00340023
Var-797	332.332	11.2007	0.00363419	0.00201681	0.00360095	0.00231442	0.00353077	0.00165161	0.0108655	0.0142014	0.0140698	0.0105301	0.0136741	0.00954457	0.00404726	0.00411572	0.00260361	0.00250954	0.00367464	0.00314998	0.0157603	0.0127098	0.0150982	0.00649458	0.00774597	0.0143306
Var-798	451.382	8.97728	0.000593654	0.000424244	0.000610838	0.00046594	0.000767813	0.000478934	0.00124264	0.00146914	0.00216767	0.00147204	0.00142107	0.00112621	0.000918581	0.000875798	0.000611468	0.000621037	0.000692979	0.000517087	0.00152247	0.00141739	0.00190172	0.000937331	0.00128382	0.00131906
Var-799	602.462	12.8109	0.000198797	0.000149962	0.000159985	0.000151149	0.000252106	0.000164771	0.000473936	0.000417321	0.000542	0.000393915	0.000395674	0.000372746	0.000274938	0.000251568	0.000191213	0.000244211	0.000236637	0.000161187	0.000512725	0.00038714	0.000493474	0.00033262	0.000347715	0.000529841
Var-800	506.324	11.0371	0.00784209	0.00731549	0.00451604	0.00488726	0.00571764	0.00646062	0.0386243	0.0287812	0.0459979	0.0318369	0.0405499	0.0387291	0.00709086	0.00902931	0.00798523	0.00710489	0.00797816	0.00589385	0.0499753	0.039882	0.048494	0.0449405	0.047338	0.0616543
Var-801	1046.71	11.3895	0.00314781	0.00225846	0.00368155	0.00396782	0.00370279	0.00416777	0.0107084	0.0143784	0.0135658	0.0112813	0.012082	0.00968285	0.00394918	0.00328363	0.00546646	0.00586787	0.0028144	0.00409302	0.0176308	0.0145267	0.0164916	0.0136062	0.0150785	0.0145913
Var-802	311.656	9.85579	0.0005339	0.000457027	0.000448822	0.000500831	0.000597466	0.000508903	0.00102827	0.000968026	0.00115276	0.000926921	0.00107798	0.000959474	0.000725466	0.000819327	0.000511776	0.000462869	0.00084753	0.000573515	0.00159921	0.0013707	0.00136928	0.000333652	0.000468119	0.00085525
Var-803	572.368	12.729	0.000230254	0.000276234	9.87986e-05	0.000152533	0.000246608	0.000125313	0.000441489	0.000473021	0.000318818	0.000229222	0.000338579	0.000223165	0.000252278	0.00024072	0.000194155	0.000216404	0.000218563	0.000210212	0.000585132	0.000295272	0.000301721	0.000304513	0.000370036	0.000487562
Var-804	1016.67	11.017	0.000355601	0.000660491	0.000184941	0.000348636	0.000153315	0.00046432	0.00425527	0.0029984	0.00417166	0.00303057	0.00395026	0.00405216	0.00038344	0.000366617	0.000330436	0.000719254	0.000380179	0.000170005	0.00254351	0.00167685	0.0018313	0.0021319	0.00236569	0.00280211
Var-805	192.028	0.784124	0.000999876	0.000601329	0.000878245	0.00053817	0.000741104	0.000528305	0.00203958	0.002006	0.00176811	0.00241276	0.000977537	0.00150636	0.00106742	0.000912255	0.000747387	0.00082332	0.000959695	0.000651846	0.000898848	0.00104236	0.00178926	0.000916075	0.000996911	0.00205141
Var-806	200.201	10.9375	0.00222166	0.00128115	0.00184468	0.00135218	0.00208348	0.00129301	0.0023165	0.00335013	0.00299064	0.00260254	0.00264364	0.00221327	0.00268282	0.00243044	0.00166323	0.00157276	0.00200538	0.00196458	0.00363981	0.00330572	0.00358227	0.0022962	0.00214622	0.00387307
Var-807	1015.67	11.0179	0.000702616	0.00118202	0.000313668	0.000645188	0.000248463	0.000863901	0.00810205	0.00585501	0.00811847	0.00576791	0.00774605	0.00780249	0.000702672	0.000695051	0.000636893	0.00128967	0.000697409	0.000304353	0.00510406	0.00320003	0.00367217	0.0042678	0.00458763	0.00562766
Var-808	580.296	11.1219	0.00193333	0.00136643	0.00155534	0.00114699	0.00154612	0.00183218	0.00434097	0.00314205	0.00527297	0.00406478	0.00399595	0.00447097	0.00181662	0.00219876	0.0020868	0.00170572	0.00217895	0.00175615	0.00389581	0.00395437	0.00460175	0.00410514	0.00419662	0.00538519
Var-809	374.229	5.53667	0.00410193	0.00317531	0.00321532	0.00307304	0.00317837	0.00300078	0.00242282	0.0022052	0.00233287	0.00237234	0.00233529	0.00205286	0.0038687	0.00410018	0.0043266	0.00470812	0.00364626	0.00407166	0.00245257	0.00235484	0.0023731	0.00202286	0.00210135	0.00227875
Var-810	284.096	1.38185	0.003585	0.00201946	0.00301911	0.00175158	0.00182962	0.00144985	0.00307235	0.00296982	0.00391282	0.00276995	0.00236049	0.00200446	0.00289478	0.00304555	0.00241318	0.00251958	0.00253343	0.00244828	0.00260346	0.00264959	0.00369457	0.002169	0.00214971	0.00288778
Var-811	433.256	12.5231	0.000501831	0.000383852	0.000327355	0.000342412	0.000470224	0.000545406	0.0016038	0.00135699	0.00100741	0.000824201	0.00114797	0.000748959	0.00118959	0.000228045	0.000489379	0.000402575	0.000233824	0.000321725	0.00160338	0.00137115	0.00101627	0.00166295	0.0014583	0.00177226
Var-812	507.327	11.0399	0.00212706	0.00207179	0.00123697	0.00136065	0.00168102	0.00179721	0.0104259	0.00794812	0.0125873	0.00847347	0.011057	0.010403	0.00197856	0.0025649	0.00222371	0.0020162	0.00228598	0.00164271	0.0134857	0.0108425	0.0131001	0.0122105	0.0127677	0.0166137
Var-813	469.11	8.21896	0.00058036	0.000436334	0.00055238	0.00054991	0.000690543	0.000404336	0.000217261	0.000245706	0.000324705	0.000190534	0.000257084	0.000231097	0.000697547	0.000735668	0.000679345	0.000597224	0.000733388	0.000692387	0.000463518	0.000418798	0.000463964	0.000238535	0.000236665	0.000385401
Var-814	354.167	4.41898	0.00196066	0.00190591	0.000571875	0.000616552	0.000804305	0.000919351	0.0019126	0.00178237	0.00192328	0.00190959	0.00145187	0.00177897	0.0013508	0.00133685	0.00114471	0.00117206	0.00138087	0.00111384	0.00332507	0.00271407	0.00518376	0.00437519	0.00408582	0.00407825
Var-815	308.295	14.0633	0.00338046	0.00335108	0.0042858	0.00414547	0.00703025	0.00572082	0.00235313	0.00356739	0.00209661	0.00177077	0.00266919	0.0013586	0.00525924	0.00430382	0.0106502	0.0119402	0.00533218	0.0111522	0.00572482	0.00301772	0.00362225	0.0022915	0.00268059	0.00328898
Var-816	274.274	8.74313	0.36376	0.280171	0.379822	0.293564	0.474552	0.265388	0.756789	0.69978	1.0032	0.717907	0.701792	0.725053	0.540502	0.549343	0.384553	0.35979	0.479068	0.304606	0.916338	0.839363	1.04789	0.556624	0.592379	1.11806
Var-817	288.289	9.25175	0.00101882	0.000745772	0.0010946	0.000882819	0.00136913	0.000795374	0.00209256	0.0017924	0.00292211	0.00192205	0.00185441	0.00198949	0.00164646	0.00145106	0.00105136	0.00107858	0.00142714	0.000889791	0.00268314	0.00228597	0.0030022	0.00135574	0.00161444	0.00296942
Var-818	511.283	9.6668	0.000257287	0.000222041	0.000442027	0.000479508	0.00038431	0.000243528	0.00216415	0.00278889	0.00247436	0.0026375	0.00247621	0.00221705	0.000791341	0.000287763	0.000251456	0.00030795	0.000286226	0.000439792	0.00329135	0.0027027	0.00299057	0.00234836	0.00245927	0.00281769
Var-819	579.293	11.1415	0.00619321	0.00435916	0.00462533	0.00364717	0.00457533	0.00582058	0.0148503	0.0104375	0.0167433	0.0132519	0.0132813	0.0151475	0.00594454	0.00670924	0.00647655	0.00557566	0.00672795	0.0050749	0.0129303	0.0134889	0.0145537	0.0134885	0.0138689	0.0174398
Var-820	171.149	6.96685	0.00132164	0.000482436	0.00102046	0.000421924	0.00063801	0.000487312	0.00195986	0.000709841	0.00282126	0.000874126	0.00156172	0.00143636	0.000963129	0.00128509	0.000538014	0.000274265	0.00139791	0.000125971	0.00078078	0.00189345	0.00115287	0.00129248	0.000777761	0.00153578
Var-821	303.149	1.80605	0.00179721	0.00156449	0.0016234	0.00136755	0.00146462	0.00158009	0.00223393	0.00214578	0.00235147	0.0020468	0.00204294	0.00191409	0.00168965	0.00181516	0.00228939	0.00266663	0.00151245	0.00171024	0.00194187	0.00179133	0.00196848	0.0015593	0.0015047	0.00176214
Var-822	416.215	10.1786	0.00305534	0.00307776	0.00241207	0.00288228	0.00287701	0.00372174	0.00108265	0.00107863	0.00231906	0.00121651	0.00149696	0.00118207	0.00513322	0.00345274	0.00404658	0.00370018	0.00358339	0.00320717	0.00223839	0.00161843	0.0030684	0.00211053	0.00229585	0.00665731
Var-823	473.113	0.761974	0.000234427	0.000342925	0.000197676	0.00034211	0.000451626	0.000497784	0.000320067	0.000326659	0.000379483	0.000261379	0.000337996	0.000256597	0.000546081	0.000460562	0.000646832	0.000674883	0.000514144	0.000613618	0.000545477	0.000453235	0.000604013	0.000528422	0.000412884	0.000458157
Var-824	614.498	13.6688	0.000442243	0.000375228	0.000291235	0.000257842	0.000435704	0.000274113	0.000923786	0.000828168	0.00110494	0.000665551	0.000608618	0.000750796	0.000496677	0.000492786	0.000391103	0.000415546	0.000489595	0.00028277	0.00105857	0.000871454	0.00095386	0.000592609	0.000628712	0.00106799
Var-825	225.087	4.61268	0.0227783	0.0226067	0.00268695	0.0042941	0.00623948	0.00948542	0.0150927	0.0192779	0.012537	0.0200232	0.0177297	0.0196775	0.0113768	0.0102282	0.0105459	0.011603	0.0134433	0.0130323	0.0525949	0.0303154	0.0514134	0.0892955	0.089968	0.0694417
Var-826	340.293	11.3213	0.000353957	0.0003374	0.000879294	0.000789728	0.000848601	0.000563131	0.0033644	0.00436253	0.00440588	0.00367886	0.0039645	0.00309171	0.00103224	0.000730964	0.000775507	0.000693327	0.000641984	0.000799494	0.00506596	0.00416205	0.00503399	0.00452066	0.00462439	0.00578869
Var-827	185.09	1.29069	0.000200661	0.000181423	0.000209937	0.000234049	0.000227102	0.000207759	0.000401234	0.00049343	0.0005681	0.000472145	0.000503788	0.000462929	0.000233302	0.000258673	0.000306038	0.000280836	0.000301348	0.00027902	0.000464582	0.000339314	0.000582812	0.000420312	0.000314077	0.000602782
Var-828	586.467	13.2722	0.0013489	0.00109247	0.00110466	0.000999981	0.00181027	0.00100959	0.00317636	0.00264599	0.00366143	0.00253707	0.0025637	0.00285792	0.00206265	0.0017776	0.00139177	0.00137617	0.00165071	0.00104035	0.00350976	0.00277335	0.00319735	0.00209916	0.00235811	0.00363473
Var-829	453.281	10.4005	0.00547711	0.00487837	0.00352085	0.00330969	0.00418886	0.00375792	0.0197586	0.0178908	0.0238317	0.0184496	0.0207938	0.0194728	0.00526451	0.00693289	0.00466292	0.00424238	0.00589807	0.00441095	0.0216308	0.0198311	0.0224725	0.0218391	0.0229264	0.0271635
Var-830	265.253	13.7832	0.00149463	0.000571856	0.00107297	0.000398713	0.00102288	0.000813405	0.00209027	0.00230799	0.00142293	0.00102343	0.00211106	0.00141616	0.00148051	0.00139186	0.000568576	0.00035386	0.000948921	0.00128455	0.00273868	0.00233523	0.00157098	0.00224264	0.00153844	0.00163485
Var-831	450.379	8.97654	0.00217557	0.0015394	0.00224492	0.00167129	0.00278982	0.00170763	0.00466748	0.00555291	0.00776733	0.00533233	0.00543664	0.00411324	0.00349783	0.00315223	0.002179	0.00218654	0.00248634	0.00201133	0.00564816	0.00508176	0.00727927	0.00355057	0.00469636	0.00484155
Var-832	282.278	13.7834	0.261246	0.0879959	0.160406	0.054	0.146534	0.121454	0.313276	0.336143	0.211695	0.158338	0.313969	0.206843	0.223957	0.217653	0.0829832	0.0465306	0.13086	0.198317	0.418502	0.350123	0.225194	0.309145	0.218981	0.220068
Var-833	559.439	12.8349	0.0025155	0.00203931	0.00189532	0.00183365	0.00331599	0.00192151	0.00638625	0.00500499	0.00647537	0.00474795	0.00480262	0.00509775	0.0038152	0.00320156	0.00257637	0.00257544	0.00297847	0.00198466	0.00639904	0.00487498	0.00600777	0.00407792	0.00431991	0.00682163
Var-834	240.106	5.05777	0.0017055	0.00147744	0.000223852	0.00033363	0.000403628	0.00074482	0.00964477	0.00622154	0.00804358	0.00400777	0.0105692	0.00660835	0.000845332	0.00131702	0.000457008	0.000536343	0.00135187	0.00073115	0.00778522	0.0099963	0.00777099	0.0151738	0.0119186	0.0123232
Var-835	115.086	0.707699	0.00113459	0.000855883	0.0011882	0.000836594	0.000890557	0.000603642	0.000536114	0.000658766	0.000924967	0.000935477	0.000654582	0.000568353	0.00135303	0.00123296	0.00102489	0.00118066	0.00112943	0.0010224	0.000813663	0.000782716	0.000949961	0.00041629	0.000496845	0.000936797
Var-836	333.335	11.2007	0.000900399	0.000466178	0.000902482	0.00058763	0.000904274	0.000411029	0.00266344	0.00348503	0.00358285	0.00255482	0.00331051	0.00247259	0.00103784	0.00103049	0.000645577	0.000618431	0.00093003	0.000821981	0.0040629	0.00309349	0.00377413	0.00166985	0.00186453	0.00358821
Var-837	463.303	12.6424	0.000448047	0.000389219	0.000279152	0.000363896	0.000376667	0.000323515	0.000798391	0.000764875	0.000871666	0.000471156	0.000647909	0.000539772	0.000898959	0.000345408	0.000395171	0.000349744	0.000320217	0.000340852	0.000906935	0.000663895	0.00059769	0.000711054	0.00072684	0.000977777
Var-838	513.507	13.4954	0.0038162	0.00352823	0.00279067	0.00291843	0.00526063	0.00485077	0.0119923	0.0104992	0.0128624	0.00686113	0.00985884	0.0105544	0.00616497	0.00554134	0.00500098	0.0138967	0.00727994	0.00545069	0.016266	0.0114059	0.00796477	0.0100275	0.0083121	0.0115554
Var-839	207.064	0.734837	0.0013734	0.00142305	0.0011817	0.00135076	0.00144159	0.00107149	0.00129262	0.00163845	0.00207507	0.00142581	0.00159493	0.00136105	0.00170951	0.00177724	0.00163619	0.0015128	0.0018149	0.00177668	0.00171279	0.00144488	0.00191059	0.00128681	0.00123872	0.00192752
Var-840	239.103	5.058	0.0133632	0.0114359	0.0017091	0.00229789	0.00279162	0.00575139	0.0786541	0.0508115	0.0653565	0.0326108	0.0866643	0.0545798	0.00633339	0.0101389	0.00339548	0.00371003	0.0106591	0.00566868	0.0646676	0.0832066	0.06192	0.126772	0.0965807	0.0992399
Var-841	119.587	0.661977	0.000137768	0.000119375	0.000119331	0.000122577	0.00011895	0.000125363	0.000164426	0.000156502	0.000198478	0.000164808	0.000169118	0.00013607	0.000166064	0.000168623	0.000162373	0.000139443	0.000192519	0.0001431	0.000188027	0.00020295	0.000205539	0.000156676	0.000146862	0.000178916
Var-842	509.343	10.9089	0.00721998	0.00292626	0.0045524	0.00522886	0.0032263	0.00771906	0.0236789	0.0318929	0.0296344	0.0267762	0.0310543	0.0304377	0.00525013	0.00642171	0.00684638	0.0065376	0.00690716	0.00456001	0.0239361	0.0180221	0.0196898	0.0180427	0.0182798	0.0281325
Var-843	131.117	0.898261	0.00191055	0.00178739	0.00156422	0.00155117	0.00178078	0.00146254	0.00774149	0.0108604	0.0125508	0.00913723	0.0101431	0.00798439	0.00203281	0.00249111	0.00219842	0.00244566	0.00177812	0.00196987	0.00984739	0.0093179	0.0115427	0.00675997	0.00603686	0.00971427
Var-844	513.298	10.4692	0.00199115	0.00137622	0.00179043	0.00167171	0.00210234	0.00231593	0.00368864	0.00385339	0.00499496	0.00393493	0.00391758	0.00381201	0.00235856	0.00258837	0.00237913	0.00223211	0.00287974	0.00220156	0.00491773	0.00474053	0.00495582	0.00433908	0.00432132	0.00655589
Var-845	558.437	12.8472	0.00597897	0.00478111	0.00451595	0.00422782	0.00744878	0.00468518	0.0150843	0.0116882	0.0153508	0.0106697	0.0115333	0.0121107	0.00888784	0.00732796	0.00607679	0.00622217	0.00713355	0.00470582	0.0146709	0.0117229	0.0141928	0.00963129	0.0102157	0.0165884
Var-846	226.091	4.61267	0.00245732	0.00256544	0.000302226	0.000519191	0.000765264	0.00112927	0.0017736	0.00225581	0.00146876	0.00224509	0.00203167	0.00217212	0.00134278	0.00119046	0.00128255	0.00140405	0.00164567	0.00152177	0.00596194	0.00363335	0.00606373	0.00963311	0.00974653	0.00745987
Var-847	338.182	4.65366	0.00349374	0.0053369	0.000720225	0.00112166	0.00223137	0.00214856	0.00652214	0.00897871	0.00389924	0.00950547	0.0157302	0.0102292	0.0033003	0.002285	0.00219761	0.00220042	0.00413983	0.00252194	0.0298726	0.0239857	0.016752	0.0535788	0.0496701	0.0342767
Var-848	202.619	1.29469	0.00953418	0.00797178	0.00875797	0.00783044	0.0103668	0.00545661	0.00131113	0.0013271	0.00216612	0.00134877	0.00147475	0.00102719	0.0111339	0.0132044	0.00957423	0.00837052	0.0109007	0.010952	0.00320142	0.00311998	0.00494217	0.00262339	0.00252759	0.00335505
Var-849	400.379	10.9544	0.00706981	0.00429114	0.00948896	0.00668059	0.0120922	0.00598753	0.0128823	0.0131445	0.0180915	0.0137413	0.0126053	0.0140487	0.0133117	0.0100948	0.00855209	0.00819806	0.0101261	0.00645849	0.0181737	0.0194657	0.0233473	0.00946695	0.0095804	0.0195707
Var-850	311.258	10.214	0.000483276	0.000470727	0.00129047	0.0013831	0.00125332	0.000932364	0.00501327	0.00688153	0.00615089	0.00585818	0.00548243	0.00468023	0.00118819	0.000902761	0.00136996	0.00128632	0.000863933	0.00127903	0.00854106	0.00727721	0.00819852	0.00755827	0.00789893	0.00725323
Var-851	547.358	11.0685	0.000553966	0.000455144	0.000694655	0.000715929	0.000684105	0.000570341	0.00301125	0.00401257	0.00324248	0.00306636	0.00301489	0.00251875	0.000846519	0.000731884	0.000946107	0.000829545	0.000661533	0.00081183	0.00465361	0.0033976	0.00362235	0.00296723	0.00320052	0.00314523
Var-852	164.074	1.95689	0.00115311	0.00112507	0.000924773	0.00101956	0.000819313	0.00112507	0.00216849	0.00264828	0.00311444	0.00222953	0.000247651	0.0020151	0.00100173	0.00159083	0.00289341	0.0036295	0.00149989	0.00142904	0.000411116	0.00050878	0.000362514	0.000562032	0.000440411	0.00058506
Var-853	173.094	1.23405	0.00126988	0.00140582	0.00126209	0.00125575	0.00140755	0.0012215	0.000897944	0.00113143	0.00185054	0.00110168	0.0011815	0.000870445	0.0014342	0.00170322	0.00196216	0.00197081	0.00147374	0.00158837	0.000955203	0.00109183	0.00153886	0.000816747	0.000739851	0.00103812
Var-854	1009.62	10.4661	0.00103699	0.000794457	0.000775313	0.000754571	0.000964233	0.00102717	0.00197445	0.00169929	0.00251801	0.00183399	0.00215012	0.00204054	0.00111853	0.00124309	0.00107346	0.00107296	0.00138305	0.00105226	0.00217614	0.0021029	0.00207375	0.0020962	0.00210259	0.00303286
Var-855	299.183	9.35083	0.000796322	0.000367808	0.000752871	0.00041211	0.000567944	0.000493117	0.00197036	0.00132952	0.00232714	0.00138259	0.0018012	0.00181247	0.000804814	0.00103334	0.000501613	0.000380003	0.00107946	0.00016537	0.000981855	0.00170499	0.00128881	0.00154166	0.00105846	0.00156195
Var-856	1018.69	11.3364	0.000259109	0.000540556	0.000154342	0.000502683	0.000219715	0.000178429	0.00221242	0.00171885	0.00173937	0.00175422	0.00160324	0.00163799	0.000491273	0.000176313	0.000152442	0.000767387	0.000204824	0.000153449	0.00138289	0.000956167	0.000941045	0.00112701	0.00127267	0.00148306
Var-857	474.259	10.399	0.000307184	0.000253726	0.000238702	0.000282832	0.000351779	0.000214873	0.00055533	0.000670029	0.000727437	0.00062441	0.000589569	0.000510271	0.000354144	0.00040323	0.00034126	0.000312906	0.000378432	0.000352501	0.000841503	0.000786041	0.000852634	0.000786547	0.000850394	0.00107118
Var-858	462.298	11.5232	0.000334566	0.000325868	0.000231874	0.000203455	0.00028224	0.00024648	0.000932455	0.000934987	0.00127246	0.00088914	0.00110886	0.000981972	0.00040087	0.000411325	0.000278007	0.000265868	0.000393726	0.000325539	0.00117219	0.00103653	0.00115344	0.00108154	0.00114586	0.00170729
Var-859	112.092	0.68085	0.000521042	0.000433765	0.00046151	0.000361595	0.000458383	0.000398691	0.00030005	0.00039121	0.000521854	0.000357098	0.000343444	0.000280324	0.000494678	0.0007643	0.000525466	0.000646644	0.000460723	0.0004813	0.0004749	0.00039617	0.000584906	0.000426167	0.000367869	0.000565313
Var-860	254.03	0.759291	0.000273222	0.000236099	0.000290442	0.000260666	0.000183787	0.000443372	0.00130893	0.0015761	0.001781	0.00121047	0.00129325	0.00131174	0.000472549	0.000456488	0.000593724	0.00069566	0.000292884	0.000456622	0.00208059	0.0015069	0.00240083	0.00144524	0.00152842	0.00221956
Var-861	244.129	1.24325	0.00154675	0.0016957	0.00147418	0.00159199	0.00165202	0.00159388	0.0008852	0.00105125	0.00148345	0.000957184	0.00113049	0.000793423	0.0019897	0.00196997	0.00215314	0.0021852	0.00213083	0.00218022	0.00110384	0.00124139	0.00138951	0.000887853	0.000724127	0.00112463
Var-862	640.514	13.7238	0.000235933	0.000227751	0.0001355	0.000147933	0.000257525	9.74437e-05	0.000543387	0.000462103	0.00072088	0.000394898	0.000347733	0.000422696	0.000222522	0.00014841	0.000261122	0.000261643	0.000324783	8.47351e-05	0.00041472	0.000372695	0.000647555	0.000349309	0.000415055	0.000729658
Var-863	512.504	13.4954	0.0114543	0.0103037	0.00796575	0.00852818	0.0155503	0.0143127	0.0342534	0.0299332	0.0376391	0.0199095	0.0285429	0.0300723	0.0178346	0.0159259	0.0149503	0.0409244	0.0211472	0.0160949	0.0482215	0.0341555	0.0238845	0.0298733	0.0240634	0.0338343
Var-864	408.233	1.22847	0.000857983	0.000828989	0.000961422	0.000921192	0.00101044	0.000954472	0.000301244	0.000309401	0.000553808	0.000360204	0.000333488	0.000249101	0.00115168	0.00100883	0.00144402	0.00143418	0.00116441	0.00102158	0.000400352	0.00040195	0.000686945	0.000387135	0.000418434	0.000417897
Var-865	401.382	10.9581	0.00178759	0.00110585	0.002406	0.00170122	0.00318411	0.0015204	0.00332814	0.00339854	0.00487381	0.00362542	0.00326533	0.00371117	0.00331136	0.00255238	0.00221753	0.00218357	0.00265954	0.00167262	0.0047042	0.00510709	0.00595114	0.00244659	0.00252382	0.00520682
Var-866	570.339	10.5948	0.000326834	0.000238142	0.000306537	0.000312523	0.000440542	0.000643415	0.000559844	0.000319306	0.000625567	0.000608418	0.000699234	0.00049414	0.000440282	0.000451762	0.000467557	0.000475615	0.000497407	0.000477248	0.00091391	0.00033602	0.000778029	0.000417999	0.000499725	0.000755238
Var-867	522.355	11.4914	0.343044	0.352511	0.306141	0.276803	0.357105	0.384314	0.79825	0.984811	1.02558	0.87601	0.857127	0.654916	0.447666	0.522287	0.418933	0.413254	0.457854	0.407246	0.747512	0.668638	0.815792	0.86507	0.952056	0.947969
Var-868	890.48	10.2036	0.00102304	0.00103324	0.000507216	0.000623606	0.000721208	0.000744657	0.000768586	0.000609437	0.00157951	0.000794234	0.00115925	0.000888281	0.00151859	0.00121931	0.000775987	0.000605442	0.00104356	0.00066558	0.000939174	0.000773806	0.00137004	0.00132305	0.0013851	0.00475035
Var-869	230.113	1.24271	0.00213624	0.00209329	0.0021611	0.00198579	0.00213558	0.00194353	0.00229054	0.0026231	0.00290193	0.0024535	0.00262324	0.00225317	0.00293362	0.00261415	0.00258945	0.00272414	0.00285368	0.00284379	0.00284053	0.00296034	0.00316162	0.00258123	0.00225086	0.00282331
Var-870	479.296	10.7067	0.0279604	0.0229853	0.0158923	0.0158991	0.0224666	0.0151482	0.0854437	0.10837	0.115919	0.0975897	0.0967648	0.0822036	0.0287377	0.0354043	0.0204036	0.0171107	0.0269116	0.022844	0.0686504	0.061136	0.0777908	0.0819305	0.0619921	0.120327
Var-871	405.179	4.58021	0.00097537	0.000802428	0.000838175	0.000746516	0.00072673	0.000649943	0.000812425	0.000821899	0.00107681	0.000860624	0.000955284	0.000664029	0.000893973	0.000816914	0.000828149	0.0016646	0.000888829	0.000767389	0.000651676	0.000678917	0.000872133	0.000527715	0.000125543	0.000637958
Var-872	296.066	0.770419	0.0260777	0.0382109	0.0275118	0.0365037	0.0416652	0.0507631	0.0809469	0.0959127	0.104391	0.0758193	0.0826461	0.0896969	0.0557712	0.0492389	0.0707028	0.0771122	0.0492528	0.0627369	0.131305	0.111249	0.144032	0.131884	0.115991	0.140533
Var-873	1017.69	11.3404	0.000567744	0.0011176	0.000320048	0.00114177	0.000476886	0.000424647	0.00400575	0.00354276	0.00370579	0.00356227	0.00325697	0.00321521	0.00113681	0.000464157	0.000387865	0.00163007	0.000456447	0.000325149	0.0028107	0.00189849	0.00192591	0.00230413	0.00268631	0.00304334
Var-874	265.154	4.64342	0.00126676	0.00112598	0.00104601	0.00121163	0.00110975	0.00192705	0.00131293	0.00143169	0.00142872	0.00127275	0.0014118	0.00123429	0.00138528	0.00180702	0.00359395	0.00393843	0.00141764	0.00206566	0.00204112	0.00172504	0.00170839	0.00140118	0.00122505	0.00174917
Var-875	735.91	10.6037	0.000162419	0.000103832	0.000239315	0.000260051	0.000306225	0.000137966	0.000423189	0.000560566	0.000645782	0.000527871	0.00044867	0.000450577	0.000291973	0.00027583	0.000253386	0.000205837	0.000215163	0.000277402	0.000735391	0.000613833	0.000719066	0.000555961	0.000606884	0.00103054
Var-876	285.174	0.679114	0.000334287	0.000351922	0.00035559	0.000334431	0.000413763	0.000285758	0.000314785	0.000357679	0.000457204	0.000329601	0.00030981	0.000252466	0.000455687	0.000513046	0.000410425	0.000445743	0.000481528	0.000467985	0.000277964	0.000300947	0.00038599	0.000203969	0.000215833	0.000264826
Var-877	279.648	10.7455	0.00264711	0.00178472	0.00232331	0.00216189	0.00262608	0.00215036	0.000862795	0.00298631	0.00169515	0.00104343	0.00116096	0.00123099	0.00299462	0.00338574	0.00254571	0.00257749	0.00319052	0.00330895	0.00170227	0.00134562	0.00200472	0.00174379	0.00149427	0.00305148
Var-878	392.149	3.98858	0.00108942	0.00098769	0.000912286	0.000796932	0.000746485	0.000884123	0.000600345	0.000292475	0.000913787	0.000453511	0.000739241	0.000605951	0.00111399	0.00148706	0.00103232	0.00121718	0.00129154	0.000911862	0.000822123	0.000773147	0.00100495	0.000752217	0.000632075	0.000910912
Var-879	478.292	10.7067	0.109501	0.0905425	0.0631211	0.0622894	0.0887025	0.0592556	0.329244	0.411956	0.446593	0.373312	0.370313	0.3196	0.113974	0.14044	0.0804139	0.0694445	0.10599	0.0905639	0.26948	0.242714	0.307911	0.31561	0.2442	0.461749
Var-880	445.408	10.98	0.000395871	0.00022563	0.000435391	0.000363764	0.000615644	0.000330743	0.000882628	0.000771931	0.00116647	0.000890921	0.000781679	0.000860998	0.000704805	0.000517024	0.000471236	0.000442636	0.000548084	0.000289837	0.00112224	0.00118136	0.00136001	0.000583455	0.000595095	0.00123236
Var-881	622.315	9.90762	0.000512296	0.000435673	0.000454058	0.000448045	0.000434305	0.000336997	0.000381875	0.000736689	0.00115715	0.000331937	0.00128437	0.000501787	0.000694386	0.000836092	0.000361986	0.000439286	0.000642306	0.00044251	0.000741002	0.000515763	0.000802489	0.000388958	0.00033943	0.000999147
Var-882	560.438	12.8349	0.000901903	0.000688667	0.000701026	0.000669479	0.00113871	0.000718417	0.00238427	0.00179457	0.00234847	0.00159546	0.00167607	0.00184393	0.00138045	0.00112857	0.000928348	0.000992963	0.00110175	0.000725186	0.00235089	0.00176534	0.0021964	0.00143459	0.00157602	0.00251102
Var-883	314.11	1.24279	0.000463905	0.000368661	0.000395033	0.000331694	0.000326815	0.000357885	0.000794942	0.000845569	0.00108975	0.000756326	0.000827672	0.000685995	0.000520866	0.000482573	0.000485647	0.000533052	0.000471749	0.000434111	0.000635386	0.000712934	0.000823956	0.000611297	0.000525616	0.000740994
Var-884	891.483	10.2036	0.000524158	0.000528503	0.000259267	0.000268752	0.000374079	0.000352979	0.000368305	0.000277219	0.000808349	0.000387141	0.000607865	0.000417763	0.000768815	0.000622557	0.00035951	0.000306737	0.000527168	0.000338285	0.000486628	0.000385106	0.000631281	0.000671579	0.000649809	0.00246688
Var-885	585.564	13.8391	0.000285589	0.000372276	0.000216759	0.000275724	0.000462802	0.000472046	0.00089522	0.000792106	0.00100237	0.000690349	0.000703077	0.000650708	0.000550582	0.000523104	0.000434072	0.000925983	0.000669935	0.000492247	0.0015541	0.000786568	0.000839365	0.000853148	0.000839112	0.00127351
Var-886	344.352	11.1005	0.000138754	0.000378134	0.000486231	0.000478347	0.000686564	0.000487078	0.000789697	0.000899732	0.00117865	0.00081792	0.000852333	0.000740258	0.000853292	0.000683699	0.000563359	0.000615101	0.00066448	0.00063295	0.00122263	0.000906298	0.00127065	0.00066887	0.000719602	0.00121012
Var-887	297.07	0.767068	0.00229643	0.00323626	0.00244171	0.00314539	0.00364171	0.00437003	0.00718777	0.00819538	0.00891236	0.00647172	0.0069551	0.0075328	0.00474855	0.00426788	0.00602622	0.00651166	0.0042306	0.00536672	0.0112214	0.00956916	0.0122787	0.0109724	0.00981631	0.0120057
Var-888	541.329	11.5079	0.00182576	0.00135109	0.00151273	0.00138312	0.00184734	0.0017271	0.00203262	0.00228783	0.00274794	0.00199958	0.00201529	0.00205458	0.00221323	0.00241749	0.00199819	0.00187019	0.00223117	0.00209732	0.00262	0.00229122	0.00257324	0.00266092	0.00260913	0.00377801
Var-889	476.276	10.2137	0.0465241	0.0374511	0.0286832	0.026418	0.0374338	0.0265969	0.110247	0.0894428	0.147721	0.103522	0.123311	0.120302	0.051085	0.0613378	0.0311752	0.0269593	0.053001	0.0387534	0.095566	0.0925604	0.10101	0.0912187	0.087951	0.156112
Var-890	477.28	10.2118	0.0118322	0.0095086	0.00722655	0.00675047	0.00962958	0.00678299	0.0276251	0.0224216	0.0371995	0.0257289	0.0309714	0.0296085	0.0129217	0.0155806	0.00799585	0.0069722	0.013451	0.00991581	0.0241301	0.0227765	0.0250868	0.0228181	0.0219456	0.0391488
Var-891	989.647	10.4553	0.00613993	0.0051214	0.00352887	0.00278288	0.00351505	0.00660736	0.0258612	0.0166842	0.0279754	0.0193972	0.0254178	0.0245501	0.00518008	0.00735423	0.00564586	0.00530762	0.00777152	0.00420984	0.0195815	0.0207764	0.0193717	0.0241601	0.0235646	0.0283621
Var-892	587.47	13.2709	0.00062212	0.00049626	0.000487966	0.000473538	0.000839577	0.000444743	0.00138657	0.00122015	0.00164236	0.00113831	0.00114078	0.00129801	0.000976755	0.000830251	0.000652425	0.000636449	0.000762032	0.000529389	0.00166518	0.00131836	0.00148862	0.00101189	0.00103092	0.00171832
Var-893	975.64	11.3056	0.000443472	0.000672139	0.000417899	0.000999595	0.000549646	0.000419608	0.00535701	0.0055581	0.0052818	0.00498893	0.00491402	0.00414136	0.00104096	0.000551449	0.000470823	0.00127882	0.000418448	0.000393442	0.00498335	0.00337776	0.00371072	0.00347838	0.00387929	0.00419281
Var-894	322.112	1.3203	0.00100881	0.000915092	0.000842099	0.00060084	0.00138582	0.000720901	0.000367535	0.000468452	0.000659539	0.000393415	0.000497587	0.000366071	0.00168182	0.000844924	0.00109408	0.00131655	0.00100552	0.00105427	0.000991195	0.000737263	0.00135988	0.000572174	0.000580462	0.000925435
Var-895	214.253	9.26495	0.000315783	0.000788052	0.00030576	0.000849715	0.000818537	0.000233413	0.00170677	0.0011554	0.00118733	0.00176892	0.00174045	0.000704257	0.000545703	0.000547873	0.000533192	0.000630518	0.000862393	0.000815085	0.00225261	0.00168497	0.00141413	0.0012866	0.00130166	0.00164123
Var-896	528.305	11.0452	0.000475461	0.000479667	0.000349032	0.000476916	0.000532238	0.000460756	0.00117311	0.0012281	0.00164886	0.00116136	0.00133859	0.00126235	0.000609215	0.000732922	0.00062774	0.000588355	0.000618293	0.000540932	0.00204571	0.00157971	0.00197954	0.00161028	0.00167323	0.00259113
Var-897	129.139	0.665133	0.00569098	0.00627443	0.00621577	0.00556178	0.00686208	0.0074544	0.00369578	0.00282068	0.00314154	0.0031435	0.00290141	0.00252016	0.00658366	0.00507005	0.00991956	0.0120969	0.00750194	0.00731042	0.00349428	0.00444605	0.00343416	0.00393567	0.00398474	0.00330949
Var-898	163.042	4.19218	0.000595692	0.000693757	0.000718393	0.000514074	0.000808609	0.000719733	0.000293276	7.43939e-05	0.000369267	0.000148604	0.000422814	0.000349731	0.00127006	0.00129851	0.000912417	0.00101215	0.00139857	0.000741757	0.000645861	0.000625185	0.000868191	0.000632385	0.000536216	0.00117603
Var-899	987.64	10.4548	0.0360612	0.0304924	0.0217298	0.0173567	0.0219775	0.0401911	0.153392	0.0992028	0.166372	0.115978	0.149783	0.145996	0.0324322	0.044287	0.0349511	0.0326156	0.0478845	0.0258572	0.117282	0.124042	0.116762	0.142754	0.140178	0.168235
Var-900	988.644	10.4545	0.0197273	0.0165086	0.0117982	0.00927189	0.0119181	0.0217331	0.0833089	0.0540853	0.0908501	0.0629903	0.0814535	0.0792171	0.0175419	0.0240375	0.0188635	0.0176396	0.026047	0.0140084	0.0644225	0.0672686	0.0631211	0.0780719	0.0763797	0.0921465
Var-901	133.097	0.704284	0.0100425	0.00672647	0.00936523	0.00673388	0.00711684	0.00483492	0.00360333	0.00497373	0.00722124	0.00393226	0.00378995	0.00294141	0.0105636	0.0111158	0.00868976	0.00965578	0.00973808	0.00847513	0.00642219	0.00512963	0.00764619	0.00333099	0.00348888	0.00769364
Var-902	207.077	4.61343	0.002334	0.00335765	0.000484075	0.000800984	0.00109543	0.00173771	0.00266973	0.0032536	0.00216552	0.00336985	0.00310844	0.00347458	0.00195709	0.00167323	0.00186438	0.00197012	0.00234073	0.00226177	0.00862888	0.00527778	0.00862573	0.0152907	0.0155912	0.0120538
Var-903	990.648	10.4561	0.00133094	0.00108708	0.000815785	0.000617083	0.000812852	0.00145732	0.00570394	0.0035667	0.00613176	0.00418372	0.00554547	0.0053878	0.00118349	0.00156546	0.00133385	0.00119042	0.00173911	0.000945952	0.00426893	0.00448761	0.00428654	0.00535309	0.00513078	0.0062553
Var-904	419.277	12.6511	0.000634983	0.000550742	0.000370295	0.000462249	0.000562835	0.00040929	0.00104141	0.000918485	0.00090275	0.000556108	0.000771857	0.000590677	0.00122839	0.000497631	0.000552624	0.000510261	0.000497198	0.000553128	0.00110005	0.000821042	0.000675871	0.000905671	0.00100074	0.00125173
Var-905	1033.62	10.2809	0.000343124	0.000189822	0.000608144	0.000659496	0.000632483	0.000597464	0.000921247	0.0013806	0.00114082	0.00116831	0.000948956	0.000774873	0.000576794	0.000353079	0.000764888	0.00075417	0.000373721	0.000780099	0.00190026	0.00152505	0.00166135	0.0014085	0.00148169	0.00202634
Var-906	329.183	2.22205	0.00146982	0.00137047	0.00130101	0.0012654	0.0013884	0.0011563	0.00101601	0.00130538	0.00195352	0.00125645	0.00158226	0.00101609	0.00165628	0.00183426	0.00199733	0.00189346	0.0015573	0.00165806	0.00118159	0.00155306	0.0016619	0.000806614	0.000825659	0.00108128
Var-907	209.092	5.50362	0.000893737	0.0006824	0.000665275	0.000637776	0.000785576	0.000641737	0.000377343	0.000390076	0.00054098	0.000417697	0.000513432	0.000301093	0.001098	0.00105017	0.000770345	0.0008479	0.000960286	0.00103104	0.000504228	0.000497988	0.000553697	0.000219494	0.000285351	0.000523396
Var-908	561.438	12.8432	0.00022663	0.000175968	0.000148974	0.000162	0.000284359	0.0001809	0.000553535	0.000430804	0.000576418	0.000395285	0.000419822	0.000387318	0.000333617	0.000292025	0.000226319	0.000237573	0.000280145	0.000186359	0.000544595	0.000458288	0.000578443	0.000359449	0.000399511	0.000681275
Var-909	380.339	12.6616	0.000573887	0.000430423	0.000404338	0.000405222	0.000540503	0.000303935	0.00173551	0.0040688	0.00310974	0.001929	0.00345004	0.00162349	0.000585058	0.000326408	0.000522706	0.000979177	0.000386098	0.000512115	0.00600843	0.00291836	0.00416479	0.00255096	0.00208923	0.00481741
Var-910	424.185	4.07351	0.000406118	0.000428481	0.000373907	0.000346952	0.000364125	0.000408914	0.00105632	0.00102178	0.0010583	0.000943243	0.000955549	0.000969735	0.000426156	0.000384657	0.000623699	0.000729688	0.000411085	0.000441991	0.00107235	0.000851161	0.000971577	0.000997863	0.000972308	0.000830566
Var-911	265.112	0.908467	0.0135589	0.0130359	0.0125264	0.0111708	0.0135277	0.0126966	0.0110467	0.0109286	0.0118731	0.00956284	0.00997841	0.00915851	0.0179286	0.0175763	0.016009	0.0176884	0.0174196	0.0171293	0.0109688	0.0100415	0.0116302	0.00809757	0.00798386	0.0108388
Var-912	615.5	13.6695	0.000205089	0.000205131	0.0001268	0.000117903	0.000223101	0.000130749	0.000453169	0.000410886	0.000568893	0.000343222	0.000288541	0.000335497	0.000245494	0.000239397	0.000182674	0.000236722	0.000257092	0.000164084	0.000545095	0.000445369	0.000443896	0.000290613	0.000317446	0.000535182
Var-913	279.16	12.2662	0.00839058	0.00946505	0.00551988	0.00851045	0.0062845	0.00960124	0.0415751	0.0554643	0.0321946	0.0201254	0.0473523	0.0156099	0.00801065	0.0142714	0.00892588	0.00869251	0.0121328	0.011896	0.0450372	0.027768	0.025509	0.0313623	0.0346092	0.0383936
Var-914	437.193	10.5668	0.000397009	0.000245962	0.000633075	0.000520191	0.000865428	0.000538447	0.000523266	0.000630663	0.000783845	0.000642255	0.000500507	0.000581446	0.000902669	0.000627006	0.000625553	0.000660719	0.000731801	0.000518834	0.000760067	0.000691722	0.00094547	0.000466894	0.00047971	0.000909651
Var-915	503.294	11.5178	0.000228193	0.000163073	0.000167079	0.000157507	0.000184767	0.000142919	0.000215975	0.000249695	0.000356552	0.000212715	0.000243015	0.000223479	0.000232125	0.000228807	0.000235511	0.000274061	0.000216127	0.000185793	0.000339177	0.000286374	0.000346857	0.000263269	0.000272001	0.000467816
Var-916	312.192	4.7604	0.00358343	0.00322384	0.00302528	0.00318716	0.00265329	0.00428987	0.00091381	0.000986473	0.00111313	0.000858461	0.000891799	0.000814551	0.00362559	0.00356802	0.00476504	0.00627947	0.00394736	0.00391479	0.00119478	0.00120851	0.00127302	0.00104042	0.000925416	0.00110352
Var-917	609.271	11.2178	0.00535087	0.00325999	0.0039717	0.00300454	0.00391735	0.00498371	0.00376788	0.00408493	0.00515777	0.00299167	0.00380828	0.00307162	0.00653332	0.0100777	0.00607215	0.00352403	0.00932697	0.0080681	0.00628418	0.00430565	0.00500618	0.004022	0.00415468	0.00643142
Var-918	504.155	4.44566	0.000408907	0.000277033	0.000425254	0.000282485	0.000278678	0.000334983	0.000460931	0.000457501	0.000551465	0.000526527	0.00044118	0.000388473	0.000891897	0.00021913	0.000551589	0.0017375	0.000345404	0.000300514	0.000244778	0.000400322	0.000412284	0.000312719	0.000341673	0.000386374
Var-919	379.336	12.6619	0.00180676	0.00125538	0.00129082	0.00122972	0.00176614	0.0010266	0.00540641	0.0132544	0.010187	0.00610821	0.0111208	0.00521219	0.00175307	0.00122745	0.00166995	0.00305253	0.00118391	0.00163722	0.0196727	0.00927172	0.0135676	0.0084066	0.00690257	0.0160797
Var-920	394.282	11.1278	0.000276678	0.000224273	0.000248637	0.000235978	0.000248817	0.000187499	0.000317635	0.000528023	0.000516024	0.000282488	0.000470983	0.000288272	0.000384789	0.000401239	0.000252257	0.000247048	0.000353549	0.000278324	0.000549818	0.000436714	0.000578499	0.000378315	0.00036303	0.000514269
Var-921	370.007	0.78123	0.000347533	0.000481574	0.000190284	0.000434184	0.000577466	0.000616371	0.0023868	0.00251743	0.00107151	0.00224958	0.00142526	0.00147253	0.00062454	0.000540645	0.000896331	0.000954087	0.000606236	0.000802428	0.00177801	0.00151194	0.00358436	0.00163209	0.00153063	0.00224747
Var-922	277.283	8.74073	0.000570482	0.000368494	0.000490235	0.000362762	0.000657507	0.000280068	0.000978494	0.00098079	0.00145252	0.000931961	0.00100502	0.000969244	0.000785635	0.00074122	0.000526013	0.000499468	0.00061882	0.000368384	0.0013292	0.00112831	0.00150251	0.000738856	0.000761296	0.00147676
Var-923	368.162	5.38865	0.000583259	0.00052894	0.000503114	0.000554778	0.000564602	0.000609543	0.000551991	0.000586672	0.000654021	0.000550476	0.000586867	0.000498506	0.00065676	0.000742083	0.00141868	0.00148921	0.000636918	0.000813148	0.000664717	0.000611345	0.000620683	0.00052609	0.000519155	0.000639731
Var-924	149.062	12.2791	0.00445286	0.00526354	0.00322572	0.00465475	0.00348499	0.00553335	0.0274329	0.0339653	0.0255388	0.0193523	0.0306203	0.0189326	0.00454202	0.00756726	0.00507684	0.005294	0.0067131	0.00663412	0.0311478	0.0230039	0.0230077	0.0258825	0.0276061	0.0299027
Var-925	163.105	0.849626	0.000997903	0.000570413	0.000624195	0.000550018	0.000800745	0.00046861	0.00283499	0.00324559	0.00368892	0.00167314	0.00329219	0.00292524	0.00150905	0.00149682	0.000672563	0.000725536	0.00146835	0.00148814	0.0036278	0.00312	0.0036797	0.00306541	0.00295705	0.004164
Var-926	976.642	11.3056	0.000233125	0.000354666	0.000229095	0.000542265	0.000270656	0.000210269	0.00280642	0.0029411	0.00276081	0.00258644	0.00257632	0.00217849	0.000582987	0.000318901	0.000249111	0.00065432	0.000217788	0.000225	0.00259214	0.00169112	0.00190578	0.001764	0.00200552	0.00209278
Var-927	889.566	9.84877	0.000885906	0.000689909	0.000718472	0.000539758	0.000533195	0.000522201	0.00168558	0.00188868	0.00196375	0.00141941	0.001764	0.00124534	0.000924341	0.00112257	0.000664115	0.000720182	0.0010589	0.000697268	0.00213221	0.00164133	0.0020096	0.000875365	0.000880405	0.00151447
Var-928	571.37	6.13186	0.000329242	0.000310057	0.000322745	0.000319086	0.000385027	0.000298865	0.000387161	0.000258209	0.000335038	0.000389871	0.000393186	0.000296011	0.000456881	0.00044815	0.000421102	0.000441841	0.000433023	0.000483784	0.000391593	0.000436042	0.000339484	0.000315198	0.000318176	0.000288918
Var-929	945.594	10.4323	0.00173026	0.00150328	0.00102734	0.000938538	0.0011611	0.00144329	0.0107306	0.00822937	0.0121302	0.00910047	0.0112763	0.0106924	0.00165358	0.00248035	0.00161083	0.00134328	0.00207223	0.00125536	0.00973371	0.00931178	0.00929481	0.0107718	0.0113043	0.0122603
Var-930	204.123	0.906975	0.00640374	0.00687267	0.00608261	0.0062618	0.00703734	0.00609805	0.010079	0.0133057	0.012977	0.0103268	0.0110492	0.0105214	0.00910861	0.00937831	0.00787681	0.00839333	0.00834938	0.00994059	0.0107598	0.00759981	0.00963657	0.00757289	0.00722652	0.011952
Var-931	611.277	11.2113	0.000477299	0.000257955	0.000375815	0.000216259	0.000373486	0.000453932	0.000232846	0.000248735	0.00031196	0.000163586	0.000189044	0.000165543	0.000624411	0.000887246	0.00054163	0.000273703	0.000801594	0.000686722	0.000478874	0.000279132	0.000326804	0.000286964	0.00024865	0.000431696
Var-932	467.233	5.56373	0.000449473	0.000350968	0.000397221	0.000332542	0.000282168	0.000190259	0.000420424	0.000449139	0.000459063	0.000419627	0.000486972	0.000372417	0.000291606	0.000473958	0.000496875	0.000531145	0.000252189	0.000535312	0.000469321	0.000506935	0.000452278	0.00036898	0.000365602	0.000416655
Var-933	157.085	4.10031	0.00113326	0.000535378	0.000871203	0.000435427	0.000516421	0.000576807	0.00275703	0.00101693	0.00415596	0.00118216	0.00225747	0.00221743	0.000937356	0.0013298	0.000572157	0.000564906	0.0013192	0.000455576	0.00105719	0.00295467	0.00117413	0.00253505	0.00159844	0.00331979
Var-934	556.529	13.4353	0.00132449	0.001095	0.000992352	0.000971892	0.00158291	0.00145079	0.00358794	0.00321781	0.00418636	0.0024443	0.00293198	0.00327201	0.00188498	0.00173532	0.00147723	0.00425578	0.00220013	0.00148729	0.00474211	0.00311004	0.00291258	0.00288206	0.00248476	0.00391685
Var-935	546.355	11.2584	0.00444619	0.00279224	0.00329543	0.00257656	0.00376155	0.00302991	0.00803665	0.00776165	0.0105259	0.00798748	0.00911885	0.00807608	0.00483399	0.00581785	0.00360176	0.00254593	0.00529832	0.0043995	0.00815745	0.00720758	0.00783701	0.00638246	0.00672957	0.0102949
Var-936	946.596	10.4328	0.000859785	0.000764493	0.000542069	0.000483839	0.000613206	0.000693674	0.00545971	0.00418373	0.00608891	0.00448255	0.00568505	0.00540651	0.000828832	0.00124901	0.000808198	0.000739676	0.00104389	0.000654319	0.00492175	0.00463357	0.00466901	0.00556909	0.00557808	0.00630353
Var-937	471.109	0.801197	0.000235635	0.000284726	0.000218307	0.000273646	0.000392798	0.000463375	0.000543442	0.000472428	0.000567146	0.000497492	0.000492338	0.000519545	0.000440676	0.000395178	0.00057405	0.000647266	0.000429459	0.000498194	0.000686159	0.000853167	0.000920223	0.000964555	0.0010752	0.000732816
Var-938	890.569	9.84946	0.000411114	0.000346043	0.000343711	0.000237818	0.000272459	0.000252152	0.00082459	0.000892945	0.000978744	0.000673992	0.000856698	0.000601038	0.000439329	0.000539794	0.000339258	0.000358127	0.000508292	0.000330936	0.000979318	0.000796166	0.000935601	0.000412679	0.000417376	0.000746911
Var-939	244.118	2.4337	0.00345204	0.00349376	0.00103226	0.00123063	0.000821087	0.00258229	0.00755226	0.00905355	0.00811817	0.00762906	0.009156	0.00711785	0.00266826	0.00241908	0.00266566	0.00283102	0.0031235	0.0029413	0.00849802	0.00697773	0.00895098	0.00854477	0.00785148	0.00900796
Var-940	610.274	11.2195	0.00207897	0.00129601	0.00150826	0.00123467	0.00160676	0.00199192	0.00156851	0.00149355	0.00205081	0.0011531	0.00154496	0.00117674	0.00257935	0.00389314	0.00231573	0.00135484	0.00367486	0.00315414	0.00252566	0.00166963	0.00194731	0.00162883	0.00169071	0.00250508
Var-941	286.311	10.7528	0.00210663	0.00177725	0.00223753	0.00218558	0.00568744	0.00267196	0.00157373	0.00156338	0.00277258	0.00161079	0.00198582	0.00205599	0.0049704	0.00424752	0.00242303	0.00270415	0.00376717	0.00288591	0.00374363	0.00245822	0.00371713	0.00173241	0.00185747	0.00426199
Var-942	588.468	13.2709	0.000235118	0.00019845	0.000192156	0.000175669	0.000311745	0.000182228	0.000517993	0.000430357	0.000654548	0.000458246	0.00040157	0.000492938	0.000385129	0.000304093	0.000249915	0.000263783	0.000323579	0.000221529	0.000709896	0.000488528	0.000562588	0.000443918	0.000442553	0.000713485
Var-943	759.956	10.4666	0.000696568	0.000493824	0.000563933	0.00048474	0.000663469	0.000822832	0.00125466	0.00127495	0.00174652	0.00141288	0.00145242	0.00147204	0.000799816	0.000940136	0.000815144	0.000771695	0.000979938	0.000735611	0.00170266	0.00171033	0.00167253	0.00162123	0.00158969	0.00226025
Var-944	584.56	13.8372	0.000818982	0.000907629	0.000654127	0.000645954	0.00110901	0.00118084	0.00225549	0.00215281	0.00245128	0.00180297	0.00177339	0.00158979	0.0013675	0.00126447	0.00111742	0.00224548	0.00161218	0.00123089	0.00389496	0.0021384	0.00208265	0.00227025	0.00190423	0.00323505
Var-945	528.305	10.1836	0.00018738	0.000234577	0.000185924	0.000229268	0.000234668	0.000308218	0.000627568	0.000391239	0.000559495	0.00044268	0.000399903	0.000473822	0.000344047	0.000276137	0.000354766	0.000364853	0.00028551	0.000224668	0.000460687	0.000504127	0.000388612	0.000459146	0.000520455	0.000517737
Var-946	187.108	1.24279	0.000949344	0.00106311	0.000986391	0.00100288	0.00110983	0.00112988	0.000448221	0.000544489	0.000685283	0.000526165	0.000544912	0.000438573	0.00116862	0.00116296	0.00165308	0.00183055	0.00120257	0.0013461	0.00058011	0.000551429	0.000711383	0.000626662	0.000490358	0.000546822
Var-947	994.682	11.2505	0.000117356	0.000470582	9.47074e-05	0.000478383	0.000114214	0.000117627	0.00212743	0.00183903	0.00180383	0.00180888	0.00171508	0.00155704	0.000423806	0.000123961	9.90224e-05	0.000684995	0.000122943	7.06761e-05	0.00140939	0.000888217	0.000941994	0.000990917	0.00124353	0.00111601
Var-948	985.615	9.85328	0.00046418	0.000388175	0.000184423	0.000252775	0.000770707	0.000193277	0.00566023	0.0107943	0.00545982	0.00314895	0.00499747	0.0049811	0.000226371	0.000320818	0.000760556	0.000767807	0.000416064	0.000173849	0.0080206	0.00609443	0.00580186	0.00228784	0.00519877	0.00307818
Var-949	515.314	11.2514	0.000341787	0.000638685	0.000391929	0.00102599	0.00052886	0.000465091	0.00170316	0.00174219	0.00191092	0.00187588	0.00169827	0.00169966	0.0010774	0.000507007	0.000373968	0.00134033	0.000437702	0.000368794	0.00194305	0.00144866	0.00174102	0.00145876	0.00165876	0.00202013
Var-950	314.342	11.624	0.000466957	0.000303252	0.000848022	0.000607747	0.00189676	0.000591709	0.000992241	0.00134609	0.00113915	0.000611254	0.000694429	0.000807288	0.00141143	0.00108785	0.000652322	0.00062016	0.00084028	0.000817681	0.0019111	0.00089815	0.00145956	0.000389344	0.000390813	0.00121294
Var-951	484.472	13.1148	0.00235743	0.00211532	0.00195612	0.00205422	0.00372682	0.00273132	0.00696078	0.00563008	0.00689992	0.00444445	0.00711869	0.00635481	0.00413939	0.00382911	0.00336316	0.00446122	0.00399655	0.0036634	0.00875685	0.00590586	0.00521181	0.0059775	0.00519872	0.00784287
Var-952	904.549	10.3992	0.000319632	0.000292749	0.000151712	0.00014149	0.000213711	0.000210989	0.00277371	0.00195562	0.00305876	0.00211572	0.00281524	0.00257606	0.000289912	0.000473958	0.000269729	0.000212384	0.000341712	0.000216742	0.00252955	0.002289	0.00247343	0.00322714	0.00339995	0.00325965
Var-953	286.176	4.25651	0.00482412	0.00431862	0.00427523	0.00404567	0.00442983	0.00337151	0.00161687	0.00193145	0.00237377	0.00178107	0.00198224	0.00152245	0.00608817	0.00634451	0.00877395	0.00891516	0.00530978	0.00653416	0.00182833	0.00268455	0.00253234	0.00145499	0.00138966	0.00175429
Var-954	960.613	11.4239	0.000907202	0.00194088	0.000622663	0.00147926	0.00105046	0.000722386	0.0119104	0.0180872	0.0160745	0.0131584	0.0151119	0.010277	0.00153985	0.00232068	0.00122576	0.000933812	0.0015702	0.00123458	0.00835044	0.00640518	0.0180845	0.00815146	0.0135164	0.0168451
Var-955	497.343	11.0303	0.00219231	0.00460288	0.00187158	0.0046557	0.0020137	0.00216283	0.0229141	0.0264578	0.0223666	0.0215637	0.0207361	0.020648	0.00445872	0.00275847	0.0022819	0.00764356	0.00254771	0.00199707	0.0189549	0.0138627	0.0159711	0.0153382	0.0183481	0.014766
Var-956	496.339	11.0289	0.00845994	0.0179756	0.00720656	0.0181376	0.00765196	0.00815272	0.0895623	0.104808	0.0877974	0.0847877	0.0808147	0.0796538	0.0173816	0.0103015	0.0086333	0.0298919	0.00955365	0.00789216	0.072999	0.0532866	0.0645078	0.0603079	0.0713044	0.0576046
Var-957	174.08	1.26041	0.00192143	0.00177816	0.00179994	0.00172294	0.00224067	0.00162827	0.00214843	0.00239615	0.00288714	0.0022841	0.00223112	0.00209518	0.00241044	0.00240108	0.00274171	0.00280718	0.00227864	0.00256928	0.00142347	0.00165971	0.00164317	0.00150162	0.00134888	0.00140409
Var-958	171.09	0.664577	0.00112156	0.000968324	0.00100308	0.00086826	0.000853103	0.000659899	0.000484515	0.000854858	0.000868559	0.000657875	0.000689118	0.000464836	0.00117752	0.00146143	0.00125979	0.00125347	0.00114692	0.00121468	0.000465434	0.000565555	0.0010715	0.000352132	0.000350678	0.000667172
Var-959	1003.62	11.5303	0.00119189	0.000907446	0.00113924	0.0010985	0.00125971	0.00113713	0.00246012	0.00353012	0.00541215	0.00247059	0.00315435	0.00219683	0.00152116	0.00180275	0.00165121	0.00146523	0.00136481	0.00147536	0.0036564	0.00306645	0.00284827	0.00508145	0.00553212	0.00606285
Var-960	304.167	5.14725	0.00161384	0.00140377	0.00133825	0.0013815	0.00133326	0.00157944	0.00144448	0.00154672	0.00148211	0.00136411	0.0014883	0.00119558	0.00137074	0.00145105	0.00266981	0.00290406	0.00137964	0.00159292	0.00132944	0.00129055	0.00132688	0.00109387	0.00102305	0.00140113
Var-961	163.079	1.23101	0.00122957	0.00106314	0.00106222	0.000992862	0.00117358	0.00107739	0.00241649	0.00235713	0.00282099	0.00262384	0.00265635	0.00218721	0.00149058	0.00158221	0.00143942	0.00146376	0.0015565	0.00163456	0.00217931	0.00232165	0.00281324	0.00276964	0.00272512	0.00253765
Var-962	485.475	13.1149	0.000768947	0.000685894	0.000675455	0.000703171	0.00125049	0.000945505	0.00224055	0.00191399	0.00233722	0.00148647	0.00239228	0.00216078	0.00136465	0.00127272	0.00116002	0.00139639	0.0014021	0.00116773	0.00277254	0.00194073	0.00167387	0.00200143	0.00163843	0.00253489
Var-963	293.136	0.679941	0.000817109	0.000968889	0.000966325	0.000991844	0.0011019	0.000845411	0.000814227	0.000949978	0.00137464	0.00087371	0.000858454	0.000710949	0.00137178	0.00139636	0.00118271	0.00123143	0.00139357	0.00136916	0.000816427	0.000730398	0.000995559	0.000617818	0.000617342	0.000871758
Var-964	413.145	0.80887	0.00174599	0.00226056	0.00190063	0.00219797	0.00205783	0.00334735	0.00226602	0.00283528	0.00285313	0.00195661	0.00231988	0.00259396	0.00254276	0.00232079	0.00349636	0.00433172	0.00210761	0.00301661	0.00397283	0.00286313	0.00401901	0.00386722	0.0030356	0.00360152
Var-965	375.19	0.854214	0.00138614	0.00141273	0.00127961	0.00143505	0.00153428	0.00189214	0.00225187	0.0023726	0.00218899	0.00187816	0.00224054	0.00248707	0.00194311	0.00173743	0.00258213	0.00284463	0.000118739	0.00227171	0.00396605	0.00333943	0.00355467	0.00485529	0.00369664	0.00343171
Var-966	961.615	11.4239	0.000245358	0.000539518	0.000188754	0.000427591	0.000306266	0.000221586	0.00341385	0.0052839	0.00460404	0.00376901	0.00423761	0.00289541	0.000453677	0.000689053	0.000359131	0.000277629	0.000439709	0.000353754	0.0024971	0.00185245	0.00234211	0.0022611	0.00378426	0.00482118
Var-967	993.678	11.2517	0.000451565	0.00191112	0.000354269	0.00182404	0.000422122	0.000485807	0.00987714	0.00823433	0.00793948	0.00846091	0.00744491	0.00734376	0.0016929	0.000466	0.000366355	0.00297073	0.000428552	0.000245839	0.00608872	0.00408909	0.00422497	0.00446815	0.00555973	0.00500612
Var-968	105.11	0.839827	0.00070944	0.000598201	0.000527526	0.00052056	0.000533758	0.000403899	0.000555735	0.000633231	0.000898748	0.000701063	0.000861473	0.000779423	0.000821607	0.000681585	0.000673744	0.000602919	0.000858817	0.000915077	0.0011893	0.000975104	0.000936306	0.00111823	0.00114027	0.000919395
Var-969	802.003	11.5108	0.000653718	0.000518511	0.000435483	0.000430095	0.000645766	0.000645383	0.000851336	0.000875155	0.00113793	0.000925075	0.000863252	0.000621256	0.000775636	0.000849917	0.000706617	0.000705171	0.000831957	0.000743419	0.000732527	0.000624209	0.000712188	0.00129973	0.00105778	0.00121211
Var-970	682.362	13.8138	0.000322393	0.000304819	0.00027274	0.000271106	0.000545519	0.000297272	0.000748926	0.000815791	0.00122711	0.000666617	0.000513582	0.000462292	0.000493196	0.00047392	0.000462087	0.000727493	0.000602	0.000426716	0.000839254	0.000640108	0.000743744	0.000702666	0.000877179	0.00122557
Var-971	145.131	1.23449	0.00144029	0.00129263	0.00142484	0.00114944	0.00127393	0.00212979	0.00371889	0.00527137	0.00718659	0.00479932	0.0057974	0.00360986	0.00148774	0.00158983	0.00231613	0.00313437	0.00133994	0.00155954	0.00527828	0.00450369	0.00595912	0.00312308	0.00295872	0.00539492
Var-972	903.546	10.3982	0.000666477	0.000649741	0.000334326	0.000311686	0.000404808	0.000405821	0.00599777	0.0042184	0.00653601	0.00462871	0.00630395	0.00579608	0.000599335	0.000987646	0.000590403	0.000440248	0.000793966	0.000454286	0.00569188	0.00499933	0.00520519	0.00681272	0.00718438	0.00740971
Var-973	195.119	1.24911	0.000616706	0.000645077	0.000576355	0.000515638	0.000600229	0.00057879	0.000400196	0.00036086	0.000435529	0.000398796	0.000362216	0.000366918	0.000816324	0.000948062	0.00124609	0.00116415	0.000716372	0.000859828	0.000404989	0.000415047	0.000517288	0.000387373	0.000408647	0.000510086
Var-974	324.217	12.2627	0.00133838	0.00109066	0.000767065	0.00115698	0.00119813	0.00145726	0.00259166	0.00343358	0.00253067	0.00148279	0.00266095	0.00108444	0.00127868	0.00188049	0.00145225	0.0014651	0.00181138	0.00186913	0.00330649	0.00229939	0.00208359	0.0026577	0.00302306	0.00450001
Var-975	524.35	11.5917	0.0238534	0.0207335	0.0572678	0.0542134	0.022612	0.0241038	0.0355259	0.074136	0.0441397	0.032562	0.0386604	0.0359075	0.0244669	0.0277024	0.0678815	0.06992	0.0247605	0.0252485	0.0410115	0.0360257	0.0441382	0.0398364	0.04155	0.0524437
Var-976	992.676	11.2522	0.0014131	0.00615087	0.00104479	0.00566353	0.00135186	0.00151714	0.0321609	0.0274054	0.026678	0.0279644	0.0250644	0.0241135	0.00533239	0.00136355	0.00106486	0.00989862	0.00130934	0.000790156	0.0204806	0.0135281	0.014622	0.0151172	0.0186713	0.0169289
Var-977	991.672	11.2522	0.00260039	0.0115848	0.00193528	0.0108698	0.00241677	0.00277063	0.0590958	0.0506914	0.0494196	0.0517768	0.0462125	0.0453391	0.0101816	0.00254973	0.00200685	0.0185663	0.00239882	0.00138969	0.037929	0.0251603	0.0274986	0.0279735	0.0344574	0.0312511
Var-978	155.043	0.763632	0.000939371	0.000185144	0.000805583	0.000178103	0.000188154	0.000181287	0.000462964	0.000435456	0.000619956	0.000454744	0.000396878	0.000351966	0.00088521	0.000861971	0.000694346	0.000805248	0.000861892	0.00070504	0.000333905	0.00036514	0.00053639	0.00027054	0.000308109	0.0003165
Var-979	429.188	4.00364	0.00191491	0.00180048	0.00178629	0.00164825	0.00138284	0.00221086	0.00139095	0.0015057	0.00168951	0.00135264	0.00135725	0.00124185	0.00212782	0.00210609	0.00269208	0.00357962	0.00220598	0.00200355	0.00135823	0.0013516	0.0016384	0.00125812	0.00132871	0.0012001
Var-980	456.441	12.6689	0.00165695	0.00128804	0.0013563	0.00149241	0.00229762	0.00190975	0.00525866	0.00429524	0.00455385	0.00274974	0.00496479	0.00428101	0.00274537	0.00224147	0.00198153	0.00227038	0.00241126	0.00221176	0.00484537	0.0041028	0.00373646	0.00380899	0.00322746	0.00536975
Var-981	260.194	1.27875	0.00910875	0.0104891	0.00950465	0.0101856	0.011482	0.0108361	0.0070431	0.00757337	0.00882019	0.00747434	0.00764495	0.00613865	0.0123749	0.0115466	0.0164425	0.01764	0.0128705	0.0138134	0.00777394	0.00809048	0.00935807	0.00706782	0.00664537	0.00779353
Var-982	200.045	0.735456	0.00135654	0.00158336	0.00129651	0.00157155	0.00223066	0.00159003	0.00123353	0.00131711	0.00165392	0.00142303	0.00149034	0.00121062	0.00239701	0.00203418	0.00188872	0.00195996	0.00263454	0.00249737	0.00190633	0.0018669	0.00215305	0.00165949	0.00156919	0.00226872
Var-983	337.168	1.24578	0.00133815	0.00131408	0.0012029	0.00124492	0.00126521	0.00102953	0.00154782	0.0016386	0.00209326	0.00153771	0.00163365	0.00122612	0.00198938	0.0016569	0.00187648	0.00217581	0.00212763	0.00205759	0.00137962	0.00145541	0.00170196	0.00111558	0.00105034	0.0013524
Var-984	564.365	12.2574	0.000300209	0.000247777	0.000253402	0.000245571	0.000386041	0.000226715	0.000419822	0.00045628	0.000429499	0.000300912	0.00044389	0.000328836	0.000554335	0.000514078	0.000353087	0.000372953	0.00043717	0.00040463	0.000611781	0.000590877	0.00059568	0.000865107	0.000622377	0.000471755
Var-985	407.095	0.773012	0.000261492	0.000333594	0.000227018	0.000292624	0.000374442	0.000379102	0.00033445	0.0003993	0.000434603	0.000343199	0.000328563	0.000326803	0.000444618	0.000408587	0.000586774	0.000612161	0.000394205	0.000487988	0.000510983	0.000471193	0.000599389	0.00048647	0.000343539	0.000525506
Var-986	244.264	8.97755	0.000421803	0.00036473	0.000402685	0.000373674	0.00060102	0.000425086	0.00170374	0.00112557	0.00125484	0.0011674	0.00135235	0.00118782	0.000659126	0.000652636	0.000484928	0.000545642	0.000702901	0.000574876	0.00178708	0.00124783	0.00146766	0.00124318	0.000911181	0.00173984
Var-987	972.61	10.592	0.00012883	7.8564e-05	8.93792e-05	6.26735e-05	0.000115335	0.000156683	0.000845182	0.000569357	0.000848488	0.000618084	0.000754249	0.000693279	0.000134686	0.000179121	0.000149634	0.000144359	0.00014974	0.000111927	0.000615783	0.000652807	0.000545563	0.000751892	0.000788934	0.000862953
Var-988	319.304	9.72539	0.0105551	0.00878947	0.00918428	0.00884179	0.00900942	0.00529362	0.0196212	0.0282829	0.0264082	0.0209553	0.0264425	0.0181227	0.0165988	0.016977	0.0134618	0.0128115	0.0127818	0.0119829	0.0416139	0.0280979	0.0456585	0.0295853	0.0278337	0.0386089
Var-989	648.422	12.1734	0.000388118	0.000304458	0.000304004	0.000356492	0.000378025	0.000330212	0.00232167	0.00154777	0.00462737	0.00132988	0.0030778	0.00173688	0.000661793	0.000710103	0.000379893	0.000323988	0.00101364	0.000349842	0.00236707	0.00169291	0.00195693	0.000810332	0.000721107	0.00272334
Var-990	249.192	1.23116	0.000212666	0.000279188	0.0011455	0.00110605	0.00117937	0.00113852	0.00287531	0.00349418	0.00378503	0.00385127	0.00399398	0.00280649	0.000282675	0.000258242	0.00110322	0.00137909	0.00144506	0.00128611	0.00339632	0.00282259	0.00313502	0.00235184	0.0026063	0.00379373
Var-991	729.376	4.97178	0.000411626	0.000321131	0.000375906	0.000308621	0.000611712	0.000305516	0.000324114	0.000315467	0.000439446	0.00032959	0.000347954	0.000253296	0.000777589	0.000747394	0.000349544	0.000383828	0.000606347	0.000340687	0.000412223	0.000337305	0.000436751	0.000258582	0.000232911	0.000372419
Var-992	947.596	10.4252	0.000196895	0.000151688	0.000118486	6.9988e-05	0.000130189	0.000142249	0.00153767	0.00119638	0.00169313	0.00117864	0.00170466	0.00153484	0.000163502	0.000315401	0.00019765	0.000147979	0.00019272	0.000126555	0.00142776	0.00132176	0.00132743	0.00160897	0.0016111	0.0017466
Var-993	457.444	12.6686	0.00051282	0.000404162	0.000442827	0.000436316	0.000725472	0.000570931	0.00155347	0.00127601	0.00139163	0.000848132	0.00157314	0.00130945	0.000846834	0.000685796	0.000638004	0.000697745	0.000762968	0.000680385	0.00148552	0.00134971	0.00106959	0.00117624	0.00100856	0.00165479
Var-994	468.308	10.0146	0.000791932	0.000717097	0.000769889	0.00140032	0.0017879	0.00247188	0.00844058	0.00879894	0.00679239	0.00753787	0.00659392	0.00697779	0.00225622	0.00226956	0.00223108	0.00225583	0.00227088	0.000809706	0.00532751	0.00388933	0.00470044	0.00544002	0.00639926	0.00355575
Var-995	162.1	0.848476	0.0137698	0.0131852	0.0127122	0.0125722	0.0161746	0.0109519	0.0380279	0.0445763	0.0500094	0.0410094	0.0432647	0.0399034	0.0208849	0.0199115	0.0164509	0.01478	0.0197649	0.0208112	0.0481305	0.042553	0.0484316	0.0408302	0.0401021	0.0542621
Var-996	305.14	11.2289	0.00588478	0.00386085	0.00407797	0.00333737	0.00349525	0.00419821	0.00295671	0.00344771	0.0043439	0.00275047	0.00338931	0.00293173	0.00644222	0.00826712	0.00444636	0.00329753	0.0065796	0.00650898	0.00565625	0.00400956	0.00523383	0.00417657	0.00387321	0.00592899
Var-997	329.152	5.15149	0.000134874	0.000551216	0.000524028	0.000144341	0.000489183	0.000508338	0.000587227	0.000664272	0.000649962	0.000591844	0.00059491	0.000573683	0.000608662	0.000199044	0.00111178	0.00132263	0.000357523	0.000215532	0.000638094	0.000605743	0.000693798	0.000553599	0.000560381	0.000618519
Var-998	162.076	1.23101	0.0174579	0.0150079	0.0153063	0.0134646	0.0153572	0.0134388	0.0326389	0.0334664	0.0419488	0.0371168	0.0359889	0.0315325	0.0219959	0.0219535	0.0201794	0.0207703	0.0216519	0.0218982	0.0320895	0.0322784	0.0390247	0.0363536	0.0385991	0.0345702
Var-999	287.939	0.780576	0.000121487	9.77862e-05	0.000100461	8.78718e-05	0.000129619	9.24954e-05	0.000140155	0.000149171	0.000217165	0.000163367	0.00014698	0.000121234	0.000194424	0.000121236	0.000133091	0.000104326	0.000181637	0.000156271	0.000106594	0.000134648	0.00018054	0.000108444	0.000145945	0.000169998
Var-1000	191.033	0.808691	0.00186404	0.00371052	0.00179304	0.0033681	0.0018642	0.00429393	0.0188084	0.0221137	0.0259515	0.0216559	0.019606	0.0187367	0.00377656	0.00416512	0.00547417	0.00589973	0.00391899	0.00395154	0.0159257	0.0146538	0.0181959	0.0111095	0.0118192	0.0205405
Var-1001	494.405	8.98378	0.000829893	0.00054932	0.000774352	0.000563241	0.00111685	0.000648458	0.00186777	0.00217971	0.0032664	0.00212846	0.00229062	0.00154003	0.00135255	0.00131363	0.000854031	0.000887355	0.000997754	0.000831557	0.00229578	0.00207539	0.00299156	0.0014451	0.0019811	0.00172133
Var-1002	263.179	1.22788	0.000953736	0.000973965	0.000894006	0.000847962	0.00102965	0.000733027	0.00205201	0.00287138	0.00304785	0.00298407	0.00324265	0.00210767	0.000820423	0.00701649	0.000583756	0.00071364	0.000818833	0.000743811	0.00192352	0.00186311	0.00189687	0.00099257	0.00101545	0.00245396
Var-1003	320.307	9.7279	0.00129801	0.00109078	0.00113944	0.00111176	0.00116038	0.000656387	0.00240158	0.0033805	0.00328708	0.00246587	0.0031289	0.00220335	0.0021531	0.00210838	0.00165579	0.00152539	0.00149565	0.00148878	0.00505963	0.00341218	0.0056023	0.00356511	0.00323795	0.00493284
Var-1004	320.161	5.03492	0.00211867	0.00167281	0.00167338	0.00163711	0.00171301	0.001612	0.000944887	0.00106261	0.00137525	0.000939063	0.00110419	0.000762973	0.00215468	0.00226912	0.00279446	0.00315652	0.00209279	0.00221453	0.00099644	0.00135876	0.00161116	0.000884791	0.000906722	0.00110558
Var-1005	184.074	11.3893	0.000637684	0.000841632	0.00168379	0.0017165	0.00175688	0.00176455	0.00398899	0.00487615	0.00511659	0.00436258	0.00460505	0.00391994	0.00209719	0.00145147	0.00184495	0.00210951	0.00161254	0.00188133	0.00612364	0.0051607	0.00633481	0.00733732	0.0075466	0.00835963
Var-1006	318.3	9.72539	0.0551073	0.0453944	0.047392	0.0446205	0.0462908	0.0260699	0.100233	0.14623	0.135	0.106838	0.135037	0.0934352	0.0864992	0.0860338	0.0684443	0.0646681	0.0638817	0.0604943	0.213997	0.141831	0.236934	0.154165	0.143364	0.202854
Var-1007	311.095	1.24216	0.000360282	0.000339689	0.000415195	0.000455304	0.000332127	0.000342231	0.000480547	0.00067302	0.000676507	0.000276092	0.000561702	0.00028845	0.000521355	0.00058695	0.000688497	0.000558192	0.000570873	0.00050655	0.00133331	0.00116855	0.00129125	0.000992755	0.000831203	0.00118095
Var-1008	295.166	4.80077	0.00115738	0.00116055	0.0010164	0.00108802	0.000998698	0.00164433	0.00211822	0.00218625	0.00222892	0.00193784	0.00216332	0.0017368	0.00112334	0.00137738	0.00284319	0.00337654	0.00113098	0.0015095	0.00228326	0.0020687	0.00207979	0.00172992	0.00168944	0.00225752
Var-1009	650.439	13.012	0.00026081	0.00267653	0.000268726	0.00335889	0.000508095	0.000653372	0.00303346	0.00227586	0.00585563	0.00164856	0.0033428	0.00253158	0.00533821	0.00128725	0.000567754	0.00115452	0.000975316	0.000369469	0.00483544	0.00187618	0.0038133	0.00119284	0.00240357	0.00428103
Var-1010	399.27	9.85157	0.00214244	0.00166832	0.00238784	0.00195777	0.00205094	0.00152656	0.00163941	0.00263587	0.0021987	0.00184957	0.00178645	0.001364	0.00299925	0.00334748	0.00289506	0.00311993	0.00273509	0.002969	0.0036981	0.00241244	0.00356843	0.00130335	0.001561	0.00259244
Var-1011	387.129	1.23934	0.000442107	0.000315385	0.000433869	0.000329362	0.000323463	0.000268468	0.000307245	0.000334425	0.0004654	0.000298226	0.000238217	0.000234749	0.000472573	0.000395222	0.000608941	0.000732473	0.000356695	0.000376479	0.00036764	0.000326845	0.000560479	0.000262662	0.000237909	0.000398297
Var-1012	347.21	1.2347	0.000522819	0.000621502	0.000606782	0.000561078	0.000607465	0.00063208	0.000266126	0.000295907	0.00037287	0.000328323	0.000324678	0.000251006	0.000701637	0.000711238	0.000957086	0.00114236	0.000706841	0.000775733	0.000290748	0.00032689	0.000373689	0.000281245	0.000249532	0.000344209
Var-1013	674.438	12.3788	0.00112947	0.000975057	0.00113035	0.00115188	0.00133928	0.00106039	0.005331	0.00335656	0.0108287	0.00267835	0.00659084	0.00416659	0.00235306	0.00242827	0.00134576	0.00106532	0.00239687	0.00101284	0.00605251	0.00372053	0.00504001	0.00153673	0.00171066	0.00692648
Var-1014	203.223	0.683323	0.00495654	0.00492466	0.00437644	0.00489028	0.00682105	0.00911345	0.00161308	0.000879659	0.00123549	0.000922904	0.00140865	0.000899317	0.00562454	0.00495022	0.011964	0.0152119	0.00824639	0.00770097	0.00126522	0.00182294	0.000756156	0.00143747	0.00116211	0.00082643
Var-1015	209.12	1.26883	0.000412169	0.000411113	0.00045579	0.000429528	0.000499526	0.000381904	0.000461559	0.000510749	0.000606064	0.000514315	0.000528463	0.000428153	0.000547164	0.00057951	0.000817981	0.000853561	0.00050927	0.000603712	0.000747561	0.000779289	0.000798326	0.000649068	0.000579606	0.000947287
Var-1016	300.121	1.24068	0.00106234	0.000907111	0.00109362	0.000976886	0.00112341	0.000936399	0.00127876	0.00117219	0.00140995	0.00121524	0.00110118	0.00125127	0.00141622	0.00128352	0.00151962	0.00188907	0.00123223	0.00133436	0.00120819	0.00120747	0.00156269	0.0019755	0.00165833	0.00111316
Var-1017	305.171	1.4527	0.00160372	0.00127234	0.00113889	0.00101317	0.00114777	0.00124851	0.00232723	0.00174104	0.00181558	0.00174804	0.00169873	0.00202737	0.00208271	0.00172945	0.00154848	0.00182275	0.00196636	0.00179951	0.00658877	0.00577804	0.00719657	0.00940839	0.00832942	0.00545859
Var-1018	384.347	13.1062	0.000278714	0.00027101	0.000156307	0.000256335	0.000382612	0.000218305	0.000494513	0.000576434	0.000610598	0.000409998	0.000581244	0.000359917	0.000389536	0.000458432	0.000340443	0.000335156	0.00036419	0.000375777	0.00121646	0.000541367	0.000578496	0.000512695	0.000580782	0.000834134
Var-1019	1063.59	10.9701	0.000376601	0.000143253	0.000166925	0.000119176	0.000186753	0.000217388	0.000155615	0.000195713	0.000220013	0.000185468	0.000184833	0.000154319	0.000637078	0.000282149	0.000181992	0.000187189	0.000284615	0.000222297	0.00025302	0.000270194	0.000271743	0.000222816	0.000299868	0.000371776
Var-1020	398.267	9.85157	0.0105519	0.00859777	0.0121381	0.0102303	0.010198	0.00732657	0.00807924	0.0133286	0.0105441	0.00889716	0.00896069	0.00658751	0.0146097	0.0166574	0.0143847	0.0157929	0.0135946	0.0146297	0.018593	0.0121041	0.0180563	0.00668667	0.00763491	0.0128853
Var-1021	278.129	1.25286	0.000263527	0.000265186	0.000263607	0.000287362	0.000231311	0.000183383	0.000207869	0.000242729	0.000321121	0.000231321	0.000270386	0.000173718	0.000403421	0.000305919	0.000369027	0.000425357	0.000305865	0.000348547	0.000457671	0.000460903	0.000606313	0.000366358	0.000362971	0.000532059
Var-1022	419.392	10.7455	0.00100739	0.000726176	0.00112893	0.000990315	0.00173283	0.00109754	0.000947079	0.000573288	0.00148497	0.00108603	0.00120137	0.00136586	0.00198214	0.00199258	0.00134984	0.00131442	0.00181327	0.00137814	0.00196149	0.00172973	0.00243091	0.000918973	0.000909378	0.00208861
Var-1023	299.1	4.19215	0.0510483	0.0391197	0.0323937	0.026124	0.039285	0.0342964	0.0161812	0.0109096	0.0230532	0.0121215	0.0208623	0.0173956	0.0631341	0.0708754	0.0459048	0.0473153	0.0684121	0.0361399	0.0296722	0.0295145	0.0378252	0.026711	0.023813	0.0476707
Var-1024	234.116	5.80877	0.000968718	0.000937561	0.000929044	0.00102106	0.000664464	0.00135136	0.000706573	0.000674734	0.000855992	0.000386483	0.00128608	0.000634638	0.00116621	0.00195185	0.00122484	0.00134481	0.00177882	0.00110552	0.00108591	0.00124013	0.000718517	0.000940664	0.000686673	0.0014077
Var-1025	420.332	14.0264	0.00109172	0.000473631	0.000528555	0.000282814	0.000968675	0.0012687	0.00142027	0.00154585	0.001152	0.00072116	0.00088507	0.000676372	0.00089546	0.0023724	0.000657783	0.000637596	0.00158095	0.000554562	0.00182274	0.00271347	0.00214463	0.00137239	0.000982873	0.00120004
Var-1026	496.597	4.75324	0.000648028	0.000476351	0.000522732	0.00160707	0.00152469	0.00265548	0.00103923	0.00141905	0.00158446	0.00122832	0.00159697	0.00104776	0.00144358	0.00126192	0.00202446	0.0022777	0.00167041	0.00201169	0.000972867	0.000716588	0.00105986	0.000745921	0.00062931	0.000955409
Var-1027	342.312	13.7844	0.000253903	5.29572e-05	0.000666476	0.000252034	0.000631205	0.000494229	0.00154583	0.00165178	0.00115372	0.000743966	0.00130532	0.000956939	0.000819426	0.000738681	0.000320129	0.000198023	0.000534611	0.000716295	0.00149569	0.00116189	0.000771146	0.000534769	0.000499264	0.00051849
Var-1028	973.214	1.25064	0.000210487	0.000263207	0.000400698	0.000477683	0.000279228	0.000132408	0.000661122	0.000919964	0.000868008	0.00027346	0.000772758	0.000342379	0.000492874	0.000798361	0.000212526	0.000184177	0.000416167	0.000350219	0.00143665	0.0016378	0.0015919	0.0013073	0.00109944	0.00138077
Var-1029	300.096	4.1922	0.0183812	0.0139492	0.0121346	0.00944921	0.0141409	0.0124646	0.00590106	0.00407498	0.00838132	0.00440969	0.00759963	0.00638846	0.0231543	0.0256411	0.0167033	0.0170953	0.0247316	0.0133162	0.0109088	0.0106547	0.0142711	0.00968518	0.00878557	0.0174424
Var-1030	150.418	0.640053	0.000363179	0.000399671	0.000296431	0.000302752	0.00034819	0.000273628	0.000209296	0.00026168	0.000311855	0.00020553	0.000241614	0.000210913	0.000451926	0.000506919	0.000512904	0.000466173	0.00046389	0.000527633	0.000267855	0.000240326	0.00026982	0.000202868	0.00021512	0.000278323
Var-1031	177.077	3.89899	0.000801425	0.00110105	0.000754086	0.0010111	0.000496666	0.00138915	0.00129998	0.00094981	0.00141721	0.000528988	0.00217781	0.00109231	0.000857288	0.00236277	0.00103117	0.00122634	0.00187249	0.00147155	0.00118642	0.00139586	0.000971225	0.00137009	0.000858211	0.00161147
Var-1032	1004.61	11.5189	0.000353651	0.000281492	0.000486202	0.000483387	0.000508773	0.000445806	0.00126709	0.00218776	0.00214972	0.0013788	0.00161203	0.00121768	0.000570102	0.000611949	0.00068942	0.000613873	0.000482496	0.000608059	0.00198048	0.00172821	0.00192562	0.00221345	0.00240238	0.00187545
Var-1033	190.09	4.81161	0.00274961	0.00342235	0.00237156	0.00322424	0.00168586	0.00388585	0.00148684	0.00163307	0.00133885	0.000771535	0.00328322	0.00121577	0.00250075	0.0061914	0.00340576	0.00406444	0.00514253	0.00434596	0.00225696	0.0022756	0.00159436	0.00250082	0.00181183	0.00248854
Var-1034	488.43	10.9685	0.000145241	5.36009e-05	0.000272485	0.000188535	0.000330991	0.000149281	0.000372419	0.000349019	0.000579509	0.000527692	0.000363449	0.000403348	0.000416057	0.000275144	0.000243543	0.000218453	0.000257748	0.000185358	0.000750828	0.000632244	0.000847596	0.000204285	0.000350131	0.000815296
Var-1035	317.115	12.2621	0.000242507	0.000273725	0.000186814	0.000285248	0.000242582	0.000358221	0.000761841	0.00118724	0.000796082	0.000425219	0.000911587	0.000320969	0.000272793	0.000478805	0.000340106	0.000301691	0.000464009	0.000466491	0.00106676	0.000701977	0.000694608	0.00056129	0.000705655	0.00111492
Var-1036	502.373	12.6255	0.000240771	0.000238619	0.000245361	0.000259195	0.000246775	0.000277528	0.000626925	0.000604571	0.000787372	0.000379651	0.000563452	0.00046299	0.000831248	0.000273534	0.000297245	0.000282067	0.000235484	0.00024282	0.000683238	0.000474279	0.00058392	0.000371574	0.000394505	0.000633363
Var-1037	475.254	4.51539	0.000618118	0.000543578	0.00051836	0.000465856	0.000533666	0.000501506	0.000343008	0.000438433	0.000408829	0.000384651	0.000362656	0.000290555	0.000660119	0.000691372	0.00119939	0.00109354	0.000598809	0.000665756	0.000629254	0.000544008	0.000534964	0.000476838	0.000482431	0.000590833
Var-1038	324.29	13.4005	0.00358527	0.00317824	0.00171773	0.00196452	0.00290434	0.00244101	0.00343996	0.00446757	0.00429713	0.00314225	0.00377986	0.00338435	0.00322614	0.00343905	0.00485503	0.00509941	0.00269224	0.00426676	0.00434246	0.00333615	0.00421571	0.00439366	0.00396342	0.00391664
Var-1039	454.204	0.756561	0.00063098	0.000643916	0.000437455	0.00061558	0.000872291	0.00069784	0.000890407	0.00102841	0.00133058	0.000884087	0.000851014	0.000678392	0.00102981	0.000928618	0.000986786	0.00100103	0.0009831	0.000960298	0.0010692	0.000884456	0.00141209	0.000814691	0.000745124	0.00105317
Var-1040	497.769	10.6047	0.000225679	0.000140853	0.000311711	0.000330784	0.000392929	0.000133973	0.000532101	0.000617437	0.000639396	0.00060113	0.000492619	0.00047871	0.000382331	0.000411808	0.000354287	0.000282126	0.000276184	0.000405808	0.000687666	0.000629512	0.000767835	0.000637567	0.000647158	0.00103222
Var-1041	325.293	13.4002	0.000873549	0.000739873	0.000417991	0.000462988	0.00065741	0.000566284	0.00080565	0.000988355	0.000975377	0.000694523	0.000911954	0.000728481	0.000761136	0.000841248	0.00118213	0.00121893	0.000663381	0.000920798	0.00104699	0.000714775	0.00100369	0.0010196	0.000921418	0.000901359
Var-1042	450.112	0.752002	0.000138417	0.000147757	0.000150974	0.000162743	0.000157669	0.000165442	0.000203624	0.000240618	0.000293284	0.000185471	0.000193675	0.000194261	0.000244573	0.000204417	0.000207855	0.000265446	0.000204029	0.000211249	0.000276851	0.000239802	0.000331826	0.000246972	0.000237414	0.000284509
Var-1043	634.451	12.5309	0.000204125	0.000169162	0.000196963	0.000216657	0.000225219	0.000300665	0.000562089	0.000521221	0.000669908	0.00030393	0.000421444	0.000329481	0.000893355	0.000216231	0.000224874	0.00018614	0.000174172	0.000169575	0.000565163	0.000360741	0.000513866	0.000310979	0.000283054	0.00058681
Var-1044	399.145	0.894979	0.00750599	0.00358342	0.0074177	0.00404682	0.00403082	0.00304021	0.00171489	0.0020417	0.00240956	0.00169084	0.00149588	0.00116474	0.00822223	0.00853161	0.00797767	0.00808413	0.00667926	0.00687943	0.00445469	0.00424313	0.00593431	0.00294514	0.00314105	0.00522366
Var-1045	378.171	4.83401	0.00137666	0.00107843	0.00113826	0.00106668	0.00114825	0.00103007	0.000477224	0.000505008	0.000717159	0.000774285	0.000357216	0.000554444	0.00187352	0.00175751	0.00169329	0.001863	0.00162059	0.00171273	0.000731736	0.000490875	0.00101918	0.000257039	0.000297547	0.000863241
Var-1046	418.389	10.7448	0.00391463	0.00290975	0.00444993	0.00400502	0.00674391	0.00446745	0.0044823	0.00330454	0.00646791	0.00473651	0.0050727	0.00555367	0.00798473	0.00768295	0.00518861	0.00534511	0.0070723	0.00522914	0.00780401	0.00705236	0.00953037	0.00402531	0.00398869	0.00827024
Var-1047	678.472	12.495	0.000148554	0.000149461	0.000152534	0.000196478	0.000176639	0.00025388	0.000449362	0.000381986	0.000709639	0.000235134	0.000380909	0.000252171	0.000730357	0.000175023	0.000187126	0.000152254	0.000137126	0.000152929	0.000667293	0.000400027	0.000539791	0.000264378	0.000219444	0.000538372
Var-1048	495.408	8.9827	0.000213359	0.000159377	0.000234152	0.000173341	0.000340862	0.000184417	0.000563573	0.000645082	0.000978151	0.000629311	0.000681028	0.000456983	0.000449002	0.000378401	0.000256908	0.000256382	0.000276085	0.000251522	0.000673036	0.000627418	0.000840298	0.000419924	0.00057106	0.000505098
Var-1049	375.366	10.717	0.00523986	0.00414068	0.00453579	0.0040898	0.00658844	0.00444719	0.0036585	0.00341655	0.00547519	0.00368441	0.00405153	0.00411191	0.00814614	0.00870852	0.00550319	0.00575698	0.00819834	0.00635104	0.00578862	0.00524214	0.00716041	0.0034029	0.00352012	0.00758687
Var-1050	253.119	5.76721	0.00577119	0.0169059	0.00101933	0.00226497	0.0024228	0.00882567	0.00327488	0.00343113	0.00147575	0.00313302	0.00882647	0.00401156	0.0049458	0.00882845	0.00896993	0.0106327	0.0134153	0.0136459	0.0141187	0.015076	0.00659123	0.0480231	0.0336192	0.0167224
Var-1051	508.339	10.9089	0.0113231	0.0106593	0.0151049	0.0198668	0.0117218	0.0284955	0.0877011	0.118415	0.109555	0.0994588	0.116562	0.113428	0.0192799	0.023983	0.0258091	0.0244497	0.0256919	0.017115	0.0892434	0.0666604	0.0741681	0.0685309	0.0693344	0.102645
Var-1052	867.483	10.1962	0.000198768	0.000205398	0.00022521	0.000269263	0.000227004	0.000298233	0.00034926	0.00036485	0.000632956	0.000403634	0.000433788	0.000322761	0.000424132	0.000303858	0.000441501	0.000370108	0.000242236	0.000253948	0.000801545	0.00056767	0.000948395	0.00084106	0.00099169	0.00185238
Var-1053	672.423	11.8658	0.0010491	0.000659013	0.000752079	0.000793902	0.0009205	0.000478224	0.00480955	0.00328761	0.0105723	0.00297711	0.0073615	0.00351612	0.00155876	0.00154423	0.00055358	0.000537561	0.00207869	0.00073582	0.00413095	0.0029258	0.00383286	0.00103589	0.000972455	0.00513194
Var-1054	229.138	4.2647	0.00602556	0.00536877	0.00542358	0.00517449	0.0052801	0.00409515	0.0030496	0.00276969	0.00312385	0.00320685	0.00297318	0.00289981	0.00647528	0.00625304	0.0096698	0.0110811	0.00627298	0.00616166	0.00285006	0.00285355	0.00309719	0.0026256	0.00271146	0.00261172
Var-1055	374.363	10.7118	0.0226015	0.0177758	0.0194848	0.0170188	0.0282864	0.0190316	0.014704	0.0137325	0.0223189	0.0153297	0.016394	0.0169321	0.035627	0.037593	0.0230933	0.0244815	0.0346412	0.0275999	0.023924	0.0223827	0.0300953	0.0140997	0.0137774	0.0311324
Var-1056	261.145	1.26883	0.00126917	0.00148938	0.00128121	0.00139833	0.00162601	0.00154573	0.00133896	0.00161714	0.00181016	0.0014352	0.00148049	0.0010408	0.00168116	0.00264346	0.00229254	0.00240916	0.0018232	0.00196597	0.00173747	0.00165284	0.00222949	0.00166142	0.00158974	0.00153508
Var-1057	186.02	0.792364	0.000609194	0.000441171	0.000588495	0.000364156	0.000324427	0.000280043	0.000237531	0.000362449	0.000516464	0.000220775	0.000316407	0.000194623	0.000555011	0.00178293	0.000585829	0.00039468	0.000477946	0.000375253	0.000359521	0.000324693	0.00139661	0.000334413	0.000403747	0.00152357
Var-1058	397.171	0.80869	0.00213121	0.00226445	0.00208162	0.00216727	0.00293343	0.00370279	0.00524787	0.00467784	0.00487897	0.00433013	0.00422672	0.00467588	0.00331043	0.00267276	0.0042705	0.005112	0.00290475	0.00369387	0.0066647	0.0061107	0.00673508	0.00780947	0.00687773	0.00592741
Var-1059	214.029	0.819381	0.000900997	0.000956236	0.000861315	0.000831678	0.000984521	0.00100282	0.0026547	0.00272859	0.00331119	0.00269808	0.00286162	0.00214318	0.00120925	0.00103901	0.00163231	0.00185629	0.00122758	0.00116665	0.00322776	0.00345969	0.00378429	0.00230498	0.00238917	0.0039867
Var-1060	421.335	14.0293	0.000175727	0.000125057	0.000133642	6.9393e-05	0.000254951	0.000333949	0.000359056	0.000420194	0.000335754	0.000198104	0.000197362	0.00017223	0.000223437	0.000594307	0.000166026	0.000187825	0.000393064	7.82357e-05	0.000476845	0.00071388	0.000617589	0.000330348	0.000246758	0.000324792
Var-1061	346.198	4.87134	0.0311893	0.0254899	0.0242206	0.0237268	0.0242353	0.0232984	0.000976562	0.00109806	0.00161929	0.000924123	0.000798101	0.00189025	0.0384495	0.0385072	0.0390767	0.0410531	0.0370932	0.0375188	0.000933595	0.00102413	0.00126412	0.000884642	0.000864848	0.00116151
Var-1062	298.096	4.19222	0.312957	0.269932	0.245856	0.190068	0.286906	0.254584	0.120327	0.0809962	0.169002	0.0894144	0.154232	0.128736	0.456617	0.503611	0.336096	0.345342	0.481489	0.270531	0.222017	0.218174	0.284551	0.197338	0.175751	0.349497
Var-1063	144.046	6.49654	0.00485712	0.00459802	0.00468551	0.00507257	0.0049789	0.00468345	0.00306322	0.00337854	0.00384322	0.00322492	0.00330989	0.00300915	0.0010723	0.000745294	0.000940817	0.00117157	0.000694245	0.000735226	0.00269173	0.00264836	0.0035456	0.00212243	0.00226964	0.00282613
Var-1064	368.282	12.5876	0.0010256	0.000869661	0.00105804	0.000916028	0.00124287	0.000692027	0.00166448	0.00187232	0.00203861	0.00175025	0.00204689	0.00162139	0.00269157	0.0024828	0.00177388	0.00195527	0.002458	0.0024145	0.00391141	0.00314501	0.00306131	0.00217135	0.00219122	0.00377721
Var-1065	366.266	11.8844	0.00262363	0.00266399	0.00246014	0.0025913	0.00325184	0.00222435	0.00256942	0.0029372	0.00320697	0.00250962	0.00318854	0.0027724	0.00748651	0.00772291	0.00530103	0.00567061	0.00708609	0.00729162	0.00615051	0.00462963	0.00480194	0.00362111	0.0034111	0.00650651
Var-1066	344.282	13.079	0.000421246	0.000564765	0.000460798	0.000473854	0.000660169	0.000373918	0.00165976	0.00188339	0.00226554	0.00159514	0.00206679	0.00150682	0.00141728	0.0014768	0.00100997	0.00106682	0.0010641	0.00106214	0.0032472	0.00234819	0.00245905	0.00175307	0.00167664	0.00296387
Var-1067	407.174	4.2171	0.0455647	0.0404996	0.0431427	0.0393609	0.0402881	0.0296411	0.0491046	0.052653	0.0487284	0.046312	0.0461469	0.0441361	0.0283244	0.0231686	0.015792	0.0177199	0.025496	0.0257797	0.0262532	0.0235943	0.0250202	0.0244652	0.0233774	0.021797
Var-1068	202.109	1.70482	0.00521078	0.00564088	0.00537424	0.00575288	0.00802914	0.00412625	0.00433167	0.00411863	0.00476326	0.00419515	0.00425125	0.00357997	0.0164145	0.0171078	0.0170031	0.0168707	0.0149128	0.0166823	0.00569883	0.0055397	0.00593246	0.0058925	0.00682378	0.00585212
Var-1069	408.177	4.21721	0.0116823	0.0106102	0.0111076	0.0101031	0.0105811	0.00780681	0.012692	0.0137288	0.0129079	0.0121968	0.0118605	0.0111165	0.00762869	0.0062395	0.00475924	0.00525607	0.00698078	0.0067525	0.00702976	0.00596821	0.00683383	0.006343	0.006254	0.00581634
Var-1070	406.165	2.41086	0.0131264	0.0131836	0.0162887	0.0148463	0.0154146	0.0132908	0.00917614	0.00895955	0.0090779	0.00763821	0.00836439	0.00761601	0.00920961	0.00863377	0.00789573	0.0104118	0.00813361	0.00787402	0.00596141	0.00563665	0.00630714	0.00609241	0.00656223	0.00558075
Var-1071	370.297	13.3835	0.000572896	0.000645161	0.000553448	0.000485504	0.00071414	0.00036098	0.00162125	0.00179932	0.00193467	0.00154008	0.00191606	0.00144988	0.00126867	0.00121539	0.000786837	0.000960272	0.00105458	0.00115096	0.00280203	0.00229856	0.00236966	0.00153149	0.00159789	0.00249395
Var-1072	308.135	0.724206	0.0038223	0.00429748	0.00423438	0.00456099	0.00575984	0.00432715	0.00189093	0.00266365	0.00387754	0.00207734	0.00192121	0.00169168	0.00806633	0.00777986	0.00715316	0.00665296	0.00754455	0.00689511	0.00306833	0.00234269	0.00495948	0.00798875	0.0018695	0.00338272
Var-1073	246.047	5.09074	0.000808932	0.000731006	0.00118499	0.000857057	0.00145117	0.000878247	0.00748783	0.00727759	0.00879707	0.00653415	0.00638201	0.00597008	0.0019759	0.0017455	0.00193312	0.00161176	0.00183254	0.00168954	0.00218514	0.00240544	0.00288133	0.00225789	0.0022257	0.00178173
Var-1074	205.089	4.21588	0.00261569	0.00234182	0.0024825	0.0025436	0.00264261	0.00197917	0.00287327	0.00316766	0.00337422	0.00290274	0.00303638	0.00279412	0.00236737	0.00211668	0.001548	0.00179852	0.00216656	0.00217766	0.00251809	0.00237395	0.00271192	0.00212078	0.00223393	0.00241892
Var-1075	203.083	4.21577	0.231733	0.228472	0.232608	0.213049	0.244297	0.189063	0.26265	0.288635	0.299398	0.266131	0.274286	0.265383	0.221816	0.193759	0.141374	0.150514	0.210355	0.193586	0.228394	0.202538	0.224805	0.191122	0.191963	0.21573
Var-1076	204.086	4.21393	0.0282925	0.0264253	0.0274855	0.0247096	0.029756	0.022872	0.0325063	0.0365763	0.0369697	0.0332817	0.0339423	0.0317111	0.0271906	0.0243908	0.0176188	0.0184892	0.0252626	0.0232671	0.0272669	0.0247116	0.0280048	0.0236336	0.023645	0.0268017
Var-1077	911.621	10.7578	0.00352346	0.00386138	0.0038869	0.00374145	0.00336331	0.00401659	0.0175347	0.018239	0.0194095	0.0168669	0.019268	0.0186234	0.00247199	0.00189929	0.00178328	0.00273149	0.00208732	0.00240261	0.0179652	0.0216726	0.0201861	0.0150033	0.0178203	0.0180525
Var-1078	710.356	6.8563	0.000765526	0.000817526	0.000910191	0.000741027	0.000915131	0.000811763	0.00109028	0.00185063	0.00179813	0.00141116	0.00194075	0.00126218	0.000704531	0.000744211	0.000474946	0.000657579	0.000628135	0.000646385	0.00140098	0.00133215	0.00126784	0.000722349	0.000783858	0.00154946
Var-1079	893.514	6.39627	0.000419435	0.000409277	0.000480324	0.000418964	0.000435046	0.000449946	0.000908588	0.00096115	0.00112268	0.000885617	0.0010947	0.000798114	0.000390038	0.000299734	0.000285867	0.000339067	0.000353546	0.000321935	0.000961402	0.000797031	0.000887951	0.000849694	0.000808831	0.000833966
Var-1080	344.089	4.19368	0.00259508	0.00214036	0.00196707	0.00190731	0.00297346	0.00263881	0.00153883	0.00122273	0.00208596	0.00119279	0.00202305	0.00167974	0.00489887	0.00559467	0.00405006	0.00359131	0.0054147	0.00360368	0.0030814	0.00322853	0.00393875	0.00266905	0.00250408	0.00516606
Var-1081	944.366	5.59609	0.0020231	0.00196757	0.00224814	0.00196025	0.00192863	0.00207072	0.00142025	0.00136973	0.00132146	0.00122811	0.00134493	0.0010476	0.00164293	0.0015004	0.00131728	0.00154179	0.00168412	0.00157232	0.000783054	0.00060454	0.000641355	0.000695129	0.000686067	0.000819298
Var-1082	186.114	6.04858	0.0146909	0.015264	0.0151862	0.0155553	0.0157467	0.0142166	0.00167122	0.00153737	0.00143632	0.00127515	0.0015638	0.00158905	0.0129289	0.0120142	0.00930496	0.0117608	0.0140435	0.0111426	0.00377038	0.00387767	0.00371468	0.00385379	0.00363864	0.00359753
Var-1083	199.068	0.727036	0.00113597	0.00127036	0.00112728	0.00109963	0.00198153	0.00125136	0.00264463	0.00338405	0.00368856	0.00289624	0.00306047	0.00240397	0.00255059	0.002128	0.00239032	0.00190793	0.00273426	0.00278238	0.00392796	0.00322007	0.00358877	0.00223893	0.00260455	0.0053925
Var-1084	304.08	2.41913	0.00662293	0.00537681	0.00746134	0.00726143	0.00846743	0.00659935	0.0103702	0.0108817	0.0106878	0.00924395	0.0103844	0.00977883	0.00545381	0.00523985	0.00437425	0.00375405	0.0051498	0.00514515	0.00994276	0.0089648	0.00971382	0.00904887	0.00915302	0.0101116
Var-1085	116.035	0.892201	0.00903355	0.00778374	0.00740086	0.00772285	0.00910686	0.00930897	0.00649046	0.00794822	0.00925034	0.00671647	0.00723226	0.00614309	0.0167156	0.0162144	0.0177005	0.018515	0.0161739	0.0178722	0.00899126	0.00715961	0.00942025	0.00753937	0.00682044	0.00897477
Var-1086	116.035	1.24291	0.00354987	0.00437027	0.00347985	0.00419706	0.00591517	0.00588308	0.00470102	0.00467924	0.00465314	0.00472758	0.00473162	0.00517208	0.00969465	0.00864805	0.0112138	0.0103005	0.00959182	0.0111236	0.00654919	0.00514584	0.00502849	0.00607163	0.00620898	0.00580824
Var-1087	343.092	4.19438	0.00706986	0.00565192	0.00597952	0.00515415	0.00831732	0.00668327	0.00437234	0.00300589	0.00554816	0.00315905	0.00497309	0.00447169	0.0133591	0.014746	0.0107619	0.00981677	0.014288	0.00930679	0.00865425	0.00837195	0.0104514	0.00712855	0.00683461	0.0138779
Var-1088	912.624	10.7552	0.000960857	0.00116544	0.00118145	0.00111647	0.00101249	0.00118435	0.00562315	0.00557133	0.00595414	0.00497557	0.00588196	0.00562114	0.000711547	0.000583263	0.000534737	0.000680645	0.000576269	0.000711823	0.00554385	0.00666606	0.00569026	0.00454883	0.00522264	0.00541309
Var-1089	1083.64	10.1086	0.000795939	0.000727475	0.000749173	0.00079798	0.000832616	0.000530154	0.00173112	0.00212719	0.00244372	0.00202285	0.00210166	0.001993	0.000577373	0.000462549	0.000509757	0.000468355	0.000632157	0.000619166	0.00239645	0.00191983	0.00241404	0.00164386	0.00186816	0.00228096
Var-1090	296.083	4.19297	0.00625716	0.00497572	0.00495591	0.00450877	0.00704163	0.00594914	0.00364691	0.00302694	0.00538111	0.00299123	0.00448762	0.00391954	0.0117787	0.0129933	0.00930583	0.00832343	0.0121864	0.00801119	0.00750005	0.00737019	0.00932119	0.0062334	0.00612426	0.0122312
Var-1091	910.618	10.7593	0.00652213	0.00701938	0.00692225	0.00689964	0.00602922	0.00731524	0.0321063	0.0331216	0.0364966	0.0306533	0.0360557	0.0349481	0.00451033	0.00388642	0.00375261	0.00500389	0.00390466	0.00449509	0.0348708	0.0400806	0.0366749	0.0282395	0.0318944	0.0334441
Var-1092	1242.63	7.32924	0.000887716	0.000868791	0.00089429	0.000772181	0.000893859	0.000769214	0.000573615	0.000840812	0.00104561	0.000691466	0.000907433	0.0006	0.000840986	0.000798542	0.000737948	0.000723438	0.00079096	0.000756967	0.000904057	0.000703407	0.000766792	0.000486925	0.000471031	0.000778551
Var-1093	215.035	0.810071	0.00114625	0.00100345	0.00121217	0.00090699	0.00108875	0.00100939	0.00448899	0.00479645	0.00669266	0.00424096	0.00310599	0.00382335	0.0023842	0.00266952	0.00205943	0.00232319	0.00197523	0.00181147	0.00577649	0.0053284	0.00706934	0.00424648	0.00500074	0.00592935
Var-1094	345.098	1.40398	0.00614209	0.00395827	0.00395428	0.00395887	0.00456024	0.00458982	0.00236388	0.00268482	0.00350655	0.00270428	0.00283931	0.00156642	0.00261671	0.00285626	0.00271838	0.00296511	0.00255863	0.00269412	0.00202291	0.00166925	0.00319326	0.00119652	0.00113696	0.00316866
Var-1095	342.089	4.19523	0.0450068	0.0343222	0.0354053	0.029829	0.0499063	0.0416181	0.0237343	0.0162995	0.033165	0.0170559	0.0297489	0.0262297	0.0862539	0.0977378	0.0687373	0.0613614	0.0909073	0.0564221	0.0511937	0.0516256	0.0657759	0.0435381	0.0413612	0.086433
Var-1096	544.268	10.6036	0.00220924	0.0017604	0.00186395	0.00168318	0.00234816	0.00163137	0.0014153	0.00189473	0.00225048	0.00153921	0.00153187	0.00168708	0.00284627	0.00274583	0.0021996	0.00211468	0.00239082	0.00258189	0.00239274	0.00196075	0.00261067	0.00186355	0.00169218	0.00270594
Var-1097	137.024	4.70456	0.000568313	0.000601747	0.000613109	0.000755573	0.000721742	0.000588092	0.00081407	0.000751357	0.000923772	0.000870971	0.000963703	0.00102667	0.00117539	0.00145857	0.00120659	0.000867201	0.00124797	0.000936873	0.00102356	0.00121085	0.00111018	0.00139449	0.00141856	0.00092917
Var-1098	480.302	11.4293	0.00749735	0.00694536	0.00721781	0.00622746	0.0082741	0.00588745	0.0178185	0.0281198	0.029335	0.0178002	0.0258094	0.0216859	0.0100266	0.0108965	0.00832745	0.00751829	0.00900701	0.00861257	0.0312789	0.0197458	0.0310154	0.023195	0.0242446	0.0315976
Var-1099	414.59	4.24834	0.00272144	0.00200742	0.00300202	0.00240017	0.0023154	0.00263124	0.00291765	0.0028658	0.00358425	0.00262229	0.00246609	0.00206215	0.00182086	0.00177351	0.00166769	0.00156731	0.00179621	0.00149912	0.00312351	0.00227431	0.0033774	0.00197625	0.00199666	0.00322931
Var-1100	174.041	1.24749	0.00173336	0.00214866	0.00198757	0.00214469	0.00246957	0.00236491	0.0180701	0.0178454	0.0155704	0.016696	0.0164295	0.0170599	0.00384794	0.0030614	0.00328097	0.00324425	0.00420575	0.00355583	0.0133514	0.00913609	0.0112693	0.00985281	0.0104197	0.011746
Var-1101	447.253	13.879	0.00666282	0.0057081	0.00963325	0.00945884	0.0130884	0.00899676	0.0738182	0.100469	0.0815819	0.0600725	0.0657842	0.057583	0.016743	0.0193645	0.0141171	0.0155321	0.0163861	0.0135301	0.071118	0.0291933	0.0572772	0.0455397	0.0433571	0.0655475
Var-1102	438.295	10.5688	0.00310331	0.00307018	0.0030508	0.00307046	0.0024701	0.00340253	0.00891141	0.0113755	0.00960821	0.00923136	0.0108398	0.00883653	0.00196615	0.00187017	0.00145153	0.00192146	0.00178767	0.00182117	0.00896887	0.0103771	0.00887298	0.00669873	0.00800862	0.00849161
Var-1103	118.028	1.40598	0.0235119	0.0194766	0.0231762	0.0207555	0.0256899	0.0198471	0.044807	0.05085	0.0549747	0.0459809	0.0481178	0.0433213	0.024538	0.022504	0.020452	0.0198565	0.0231812	0.0219	0.05325	0.0474863	0.0568505	0.04201	0.0418318	0.0581475
Var-1104	362.293	9.73851	0.0134832	0.0133018	0.0132555	0.0125127	0.0143021	0.0069619	0.0293082	0.0417784	0.0379159	0.0291134	0.0363466	0.027608	0.0245749	0.0231101	0.0195384	0.0189055	0.0176998	0.0165287	0.0558449	0.0379267	0.0621667	0.0411689	0.0389041	0.0540974
Var-1105	245.096	6.14377	0.00379812	0.00385206	0.00416452	0.00362731	0.00420246	0.00406942	0.00816297	0.0078686	0.00857769	0.00714702	0.0080888	0.00778998	0.00339862	0.00304464	0.00274741	0.00353623	0.00301911	0.00286322	0.00596291	0.00479447	0.00499215	0.00485383	0.00451769	0.00488268
Var-1106	393.293	10.7681	0.00126807	0.00129464	0.00123994	0.00115977	0.0011132	0.00137391	0.00313333	0.00301337	0.00377573	0.00325506	0.00374789	0.00349746	0.000930922	0.000897662	0.000619958	0.000827569	0.000927797	0.000964132	0.0034125	0.00443892	0.00395876	0.00277636	0.00320919	0.00438313
Var-1107	291.122	0.67561	0.0052935	0.0059746	0.0057121	0.00590285	0.00683838	0.00548974	0.00504419	0.0064028	0.00861226	0.00579368	0.00636416	0.00476858	0.00892861	0.0087707	0.00736975	0.00751805	0.00800816	0.0076556	0.00540899	0.00386299	0.00671025	0.00407582	0.00431434	0.00536037
Var-1108	352.264	9.73851	0.00382693	0.0038168	0.00397415	0.00382601	0.00445402	0.00212648	0.00856765	0.0115175	0.0115589	0.0080554	0.0105833	0.00815303	0.00755622	0.00681214	0.00615476	0.00599508	0.00545337	0.0048186	0.0176294	0.0119848	0.019914	0.0127131	0.0116277	0.0169485
Var-1109	1036.57	10.2194	0.00137897	0.00112277	0.00162134	0.00136753	0.00154012	0.00149432	0.00259774	0.0021091	0.0029615	0.00222528	0.00200608	0.00237018	0.00243658	0.00243451	0.00170334	0.00159131	0.0023686	0.0020559	0.00160124	0.00167492	0.00200299	0.00158221	0.00141854	0.00230285
Var-1110	831.187	4.257	0.00364196	0.00280485	0.00355156	0.00292111	0.00274089	0.00343225	0.00282747	0.00273715	0.00367527	0.00256529	0.00250202	0.00194252	0.00228104	0.00217808	0.0022085	0.00257195	0.00222145	0.00205144	0.00290057	0.00222932	0.00311163	0.00192953	0.0020626	0.00308085
Var-1111	218.962	13.7665	0.00574939	0.00533696	0.00441785	0.00301238	0.00759425	0.00678943	0.00646	0.00672262	0.0105624	0.00555547	0.00587358	0.00639685	0.00891754	0.0117802	0.00927468	0.00913308	0.0128784	0.0132618	0.0146935	0.0126589	0.00904123	0.00645431	0.00566325	0.00970948
Var-1112	227.105	4.20631	0.0299923	0.0299026	0.0347879	0.0310842	0.0448958	0.030634	0.00516532	0.00579464	0.00679803	0.00578869	0.00587356	0.00551517	0.0570233	0.0541512	0.0370382	0.039382	0.0509871	0.0492077	0.0107208	0.0118142	0.0167539	0.00789116	0.00847524	0.00929629
Var-1113	832.186	4.25726	0.00140292	0.001115	0.00150949	0.00116831	0.00106409	0.00136016	0.00118907	0.00126885	0.00157469	0.0011232	0.000969168	0.000832549	0.000899239	0.000837005	0.00087978	0.00101711	0.000793868	0.000810148	0.00122976	0.000904752	0.0012019	0.000729256	0.00080246	0.00119485
Var-1114	329.152	2.41582	0.0111498	0.00940667	0.0099551	0.00892553	0.00977612	0.00785582	0.00629573	0.00633699	0.00622712	0.00550145	0.00612334	0.00576195	0.00914533	0.0091657	0.00585047	0.00671023	0.00970769	0.00770927	0.00363221	0.00378804	0.00380167	0.00378637	0.00340798	0.00347563
Var-1115	518.254	10.2054	0.0162998	0.0150276	0.0231765	0.0203514	0.0224431	0.0211674	0.0482441	0.0408416	0.0516804	0.0409393	0.0363017	0.045021	0.033413	0.0337144	0.026763	0.0245891	0.0339968	0.0311356	0.035734	0.032695	0.0389523	0.0317847	0.0335528	0.0400484
Var-1116	406.137	2.91635	0.00223065	0.00259455	0.00300699	0.00336032	0.00344794	0.00351628	0.0108622	0.00970694	0.010072	0.0092136	0.0111993	0.00851531	0.00543372	0.00570296	0.00631587	0.00690711	0.00579549	0.00567626	0.00827158	0.00806651	0.00794746	0.00855275	0.00848473	0.00744521
Var-1117	626.293	9.30119	0.000628831	0.000561518	0.000585984	0.000542672	0.000517746	0.000284993	0.000679012	0.000884936	0.000834767	0.000685978	0.000705486	0.000510206	0.00104206	0.00100913	0.000973549	0.00107459	0.000874429	0.000749331	0.000914373	0.00071279	0.00103659	0.000750542	0.000839301	0.000896579
Var-1118	830.184	4.25724	0.0106033	0.00808715	0.0111829	0.00835305	0.00787164	0.00999911	0.00857587	0.00820901	0.0115475	0.00743175	0.0072544	0.00602598	0.00662102	0.00634875	0.0064685	0.00766583	0.00604359	0.00559961	0.00847314	0.00661422	0.00958175	0.0055032	0.00591709	0.00883876
Var-1119	363.296	9.73851	0.00287491	0.00315343	0.00308273	0.00277869	0.00322214	0.00165456	0.00637318	0.00905775	0.00846989	0.00624946	0.00783035	0.00596166	0.00571238	0.00492071	0.0044	0.00428084	0.00403666	0.00356241	0.0121993	0.00850986	0.0134951	0.00918639	0.0085967	0.0122196
Var-1120	354.262	9.73851	0.00129869	0.00137264	0.00137745	0.0012394	0.00155904	0.000664171	0.00289416	0.00387019	0.00395681	0.00269023	0.0034709	0.00275639	0.00260275	0.00231041	0.00187777	0.00178099	0.00187697	0.00165048	0.00586764	0.00410271	0.00653863	0.00420242	0.00410398	0.00570488
Var-1121	391.287	10.768	0.0305104	0.0313159	0.029526	0.0298628	0.0277241	0.0338246	0.0811346	0.0809414	0.0987598	0.0806137	0.0948823	0.0929543	0.0250615	0.0237502	0.0161082	0.0221719	0.024645	0.0242096	0.0914603	0.112778	0.110823	0.0718174	0.0810229	0.110481
Var-1122	971.514	10.0356	0.000613574	0.000515094	0.00059929	0.000474011	0.000586385	0.000338687	0.0013078	0.00154395	0.00180078	0.00140247	0.0013587	0.00135666	0.000506404	0.00046258	0.000330812	0.000320136	0.000396781	0.000385806	0.00187796	0.00149833	0.00198163	0.00131901	0.00136979	0.00211135
Var-1123	462.264	10.2225	0.000690737	0.000798329	0.000919403	0.00114766	0.00115544	0.000986452	0.00796003	0.015164	0.0105725	0.0128915	0.013622	0.011229	0.00165571	0.00187445	0.00175428	0.00160243	0.00153461	0.00125892	0.0100685	0.00513045	0.00923414	0.00795515	0.00897032	0.00970084
Var-1124	929.61	8.2698	0.0020998	0.00236625	0.00194543	0.00216989	0.00247545	0.00218011	0.00231771	0.00198499	0.00215781	0.00257926	0.00209681	0.00218604	0.0015469	0.00185818	0.00157924	0.0019555	0.00161678	0.00157513	0.00178682	0.0020127	0.00196642	0.00143778	0.00199081	0.00154655
Var-1125	338.271	13.3505	0.00449778	0.00409924	0.00239719	0.00270591	0.0040256	0.00256546	0.000686861	0.000757708	0.0011446	0.000662767	0.000951048	0.000588113	0.00546602	0.00591297	0.00569813	0.00595965	0.00520729	0.00587766	0.00262748	0.00170705	0.0018188	0.00150264	0.00138526	0.00185019
Var-1126	930.351	5.28079	0.00139426	0.00126827	0.00157321	0.00123361	0.00122918	0.00153482	0.00206736	0.00208223	0.00185557	0.00173236	0.00169862	0.00146325	0.00105557	0.000964168	0.000863307	0.00108065	0.0011496	0.00101146	0.000796602	0.000510496	0.000720436	0.000624579	0.000704939	0.000730848
Var-1127	353.267	9.73999	0.000777961	0.000816934	0.000931263	0.000808809	0.000916663	0.000445733	0.00187348	0.00245693	0.00240883	0.00189123	0.00223636	0.00173374	0.00167302	0.00160017	0.00133733	0.00126211	0.00112954	0.000980346	0.00376418	0.00239057	0.00422188	0.00273994	0.002549	0.00366266
Var-1128	436.308	9.66192	0.00115946	0.00112213	0.00113848	0.00102919	0.000968482	0.000989697	0.0410429	0.0389602	0.040962	0.0358486	0.0418175	0.0399977	0.000989127	0.000870308	0.000712715	0.000975413	0.000781226	0.00080745	0.0306261	0.0276683	0.0279719	0.0221217	0.0234398	0.0278029
Var-1129	396.254	9.86373	0.0270249	0.0263353	0.0286377	0.0249244	0.0279787	0.0186902	0.0191457	0.0308021	0.0279261	0.0212604	0.0223635	0.0179979	0.037151	0.0389466	0.036758	0.0404343	0.0367673	0.0378519	0.048459	0.0323614	0.0477046	0.0247724	0.0245318	0.0374976
Var-1130	473.227	4.83538	0.00188035	0.00211125	0.0022663	0.00206845	0.00265872	0.000959786	0.00169232	0.00183289	0.00206722	0.00180343	0.00197003	0.00125847	0.00350912	0.00360802	0.0030662	0.00360352	0.00332945	0.00279886	0.00202928	0.00200723	0.00199762	0.00149349	0.00146337	0.00195494
Var-1131	582.342	9.1505	0.00278759	0.0029638	0.00225871	0.00239182	0.00298085	0.00331371	0.00307984	0.00381294	0.00385701	0.0034505	0.00382507	0.0025172	0.00194654	0.00188186	0.00173651	0.00186804	0.00171718	0.00152206	0.00380726	0.00313962	0.0035466	0.00318127	0.00374523	0.00325681
Var-1132	392.29	10.7677	0.00835004	0.00866933	0.0078594	0.00809739	0.00720326	0.00910155	0.0205187	0.0212363	0.0251366	0.0200235	0.023578	0.0234561	0.00691654	0.00618051	0.00426787	0.00578853	0.00663124	0.00652202	0.0230413	0.0282231	0.027699	0.0183114	0.0203412	0.0281521
Var-1133	519.257	10.2046	0.0047572	0.00385726	0.00670226	0.00561966	0.00634427	0.00581931	0.0131803	0.0112268	0.0142668	0.0113951	0.0100723	0.0118409	0.00912952	0.00949104	0.00746678	0.00678184	0.00898351	0.00843617	0.00932227	0.00901624	0.0100873	0.00896332	0.00861885	0.01136
Var-1134	176.039	4.01958	0.0440582	0.0360041	0.050695	0.0448558	0.0604858	0.043895	0.00943709	0.00935523	0.00926067	0.00826962	0.00943205	0.00991406	0.06696	0.0662295	0.0567123	0.0604488	0.0650344	0.0635865	0.0141097	0.0134876	0.0159302	0.0145728	0.0138041	0.0157479
Var-1135	397.257	9.86204	0.00553259	0.00529548	0.00591274	0.00495717	0.0057295	0.00384551	0.00429049	0.00665058	0.0062139	0.00490171	0.00479995	0.00347846	0.00761575	0.00820654	0.00752008	0.00844921	0.0073637	0.00766699	0.0102413	0.00654053	0.00949667	0.00498177	0.00530497	0.00791522
Var-1136	482.262	11.0778	0.00320692	0.00274513	0.0042162	0.00392747	0.00355535	0.00237776	0.0108841	0.0133434	0.0132212	0.0120848	0.0134619	0.0100828	0.00222499	0.00214263	0.00225913	0.00240461	0.00211046	0.00258878	0.0145411	0.0142615	0.0137571	0.0135905	0.0141316	0.0125694
Var-1137	577.209	10.7972	0.00086765	0.000980483	0.000740035	0.000787655	0.0010925	0.000814465	0.00198015	0.0020288	0.00280125	0.00192281	0.0021923	0.00229963	0.00140541	0.00156853	0.00112158	0.000958504	0.00142986	0.00120134	0.00243255	0.0019697	0.00281799	0.00192087	0.00192338	0.00280858
Var-1138	928.473	3.94993	0.000979152	0.000829685	0.00110516	0.000859748	0.00085024	0.000879998	0.00226513	0.00163769	0.00198206	0.00202947	0.00167252	0.00170187	0.000918555	0.000843021	0.000696646	0.000798009	0.000751006	0.00072806	0.00151019	0.00168789	0.00180001	0.00164999	0.0018214	0.00147949
Var-1139	481.259	11.0822	0.0125755	0.0107841	0.0163798	0.0155114	0.0143731	0.00952966	0.0410534	0.0513003	0.051891	0.0464469	0.0540906	0.0382737	0.00956183	0.00872041	0.00877309	0.00931044	0.00865497	0.0103577	0.0589965	0.0571042	0.0546001	0.0541448	0.0561825	0.0494347
Var-1140	102.954	0.769274	0.00151769	0.0013091	0.00118758	0.00153623	0.00211426	0.00164462	0.00489063	0.00500979	0.00518069	0.00534425	0.00509161	0.00466932	0.00254595	0.00211029	0.00239961	0.00193876	0.00255494	0.00256647	0.00620866	0.00569862	0.00551909	0.00512018	0.0055153	0.00663414
Var-1141	486.223	4.11513	0.0045815	0.00383401	0.00468144	0.00390835	0.0051177	0.00382745	0.00437086	0.00378598	0.00652337	0.00448046	0.0036819	0.00364569	0.00457573	0.00496883	0.00350547	0.00373246	0.00405942	0.00372599	0.00380897	0.0044407	0.00693765	0.00301474	0.00381645	0.00371778
Var-1142	930.613	8.26922	0.00119642	0.00139128	0.00116353	0.001376	0.00145481	0.00128518	0.00149672	0.00117932	0.00138553	0.00161841	0.00135991	0.00143153	0.00076419	0.00108082	0.000891509	0.00113977	0.000946592	0.00106606	0.0010032	0.00121373	0.00114507	0.000911114	0.00125893	0.000969313
Var-1143	571.29	11.7156	0.0153351	0.0138811	0.0121755	0.0128708	0.0160549	0.0118938	0.0656085	0.0700024	0.0706383	0.0557509	0.0575932	0.0570955	0.0209876	0.0205648	0.0170276	0.0174156	0.0181746	0.0154835	0.0550552	0.0401098	0.0478162	0.0323491	0.0307682	0.0524065
Var-1144	245.043	0.760075	0.00245746	0.00245785	0.00270416	0.00213626	0.00295601	0.00220591	0.00410069	0.00488201	0.00648661	0.00393125	0.00513888	0.00373531	0.00452238	0.00456636	0.00293948	0.00275307	0.00402581	0.00327422	0.00435231	0.00384889	0.00510709	0.00361943	0.00332801	0.00470859
Var-1145	507.274	11.707	0.155798	0.12567	0.177877	0.164206	0.16164	0.0786778	0.498629	0.652461	0.640075	0.564924	0.630341	0.423415	0.100529	0.0896165	0.0757737	0.0724634	0.0880222	0.0969242	0.582461	0.575797	0.504515	0.433289	0.445453	0.5494
Var-1146	166.019	0.897817	0.00383446	0.00420603	0.00396816	0.00432525	0.00548919	0.00421342	0.00262864	0.00316524	0.00284033	0.00304907	0.00291378	0.00303537	0.00659889	0.0062648	0.00548918	0.00489638	0.00626217	0.00625775	0.00749609	0.00654596	0.00658646	0.0074124	0.00666502	0.00741855
Var-1147	503.731	4.97057	0.000631071	0.000623449	0.00070601	0.000530236	0.000493869	0.000470176	0.00113474	0.00140093	0.00146141	0.00132336	0.00143088	0.00109237	0.00044392	0.000466891	0.00039826	0.000442736	0.000444436	0.000464108	0.00145709	0.000832658	0.00131698	0.000999603	0.000805134	0.00131242
Var-1148	583.337	11.5106	0.00546491	0.00470841	0.00540977	0.00535011	0.00731977	0.00607218	0.0109127	0.0118649	0.014698	0.00790119	0.0114424	0.0114996	0.00821167	0.00866251	0.00749551	0.00699961	0.00823695	0.00772932	0.0143912	0.0122286	0.0152951	0.0105953	0.0109342	0.0158466
Var-1149	1241.63	7.32832	0.00116631	0.00125113	0.00135306	0.00118441	0.00135462	0.0011352	0.00096197	0.00125952	0.00157955	0.0010246	0.00145928	0.000815041	0.00125629	0.00122704	0.00101576	0.00105429	0.00128274	0.00119381	0.00129871	0.000989936	0.00123138	0.000618888	0.000681646	0.00120104
Var-1150	902.536	10.4014	0.00124702	0.00128359	0.00117561	0.00113049	0.00159024	0.00121739	0.0106683	0.0104627	0.0127196	0.00948361	0.0113571	0.0121346	0.00192699	0.00240313	0.00184723	0.00167886	0.0017539	0.00154488	0.0128747	0.0107296	0.0132818	0.0127703	0.0132016	0.0132293
Var-1151	162.066	0.83886	0.00379308	0.0029466	0.00302774	0.00298831	0.00324538	0.00285637	0.00388217	0.00415223	0.00421749	0.00296434	0.00371544	0.00181195	0.00295944	0.00295777	0.0022547	0.00245574	0.00306803	0.0033181	0.00315697	0.00248549	0.00414418	0.00289465	0.00278407	0.00338666
Var-1152	1035.57	10.2128	0.00233137	0.00189669	0.00287063	0.00221828	0.00266277	0.00247764	0.00353046	0.00374537	0.00523575	0.00365074	0.00364138	0.00444435	0.00394368	0.00420901	0.00287652	0.00255704	0.00429924	0.00350807	0.00405553	0.00304313	0.00332127	0.00260018	0.00251861	0.00405048
Var-1153	603.343	10.7137	0.000978451	0.00110017	0.000980638	0.000853069	0.00098389	0.00107429	0.000987386	0.00102106	0.00115612	0.00103164	0.000847127	0.00102917	0.00149183	0.00153264	0.00133966	0.00115812	0.00150697	0.00148376	0.00157014	0.00107624	0.00145771	0.00107062	0.000666192	0.00130176
Var-1154	783.578	10.7642	0.00123899	0.00134317	0.00108596	0.00114914	0.000746877	0.00165862	0.00721135	0.00603034	0.00757138	0.00622583	0.00822311	0.00863626	0.000633222	0.000511904	0.00024907	0.00054234	0.00062956	0.000555024	0.00583697	0.0105188	0.00813885	0.00465002	0.00575347	0.00713685
Var-1155	537.305	9.67362	0.0224332	0.0207518	0.0240311	0.0226509	0.0214715	0.0127727	0.124779	0.166201	0.152524	0.151455	0.148294	0.125513	0.0158657	0.0144603	0.0137663	0.0141634	0.0158598	0.0194045	0.157535	0.131247	0.132678	0.112202	0.121853	0.139335
Var-1156	784.582	10.7633	0.000576199	0.000718546	0.000593358	0.000612423	0.000370508	0.000849426	0.00390877	0.00303299	0.00392393	0.00345293	0.0045445	0.00473143	0.000287707	0.000292439	9.59964e-05	0.000264546	0.000325211	0.00033572	0.0031785	0.00543586	0.00415805	0.0023413	0.00316012	0.00375837
Var-1157	243.172	5.18135	0.0122245	0.0101986	0.0114669	0.0105198	0.0137265	0.00881962	0.00179603	0.00199412	0.00207367	0.00191985	0.00185798	0.0016543	0.0116558	0.0111219	0.00678396	0.00696624	0.0109871	0.0105561	0.00167172	0.00166591	0.00161228	0.00162697	0.00165819	0.00177813
Var-1158	590.348	11.1612	0.00313541	0.00244327	0.00555628	0.00405132	0.00338547	0.00209048	0.009269	0.0140887	0.0115602	0.00933844	0.0111445	0.009164	0.00758765	0.00936381	0.00681998	0.00317147	0.00900149	0.00775633	0.0158178	0.00960955	0.0106385	0.00791355	0.0118298	0.0133077
Var-1159	476.279	10.7121	0.246686	0.244474	0.209038	0.207487	0.283513	0.201023	0.740049	0.935312	0.989144	0.809519	0.817413	0.703746	0.354152	0.380767	0.268028	0.239767	0.322525	0.293487	1.00047	0.848487	0.955685	0.683411	0.712715	1.01604
Var-1160	130.09	1.48895	0.0832224	0.0777353	0.0830759	0.0754352	0.0911705	0.0859074	0.0416124	0.044035	0.0446603	0.0426792	0.0426937	0.0452493	0.109993	0.12276	0.0915464	0.101002	0.109285	0.109631	0.0433038	0.0367099	0.0406305	0.0336116	0.0367047	0.0455749
Var-1161	413.159	2.34411	0.0118615	0.00932027	0.0132138	0.0111976	0.0123235	0.0102231	0.0107436	0.0099707	0.00983246	0.00853138	0.00961155	0.00805383	0.0105452	0.0103501	0.00711067	0.00953304	0.0120086	0.00881814	0.00798944	0.00728156	0.00808353	0.00781861	0.00764483	0.0076861
Var-1162	901.533	10.3997	0.00248321	0.00271198	0.00237734	0.00245398	0.00305885	0.00238811	0.0234927	0.0223241	0.026622	0.0200864	0.0234654	0.0259692	0.00392684	0.00496705	0.00385226	0.00357531	0.00363517	0.00306702	0.0260535	0.0224374	0.0285208	0.0267517	0.0279615	0.026958
Var-1163	943.58	10.4333	0.00504948	0.00511702	0.0052134	0.00496763	0.00610643	0.00521754	0.0269204	0.0279899	0.0328242	0.0265504	0.0285289	0.0278773	0.00730807	0.00845045	0.00669066	0.00633873	0.006979	0.00607235	0.0304099	0.0263648	0.0321319	0.0286293	0.0293708	0.0316633
Var-1164	340.12	4.65964	0.00334698	0.00434527	0.00504653	0.00561425	0.00768155	0.00667385	0.00450213	0.00404451	0.0041232	0.00280228	0.0044234	0.00374477	0.00944106	0.00961667	0.00770177	0.00746039	0.010278	0.0104132	0.0107414	0.00919612	0.00905466	0.00846323	0.00830048	0.0100556
Var-1165	884.602	10.5564	0.000608523	0.000693895	0.000492795	0.000534268	0.000475011	0.000758707	0.00384847	0.00374949	0.00422441	0.00330548	0.00441775	0.00360647	0.000318826	0.000318678	0.000258214	0.000408849	0.000396038	0.000322703	0.00290296	0.00392471	0.00285608	0.00280045	0.00308765	0.00317291
Var-1166	375.158	5.109	0.00280722	0.00253963	0.00276957	0.00243349	0.00309926	0.00190187	0.0020014	0.00196608	0.00252464	0.00192997	0.0017813	0.0017158	0.00274056	0.00263754	0.00210602	0.00205278	0.00268283	0.00216674	0.0014705	0.00127676	0.00182151	0.00132714	0.00130217	0.00160935
Var-1167	944.583	10.4342	0.0025397	0.00264959	0.0025951	0.00273426	0.00315252	0.00261933	0.0133803	0.0141905	0.0169856	0.0132562	0.0144777	0.014874	0.00372153	0.00424345	0.00345949	0.00325015	0.00349976	0.00319328	0.0161322	0.0135436	0.0162688	0.0144007	0.014568	0.0161535
Var-1168	559.31	9.2995	0.00562824	0.00548416	0.00566374	0.00487913	0.00501408	0.00279632	0.00721778	0.00847662	0.00827388	0.00673107	0.0071756	0.00602392	0.0106183	0.00973895	0.0109029	0.0109391	0.00764357	0.00660801	0.00846607	0.0069621	0.0100465	0.00831158	0.00826675	0.00805777
Var-1169	593.275	10.2786	0.00988852	0.00899056	0.0170838	0.0143978	0.0163107	0.0170342	0.0572192	0.0568305	0.0582636	0.0492877	0.0441309	0.0516374	0.0239528	0.0254539	0.0216397	0.02105	0.0242053	0.0204378	0.0384989	0.0367	0.040549	0.0335079	0.0347898	0.0463302
Var-1170	117.021	1.01259	0.348396	0.24506	0.329456	0.247653	0.279605	0.212987	0.328511	0.35817	0.435493	0.317403	0.337887	0.257687	0.276974	0.258257	0.198358	0.226846	0.255549	0.209836	0.362076	0.310682	0.439911	0.307834	0.289037	0.344753
Var-1171	483.125	4.70636	0.000426895	0.000551823	0.000616922	0.000529997	0.000610074	0.000515265	0.00110319	0.00130581	0.00170144	0.00110281	0.0010532	0.000882207	0.000824954	0.000830058	0.000702701	0.000627076	0.00070432	0.000766755	0.00101181	0.000903592	0.00116912	0.000804574	0.000760772	0.00126925
Var-1172	333.063	4.19876	0.00333516	0.00320591	0.00379808	0.00356692	0.00521962	0.00386413	0.00334971	0.00280024	0.00422671	0.00284782	0.00400646	0.00375934	0.00611109	0.00618842	0.00465631	0.00467888	0.00634351	0.00452245	0.00511278	0.00491548	0.00553028	0.00413266	0.00409528	0.00661694
Var-1173	143.001	1.27439	0.00148233	0.00129809	0.00120959	0.0011028	0.00134073	0.00115166	0.00616173	0.00559332	0.00727632	0.00551601	0.00781995	0.00569654	0.00230983	0.00210838	0.00134757	0.00132742	0.00198907	0.00182346	0.00356767	0.00252899	0.0030499	0.0026291	0.00231029	0.00426156
Var-1174	335.068	4.19847	0.00128073	0.00132721	0.00148029	0.00135623	0.00182259	0.00151356	0.0012299	0.000849212	0.00132299	0.00104243	0.00138671	0.00118072	0.00220143	0.00225033	0.00207838	0.00206172	0.00238227	0.00163326	0.00167581	0.00169538	0.00188699	0.00132752	0.00140306	0.00244578
Var-1175	332.061	4.19906	0.0207857	0.0192677	0.0248779	0.0225372	0.0327907	0.0253311	0.0193646	0.0142409	0.0238474	0.0140806	0.0228684	0.0206605	0.0404809	0.0409009	0.0300562	0.0283491	0.0421234	0.0293337	0.0308642	0.0283796	0.0336352	0.0239821	0.0235517	0.0421914
Var-1176	245.116	1.304	0.0047247	0.00648384	0.00469631	0.00634673	0.00790519	0.00681234	0.00590413	0.00577226	0.00565736	0.00559637	0.00551242	0.006029	0.0102542	0.00900194	0.00816925	0.00842409	0.0108135	0.0100091	0.0038704	0.00351311	0.00362208	0.00357671	0.00386908	0.00373356
Var-1177	992.583	10.1469	0.00412409	0.00361261	0.00687683	0.00617998	0.00863204	0.00521898	0.0199395	0.0248912	0.0260454	0.0201688	0.0218465	0.0200752	0.00419085	0.00371108	0.00288001	0.0026077	0.00309674	0.00350287	0.0233831	0.0152225	0.0185335	0.0177844	0.0190515	0.0233945
Var-1178	117.024	1.40675	0.572803	0.442602	0.539491	0.482333	0.593486	0.47354	1.09218	1.23196	1.35038	1.09079	1.15621	1.00383	0.589609	0.542178	0.478091	0.474843	0.557547	0.505131	1.26348	1.13302	1.34077	1.01021	1.01386	1.39054
Var-1179	1079.63	10.1162	0.0698391	0.0647101	0.0791658	0.0728545	0.0785278	0.0456476	0.16281	0.194278	0.218196	0.180753	0.188971	0.173764	0.0640302	0.0552327	0.0523147	0.0502228	0.0581077	0.0656765	0.217339	0.188067	0.21707	0.154594	0.162806	0.223029
Var-1180	454.29	9.21777	0.00204245	0.001664	0.00134421	0.00148441	0.00162642	0.0015159	0.00520931	0.00484198	0.00502302	0.0048245	0.00514757	0.00515407	0.00142394	0.00144495	0.00121418	0.00129813	0.00131037	0.0014157	0.00379128	0.00356555	0.0038611	0.00338787	0.0035558	0.00342189
Var-1181	152.047	0.835507	0.0142747	0.0126359	0.0113218	0.0135314	0.0173596	0.0125668	0.0109225	0.0117392	0.0117035	0.0117965	0.0134588	0.0107916	0.0133914	0.0121522	0.00961229	0.00915752	0.0136309	0.0137507	0.0133386	0.0114683	0.0107517	0.00962709	0.00955439	0.0138118
Var-1182	299.168	0.721527	0.00098743	0.00153055	0.00151685	0.00152178	0.00223296	0.0013197	0.00170493	0.00224425	0.00334587	0.00183251	0.00172589	0.00110251	0.00306191	0.00261499	0.00184743	0.00218423	0.0025591	0.00192226	0.00285809	0.00172112	0.00377058	0.00134482	0.00164335	0.00276458
Var-1183	376.042	0.772454	0.000619503	0.000781429	0.000483751	0.000794501	0.00100013	0.00111943	0.00159621	0.00194703	0.00190258	0.00139325	0.00171558	0.00175209	0.00133464	0.00131014	0.00164095	0.00146822	0.0012652	0.00154711	0.00275158	0.00198581	0.0024952	0.00222538	0.00223871	0.00255375
Var-1184	391.03	1.41502	0.000343869	0.000275306	0.00107262	0.00179976	0.00106598	0.00215199	0.00318518	0.00399057	0.00401493	0.00333482	0.00352871	0.00358893	0.00331981	0.00228971	0.00240909	0.00285128	0.00317206	0.00282576	0.00500127	0.00372473	0.00480312	0.00379885	0.00347051	0.00623297
Var-1185	565.335	10.7907	0.167288	0.147089	0.151191	0.141278	0.171299	0.156832	0.223739	0.249695	0.297326	0.233986	0.248805	0.234742	0.203402	0.212816	0.1823	0.166479	0.204318	0.183617	0.315191	0.272335	0.295283	0.249095	0.253185	0.35293
Var-1186	558.307	9.29985	0.0202501	0.0197453	0.0205723	0.0176859	0.0176605	0.0103199	0.0262523	0.0304355	0.0292135	0.0244806	0.0258435	0.0211981	0.0390583	0.0357235	0.0400152	0.0419626	0.0272308	0.0240572	0.0303723	0.0249279	0.0355423	0.0294095	0.0296882	0.0292931
Var-1187	403.151	0.836211	0.00110647	0.00397646	0.00123674	0.00378948	0.00410292	0.00577738	0.0074488	0.00990068	0.0109189	0.00667093	0.00784612	0.00828039	0.0114496	0.00708595	0.0133878	0.00629554	0.00606864	0.0112119	0.0160323	0.0104332	0.0160651	0.015415	0.0141985	0.0144299
Var-1188	295.083	0.77881	0.00084365	0.00142674	0.000836988	0.00138039	0.0022119	0.00174688	0.0025045	0.00704699	0.00630513	0.0069332	0.00643353	0.00660998	0.00261553	0.00244305	0.00232339	0.00189358	0.00276321	0.00307577	0.00729299	0.00585556	0.00574432	0.0063881	0.00711537	0.00619232
Var-1189	490.295	10.8568	0.00159992	0.00183018	0.00120206	0.00152519	0.00124569	0.0012432	0.0105365	0.0145604	0.0152284	0.0121269	0.0133862	0.0105706	0.00250943	0.00263987	0.00219728	0.00201488	0.00184312	0.00198974	0.0184869	0.014832	0.0205394	0.0130226	0.0140699	0.0173289
Var-1190	165.075	2.40975	0.0531748	0.0530118	0.0556137	0.0547296	0.0620094	0.0497838	0.0480569	0.0506345	0.0552777	0.0478579	0.0503914	0.0473422	0.0609146	0.0572169	0.0449853	0.0440229	0.0607519	0.0534366	0.0416715	0.0385348	0.0412777	0.0366517	0.0367719	0.041458
Var-1191	360.058	0.774905	0.000960228	0.000935153	0.000871163	0.000828191	0.00157552	0.00159417	0.00382075	0.00398428	0.00366185	0.00333672	0.0034441	0.00381143	0.00193939	0.0017912	0.00238084	0.00227401	0.00177596	0.00203185	0.00569157	0.00476204	0.00544136	0.00565004	0.00590063	0.00492048
Var-1192	580.226	11.5141	0.000390382	0.000350152	0.000482703	0.000358469	0.00055411	0.000460575	0.000859097	0.00105343	0.00123684	0.000908091	0.00104254	0.00104847	0.000713744	0.000665579	0.000564049	0.0004877	0.000643517	0.000508698	0.00125003	0.0011314	0.00141164	0.000978821	0.00100501	0.001459
Var-1193	1082.64	10.112	0.0034776	0.00340112	0.00388707	0.00382075	0.00388693	0.00249208	0.00832421	0.00991232	0.0109164	0.00906079	0.00932343	0.0088606	0.00344588	0.0028737	0.00270258	0.00264658	0.00312487	0.00349455	0.0110734	0.00951032	0.0107818	0.0078878	0.0078536	0.0114981
Var-1194	564.331	10.7907	0.565106	0.497822	0.509019	0.476132	0.580404	0.526778	0.759357	0.829334	0.988376	0.783164	0.831184	0.823464	0.681052	0.711118	0.612539	0.560433	0.686964	0.622795	1.03188	0.884695	1.15713	0.840928	0.851647	1.19589
Var-1195	1080.64	10.1151	0.0414654	0.0388467	0.0476458	0.0437964	0.0470997	0.027233	0.0979919	0.117217	0.132021	0.109461	0.113932	0.102718	0.0379078	0.0330058	0.0317708	0.0304795	0.034789	0.0393415	0.129594	0.111229	0.130128	0.0936156	0.0984053	0.134567
Var-1196	594.232	5.03358	0.00627405	0.0053775	0.00610024	0.00501001	0.00546742	0.00620952	0.000476305	0.000626564	0.000840551	0.00049884	0.000611107	0.000552121	0.00485862	0.00457484	0.00438389	0.00458475	0.00583625	0.00554001	0.000792397	0.000634529	0.00066861	0.000676748	0.000604907	0.000539147
Var-1197	887.554	9.85591	0.0033632	0.00324637	0.00328247	0.00270358	0.00315507	0.00227812	0.00461224	0.00589621	0.00621004	0.00461938	0.0049121	0.00400769	0.00395443	0.00453387	0.00363475	0.0039737	0.00468846	0.00370799	0.00833636	0.00579664	0.00783524	0.00460648	0.00435503	0.00687109
Var-1198	729.295	4.70483	0.00116026	0.00096357	0.00122412	0.000956485	0.000900818	0.00108338	0.00192531	0.00163174	0.00203702	0.00163185	0.00175689	0.00157122	0.000881905	0.000728721	0.000915585	0.000927494	0.00089657	0.000811157	0.00119768	0.00113263	0.00128695	0.0010055	0.00109425	0.00127752
Var-1199	556.319	11.6131	0.0128244	0.0113273	0.0122162	0.0110112	0.0138654	0.0127851	0.0167786	0.0193108	0.0229038	0.0159137	0.017207	0.0168175	0.0172487	0.0168199	0.0143255	0.0129127	0.015805	0.015661	0.0191163	0.0166141	0.0193247	0.0140878	0.0147593	0.0215543
Var-1200	1111.59	10.3549	0.000267404	0.000225287	0.000592103	0.000404467	0.000517607	0.000508593	0.0016281	0.00116098	0.00184482	0.00142723	0.00146217	0.00167776	0.000790362	0.000902282	0.000657395	0.000561014	0.000798441	0.000612127	0.000890498	0.000927618	0.00110075	0.0008744	0.000729403	0.0011686
Var-1201	361.092	1.28572	0.0140724	0.0132213	0.0132459	0.0133119	0.014222	0.0104488	0.00201942	0.00226761	0.00251229	0.00210555	0.00193813	0.00229858	0.0144296	0.0122611	0.00922451	0.0101753	0.0140613	0.0127198	0.00268441	0.00230654	0.0028069	0.00237099	0.0021923	0.00295484
Var-1202	415.13	4.77743	0.000432487	0.000326204	0.00170056	0.000386824	0.00214359	0.00174888	0.000757271	0.000660778	0.000827555	0.000549391	0.0006959	0.000600647	0.00247654	0.00286141	0.00265719	0.00371197	0.00228776	0.00235946	0.000641569	0.0006221	0.000619416	0.000654046	0.000551518	0.000699293
Var-1203	1081.64	10.1147	0.0141928	0.0132074	0.0160857	0.0147285	0.0157863	0.00901167	0.0327835	0.039948	0.0434634	0.0367982	0.0383846	0.0350157	0.0128959	0.0113678	0.0107779	0.0102611	0.0113066	0.0133065	0.0445564	0.0372564	0.042579	0.0309676	0.0327631	0.0450468
Var-1204	414.126	4.77101	0.00212167	0.00222405	0.00224111	0.00220743	0.00220929	0.00175415	0.00344818	0.00303877	0.00346414	0.00296461	0.00342315	0.0032255	0.00216283	0.0021421	0.00179632	0.00186636	0.00206016	0.0019233	0.00378151	0.00290163	0.0034851	0.00325764	0.00324056	0.00314254
Var-1205	613.304	10.0203	0.00139493	0.00301132	0.00172389	0.00308859	0.00149148	0.00424329	0.00114633	0.00180991	0.0010893	0.00121472	0.00188652	0.00105815	0.00336532	0.00635769	0.00438489	0.00623257	0.00669612	0.00657796	0.00319213	0.00207575	0.00205943	0.00216996	0.00203756	0.00209791
Var-1206	229.085	1.31688	0.00136046	0.00145195	0.00133789	0.0015299	0.00191898	0.00167355	0.000972956	0.000907618	0.00132472	0.000987636	0.00104265	0.00097371	0.00232933	0.0022225	0.00172448	0.00192127	0.00237353	0.00221918	0.0012182	0.00143087	0.00202011	0.00118579	0.00132345	0.00119283
Var-1207	1049.62	10.4734	0.000524536	0.000467952	0.000570823	0.000553297	0.000608141	0.000638887	0.00109095	0.00129762	0.00146994	0.0011815	0.00122656	0.00117922	0.000780713	0.000836091	0.00070638	0.000686499	0.000793627	0.000750619	0.00130918	0.00115878	0.00139051	0.00107377	0.00106281	0.00173861
Var-1208	668.276	10.5148	0.000647661	0.000541609	0.000801586	0.000714399	0.000954588	0.000738763	0.000570795	0.000712651	0.000770663	0.000764292	0.00072781	0.000676032	0.00114864	0.00100176	0.000905873	0.000835325	0.00107157	0.00101369	0.000935762	0.000966394	0.000958407	0.000562594	0.000721708	0.00109175
Var-1209	1041.6	10.7359	0.00205785	0.00175135	0.00219683	0.00182123	0.00207301	0.00145884	0.00285615	0.00302878	0.0035269	0.00267341	0.00286956	0.00279765	0.00196741	0.00187711	0.00176925	0.00163589	0.00176132	0.00189479	0.00310124	0.00266432	0.00332482	0.00273754	0.0024266	0.0035592
Var-1210	616.311	4.1622	0.0201109	0.0206458	0.0199452	0.0203012	0.0239352	0.0168522	0.00142962	0.00129771	0.00215761	0.00140194	0.00150063	0.00129593	0.0194907	0.0212914	0.017724	0.0190664	0.0189402	0.0170264	0.00155846	0.00200247	0.00444966	0.0011637	0.00115299	0.00167917
Var-1211	903.539	10.4023	0.000363042	0.000429318	0.000326747	0.000359614	0.000388655	0.000344317	0.00321385	0.0030089	0.00373018	0.00290476	0.00329956	0.0032977	0.000532847	0.000724533	0.000532755	0.0004695	0.000495716	0.000459779	0.00351993	0.00290824	0.00396834	0.00347899	0.00375595	0.0039282
Var-1212	594.278	10.2785	0.00309626	0.00275718	0.00531323	0.00438987	0.00510043	0.00530158	0.0171451	0.0171328	0.017807	0.0152575	0.0126492	0.0144964	0.00725269	0.0070888	0.00671016	0.00621319	0.00719048	0.00623335	0.0110521	0.0112895	0.0123902	0.010222	0.0106029	0.013905
Var-1213	526.272	9.68125	0.00550593	0.00557107	0.0069549	0.00677587	0.00644462	0.00385619	0.023941	0.0302759	0.0299073	0.0264809	0.0261782	0.0232134	0.00505636	0.0045649	0.00431705	0.00409707	0.00456747	0.00552164	0.026701	0.0223525	0.0251959	0.0202072	0.02095	0.0270036
Var-1214	427.263	10.7658	0.00157843	0.00159851	0.00178233	0.00177858	0.00166087	0.00214752	0.00659146	0.00630107	0.00639507	0.00587727	0.00677862	0.00625398	0.00175907	0.00142335	0.000825643	0.0011339	0.00159241	0.00150189	0.00447303	0.0066788	0.00606766	0.00367014	0.00431867	0.0059135
Var-1215	354.074	1.02261	0.0019969	0.000872279	0.00216963	0.001607	0.00248965	0.00289777	0.00715552	0.0100313	0.0102949	0.00685013	0.00974183	0.0105518	0.0037007	0.00387046	0.0034774	0.00329046	0.00275654	0.00355278	0.0158758	0.0163168	0.0147038	0.0144294	0.0123	0.0156762
Var-1216	752.591	12.3436	0.00355205	0.00355029	0.0023034	0.00244939	0.00305764	0.00224643	0.000638188	0.000844808	0.000606536	0.000450817	0.000733541	0.000599634	0.00146385	0.00130701	0.00197477	0.00278736	0.00153793	0.00192619	0.00156808	0.00153172	0.000771447	0.000962638	0.00123437	0.000812992
Var-1217	445.131	4.21562	0.00146213	0.0013427	0.00133908	0.00130919	0.00157443	0.00121402	0.00195431	0.00206328	0.00192244	0.00190091	0.00193452	0.0020239	0.00150689	0.0012687	0.000746677	0.000591924	0.00139429	0.00116165	0.00158222	0.00131837	0.00173804	0.00116676	0.00130424	0.00172222
Var-1218	285.245	13.8126	0.0196243	0.0125789	0.0161945	0.0105789	0.00774121	0.0133748	0.0080011	0.00966784	0.0100509	0.00714601	0.00821453	0.00764692	0.00564086	0.00507096	0.0107646	0.0116038	0.00513024	0.0051313	0.00642098	0.00424565	0.00434646	0.00295464	0.00285175	0.00491594
Var-1219	145.014	1.24716	0.0701134	0.0839945	0.0714175	0.0889663	0.0953602	0.0648794	0.207273	0.265302	0.264182	0.21275	0.29111	0.174105	0.162188	0.142985	0.0851452	0.0848233	0.167736	0.13861	0.272784	0.243101	0.295943	0.198042	0.208881	0.312003
Var-1220	991.58	10.1469	0.00735331	0.00615406	0.0121791	0.0079741	0.0152699	0.00921674	0.0357803	0.0440508	0.0466966	0.0365108	0.0400188	0.0353997	0.00826961	0.00639415	0.00531188	0.00481096	0.00524911	0.00626008	0.0422054	0.0278215	0.0335058	0.031653	0.0341272	0.0420873
Var-1221	364.121	1.35489	0.00307844	0.00258597	0.00326325	0.0027593	0.00278201	0.00258769	0.000676119	0.000507102	0.000741024	0.000665907	0.000366543	0.000683767	0.00300562	0.0030357	0.00253166	0.00263434	0.00262036	0.00222131	0.000900415	0.00102243	0.00149329	0.00128238	0.00123054	0.000951258
Var-1222	728.153	4.22454	0.004097	0.0041083	0.00502374	0.00466994	0.00344302	0.00434266	0.0055301	0.00549734	0.00607159	0.00489582	0.00506826	0.00412614	0.00227606	0.00338092	0.00354373	0.00399148	0.00318664	0.00223415	0.00505478	0.00430857	0.00441832	0.00362749	0.00428071	0.00531965
Var-1223	815.567	9.21486	0.00092626	0.00131984	0.000811454	0.00107673	0.00105733	0.0011492	0.00714818	0.0050852	0.00543582	0.00600581	0.00678256	0.00732262	0.000828135	0.000845905	0.00066884	0.000782844	0.00076265	0.000672324	0.00340365	0.00346037	0.0029386	0.00326167	0.00383161	0.00248414
Var-1224	246.036	1.26382	0.00088384	0.00152266	0.000969075	0.00139962	0.00138156	0.00166479	0.00269086	0.00302572	0.00295232	0.00280128	0.00260585	0.00215334	0.00186884	0.00237892	0.00184554	0.00209781	0.00229912	0.00223435	0.00191113	0.0017458	0.00136136	0.00172926	0.00167689	0.00170067
Var-1225	567.351	11.5982	0.12609	0.112069	0.109729	0.0991177	0.131705	0.129693	0.17937	0.179728	0.224026	0.171537	0.177501	0.181179	0.156386	0.164407	0.147993	0.147233	0.159962	0.149498	0.225948	0.193222	0.234335	0.183586	0.188467	0.247552
Var-1226	1148.53	4.58774	0.00251546	0.0028519	0.00274835	0.00284149	0.00338803	0.00266309	0.00278155	0.00237312	0.00319415	0.00298142	0.00229973	0.00281842	0.0029436	0.00305991	0.00217473	0.00237873	0.00277252	0.00259513	0.00227293	0.00244311	0.00304642	0.00189856	0.00254458	0.00227445
Var-1227	639.28	11.5322	0.00112725	0.00111505	0.00113624	0.00107543	0.00137598	0.00131182	0.00227448	0.00138234	0.00174491	0.00218238	0.00143728	0.0022788	0.00169628	0.00174612	0.00155069	0.00117426	0.00160562	0.00162031	0.00166254	0.00115167	0.00135879	0.00091774	0.000999544	0.00309303
Var-1228	581.322	10.7987	0.00617607	0.00576203	0.00608558	0.00566288	0.00759207	0.0061553	0.0113103	0.0130072	0.0148418	0.0117947	0.0124829	0.0123313	0.00833914	0.00860333	0.00685052	0.00635729	0.00802081	0.00772633	0.0148483	0.0129366	0.0160171	0.0118304	0.012075	0.0168214
Var-1229	771.356	5.25419	0.00126013	0.00122905	0.00144268	0.00126747	0.00167225	0.0013461	0.00128904	0.00120501	0.00133551	0.00125817	0.00102832	0.0011498	0.00129484	0.00155543	0.0011541	0.00122942	0.00127948	0.00122029	0.0010444	0.00126508	0.00156844	0.000905349	0.00109359	0.000972645
Var-1230	1009.47	4.97137	0.00437161	0.00421516	0.00504785	0.00413929	0.00342616	0.00352753	0.00670256	0.00843479	0.00932579	0.00718396	0.00874655	0.00610295	0.00322991	0.00292697	0.00332661	0.00389841	0.00371125	0.00310187	0.00706866	0.00496938	0.00737418	0.00537616	0.00502479	0.00684753
Var-1231	1008.46	4.97137	0.00833348	0.00808696	0.00922301	0.00825101	0.00617471	0.00653801	0.0121114	0.0153347	0.0178361	0.0126803	0.0163294	0.0110464	0.00617129	0.0054828	0.00620069	0.00735976	0.0067737	0.00526151	0.0123878	0.0087639	0.0130844	0.0102373	0.00912864	0.0124779
Var-1232	492.311	11.6907	0.000801004	0.000826693	0.000644839	0.000632258	0.000852327	0.000598774	0.00414584	0.00485567	0.00576834	0.00414125	0.00480881	0.00498981	0.00109153	0.0011406	0.00102035	0.00104716	0.000841139	0.000897193	0.0080227	0.00615532	0.00847158	0.00665275	0.00654732	0.00848047
Var-1233	889.558	9.85599	0.000505975	0.000498236	0.000534445	0.000456666	0.000510248	0.000361032	0.000694674	0.000915498	0.000994936	0.000689697	0.000759446	0.000452862	0.000601718	0.000736928	0.000603801	0.000579844	0.000710506	0.000545627	0.00126464	0.000898029	0.00120942	0.000715403	0.000730257	0.00105314
Var-1234	239.13	10.0534	0.00462676	0.00300114	0.00326154	0.00312066	0.00393595	0.00339405	0.00340999	0.00368407	0.0045492	0.00355204	0.00352616	0.00371395	0.00476426	0.00491334	0.00410171	0.00392444	0.00494387	0.00476712	0.0055416	0.00463639	0.00594558	0.00395936	0.00390422	0.00591873
Var-1235	888.557	9.85581	0.00163494	0.00160231	0.00160769	0.00131768	0.00147916	0.0010583	0.00219327	0.00311669	0.00304454	0.0022392	0.00254121	0.00196142	0.00187954	0.00226144	0.00179998	0.00197873	0.00215566	0.00171346	0.00406482	0.00277631	0.00369222	0.00225951	0.00209743	0.00325233
Var-1236	299.081	1.44518	0.0018145	0.00146116	0.00200487	0.00144065	0.00170359	0.00154267	0.00330572	0.00397254	0.00460514	0.0031227	0.00376392	0.00243563	0.0024267	0.00256057	0.00175849	0.001777	0.00232675	0.00191407	0.00442516	0.00365978	0.00471433	0.00263214	0.00285116	0.00467089
Var-1237	892.494	6.39627	0.00079033	0.000867014	0.000857412	0.000739394	0.000656983	0.000700591	0.00271111	0.00300718	0.0034972	0.00301894	0.00335959	0.00244203	0.000731684	0.000745468	0.000448018	0.000688732	0.000707238	0.000626479	0.00217885	0.00258205	0.00219373	0.00235721	0.00251982	0.00212992
Var-1238	189.077	5.646	0.00247102	0.00234414	0.0033819	0.00293155	0.00327479	0.00250525	0.00974322	0.013008	0.0153358	0.0114852	0.0154541	0.00923564	0.00460765	0.00400119	0.0033698	0.00439711	0.00393645	0.00337498	0.0127887	0.0119645	0.0134582	0.00879693	0.00914876	0.0114378
Var-1239	294.07	0.795981	0.00678835	0.00798235	0.00635523	0.00709184	0.0104373	0.0126457	0.0434898	0.0448358	0.0409488	0.0397733	0.0390943	0.0501379	0.0135171	0.0140871	0.0170203	0.0168502	0.0120482	0.0147232	0.066312	0.0549574	0.0582854	0.0664234	0.0676212	0.0608229
Var-1240	349.161	0.848239	0.00614492	0.00732814	0.00844838	0.00738601	0.00832006	0.00774059	0.0152827	0.0170735	0.0172902	0.0151089	0.0147842	0.0131264	0.0109472	0.0107595	0.0106018	0.0108815	0.00946295	0.00936467	0.0185835	0.0171879	0.0191457	0.0156604	0.0172958	0.0190591
Var-1241	433.999	0.771612	0.000310805	0.000338793	0.000220123	0.000334042	0.000754291	0.000793708	0.00150811	0.00144773	0.00147515	0.0012249	0.00127695	0.00152742	0.00084378	0.000731558	0.00105159	0.000766278	0.000922755	0.00113379	0.00206582	0.00176371	0.00194408	0.00181069	0.00209033	0.00233831
Var-1242	568.354	11.5	0.0248533	0.0220261	0.0203062	0.0192348	0.0259949	0.0250754	0.0402779	0.0487442	0.0436096	0.0444812	0.035018	0.044327	0.0304934	0.0322615	0.0286072	0.0277179	0.0309806	0.0289843	0.059532	0.0518269	0.0593305	0.0467394	0.0485559	0.0626379
Var-1243	370.125	0.742876	0.000893374	0.000858244	0.000866023	0.000991477	0.00127133	0.00117266	0.00231624	0.00273437	0.00309638	0.00234891	0.00263542	0.00236718	0.00149581	0.00137517	0.00161197	0.00163357	0.00129496	0.00153082	0.00351679	0.00290636	0.0036213	0.00326253	0.00308406	0.00325243
Var-1244	215.057	5.78724	0.00132495	0.00158645	0.00206904	0.00220608	0.00203984	0.00147914	0.0278832	0.0345508	0.0373675	0.0300193	0.0370457	0.0270104	0.00126023	0.00153356	0.00119323	0.00154298	0.00145673	0.00139487	0.0211954	0.0170849	0.0167699	0.00810275	0.00947388	0.0218089
Var-1245	563.995	10.1162	0.00111311	0.00104994	0.00109478	0.00106982	0.00116763	0.000778313	0.00179065	0.0021319	0.00244345	0.00198714	0.00196157	0.00202652	0.00114408	0.000994928	0.000917223	0.000840843	0.00102459	0.00109709	0.00272542	0.00222649	0.00252299	0.00187399	0.00193062	0.00297891
Var-1246	202.055	4.75146	0.00381569	0.00374202	0.00460702	0.00443916	0.00543369	0.00413852	0.00160779	0.00150879	0.00185296	0.00150771	0.00192415	0.00135367	0.00608409	0.00681968	0.00476964	0.00499756	0.00653342	0.00507003	0.00213806	0.00229022	0.00230377	0.00192221	0.00159432	0.0023345
Var-1247	296.232	12.7884	0.000557382	0.000508865	0.000480847	0.000518181	0.000483071	0.000687291	0.00191877	0.00210562	0.00221721	0.00182264	0.00166799	0.00191861	0.000926784	0.00102326	0.00132537	0.00161929	0.000935292	0.000956137	0.00515207	0.00355808	0.00400107	0.00316678	0.00349842	0.00412021
Var-1248	1136.56	4.68671	0.00168322	0.00186729	0.00202533	0.00177564	0.00136246	0.00149681	0.00307732	0.00386189	0.00452209	0.00310336	0.0041121	0.00256238	0.00145707	0.00124251	0.00142194	0.00159825	0.00143761	0.00110615	0.00313248	0.00202934	0.00355078	0.00227155	0.00215003	0.00294321
Var-1249	223.073	4.61601	0.025805	0.0308567	0.0155473	0.020616	0.0317236	0.0341124	0.0734598	0.0936462	0.061288	0.0981685	0.0579247	0.0885002	0.0472025	0.0403678	0.0360073	0.0369922	0.0469533	0.0434331	0.179477	0.102841	0.191969	0.163701	0.175314	0.134421
Var-1250	395.11	1.28429	0.000914101	0.00071299	0.000752664	0.000660556	0.000876284	0.000923555	0.000663482	0.000555541	0.000622839	0.000708693	0.000512264	0.000771198	0.000683098	0.000713205	0.000688104	0.000728686	0.000734623	0.000627594	0.000663943	0.000397104	0.00073726	0.000617963	0.000664231	0.000762854
Var-1251	729.156	4.22095	0.00121382	0.00123037	0.00148485	0.00136423	0.000996067	0.00129839	0.00170009	0.0017004	0.00192475	0.00157948	0.00154282	0.00120439	0.000762687	0.000992828	0.00110121	0.00119281	0.00102794	0.000718876	0.0014795	0.00127627	0.00130737	0.00122677	0.0012601	0.00165106
Var-1252	489.222	4.26542	0.00429041	0.0039584	0.00600283	0.00453082	0.00539657	0.00434775	0.00763466	0.00804161	0.0087495	0.00705792	0.00835431	0.00678142	0.00500378	0.0043021	0.00394268	0.00407889	0.0046297	0.00410744	0.00706313	0.00750049	0.0083141	0.00753725	0.00728168	0.00736012
Var-1253	491.299	10.953	0.000393113	0.000529484	0.000438965	0.000404022	0.000481715	0.000277894	0.00292932	0.00355021	0.00423001	0.00309582	0.00366848	0.00324269	0.000753448	0.000657471	0.000558111	0.000523695	0.000541202	0.000528692	0.00545977	0.00415104	0.00566538	0.00411201	0.00428142	0.00599026
Var-1254	334.058	4.19577	0.00759082	0.00703395	0.00914555	0.0077228	0.0124911	0.0091811	0.00788745	0.00565974	0.00893024	0.00554358	0.0090361	0.00754866	0.0152267	0.0148984	0.0104795	0.00942422	0.0151339	0.0104092	0.0115727	0.0101977	0.0129099	0.00915249	0.00926096	0.0155857
Var-1255	1137.56	4.68657	0.00104518	0.00120025	0.0012545	0.00108583	0.000902939	0.000962305	0.00197873	0.00240993	0.00287009	0.00202213	0.00257756	0.00176038	0.000905652	0.000872922	0.000835085	0.00105722	0.000898186	0.000792489	0.00191154	0.00129724	0.00230214	0.00134604	0.00133337	0.00183841
Var-1256	605.358	11.4211	0.00131201	0.00135117	0.00125024	0.00122803	0.00147944	0.00132692	0.00145972	0.0017291	0.00191804	0.00155333	0.00147526	0.00159244	0.00179232	0.00181836	0.00150446	0.00136441	0.00168002	0.0017099	0.00198299	0.00157726	0.00199691	0.00161882	0.00135985	0.00241406
Var-1257	160.062	0.891008	0.0145859	0.016396	0.0136032	0.0156372	0.0182584	0.0165008	0.012445	0.0137437	0.0143224	0.0128741	0.0141197	0.0130337	0.0215842	0.0203791	0.019427	0.0208329	0.022028	0.0215888	0.0148277	0.0133734	0.0148125	0.0143054	0.0148999	0.0176602
Var-1258	388.174	4.55344	0.00135264	0.00146933	0.00160816	0.00155616	0.00166509	0.0017957	0.00117053	0.00100769	0.00113394	0.000954893	0.000856298	0.000936452	0.00231864	0.00230074	0.00275707	0.00306838	0.00222653	0.00235501	0.00105047	0.00101726	0.00123776	0.00116328	0.00102802	0.000891641
Var-1259	1597.95	10.1085	0.00876002	0.00792853	0.0103526	0.00957341	0.009663	0.00446344	0.0243411	0.0292252	0.0324258	0.0277352	0.0276447	0.0253187	0.0070859	0.0073258	0.00566163	0.00545271	0.00722794	0.00657023	0.0313578	0.0266158	0.0294108	0.0217331	0.023254	0.0318837
Var-1260	366.252	13.8656	0.00125911	0.00139205	0.00102145	0.00113485	0.00213951	0.00135922	0.00148435	0.00212108	0.00238789	0.00165657	0.00162755	0.0016636	0.00213071	0.00210612	0.00182592	0.00201915	0.00190139	0.00194606	0.00323205	0.00241323	0.00217472	0.00126485	0.00131724	0.00207588
Var-1261	429.262	10.7682	0.000470964	0.000557358	0.000633106	0.000522258	0.000549167	0.000813464	0.00218106	0.00193336	0.00206676	0.0017953	0.00213754	0.00207336	0.000468836	0.000428201	0.000264981	0.000368711	0.000543945	0.000450157	0.00147224	0.00217437	0.00198747	0.00107485	0.00121191	0.00179743
Var-1262	531.289	10.4791	0.00128919	0.00110434	0.00132978	0.00128468	0.00158622	0.00132726	0.00261236	0.0025937	0.00319994	0.00252278	0.00274599	0.00273991	0.00180084	0.00177321	0.00150526	0.00141161	0.00164335	0.00162897	0.00290071	0.00249315	0.0029038	0.00216413	0.00208014	0.00299858
Var-1263	179.083	4.61602	0.00455558	0.00577085	0.00289497	0.00385642	0.00581533	0.00637568	0.0122642	0.0161064	0.0112585	0.017364	0.0106614	0.0153983	0.00877253	0.00744691	0.00677269	0.00687821	0.00848888	0.0078532	0.031324	0.0177826	0.0333625	0.0277874	0.0289168	0.0242223
Var-1264	1088.7	11.4969	0.0175047	0.0166011	0.0152836	0.0142206	0.0198756	0.0219451	0.0285104	0.0532541	0.0546121	0.0256735	0.0472745	0.043124	0.0238066	0.0268792	0.0255808	0.0250634	0.0243285	0.0231422	0.0614426	0.0513429	0.060514	0.0492839	0.0530873	0.0608372
Var-1265	1158.51	5.0651	0.000971154	0.00111826	0.00104847	0.00114283	0.00134726	0.00107907	0.00107101	0.000834217	0.00104129	0.00115778	0.000883008	0.000953319	0.00114463	0.00116392	0.000902674	0.000922604	0.00102481	0.00108236	0.00076703	0.000784932	0.000961429	0.000590016	0.000884769	0.000639893
Var-1266	252.108	5.77067	0.000613522	0.00217938	0.000374517	0.0012696	0.000981254	0.00357665	0.00132346	0.00130784	0.000389654	0.00102707	0.00274068	0.00137109	0.00187513	0.0038656	0.00340628	0.00418373	0.00484331	0.0047688	0.00376765	0.00374543	0.00200253	0.006547	0.00504609	0.00268633
Var-1267	1023.6	10.4728	0.000936647	0.000855241	0.00103575	0.000959355	0.00120148	0.0011462	0.00233492	0.00249673	0.00272667	0.00235661	0.00221472	0.00243903	0.00133523	0.00147481	0.00124478	0.00124765	0.00141081	0.00128829	0.00243615	0.00206547	0.0023907	0.00191389	0.00188578	0.00267385
Var-1268	515.289	7.64631	0.0204811	0.0211207	0.0216743	0.0222227	0.0258772	0.0217932	0.0209037	0.0208617	0.0236481	0.0244171	0.020343	0.0208528	0.021633	0.0232804	0.0192675	0.0208369	0.0216593	0.0212668	0.0219684	0.0214824	0.0236384	0.0165859	0.0218698	0.021183
Var-1269	163.043	1.5342	0.000420658	0.00340482	0.00429586	0.00397344	0.000397998	0.00440898	0.00317632	0.00337343	0.00321462	0.00312806	0.00336665	0.00276972	0.00606231	0.00636933	0.00668984	0.00735656	0.00517677	0.00494396	0.00338031	0.0027255	0.0031247	0.00276658	0.00265726	0.00359271
Var-1270	313.101	4.65476	0.00321218	0.00379884	0.00389489	0.0042553	0.00594096	0.00500907	0.00327545	0.00328717	0.00302116	0.00229683	0.00285136	0.00279556	0.00661242	0.00650244	0.00522614	0.0054666	0.00690949	0.00636331	0.00639922	0.00563687	0.00585547	0.00470772	0.00517197	0.00589161
Var-1271	1010.47	4.97057	0.00150257	0.00151008	0.00160586	0.00154262	0.00119137	0.00111235	0.00216578	0.00287251	0.00317319	0.0023383	0.00287905	0.00203366	0.00116426	0.00107099	0.00116311	0.0013779	0.00122281	0.00104511	0.00226032	0.00167044	0.00251924	0.00182444	0.00163547	0.00225777
Var-1272	578.22	11.4253	0.00186411	0.00135076	0.00231588	0.00187048	0.00333524	0.00238697	0.00795574	0.0112799	0.0111396	0.0089184	0.00994452	0.0077266	0.00236219	0.00452573	0.00347264	0.00281387	0.00365225	0.0034895	0.0121394	0.0104363	0.0112312	0.00845311	0.00874059	0.0116231
Var-1273	206.083	5.94707	0.0108633	0.0111126	0.0112948	0.0113507	0.0128246	0.0123183	0.00565397	0.00550545	0.00497983	0.00512971	0.00564747	0.00563712	0.0106627	0.0102173	0.00941958	0.0113615	0.0114435	0.0104776	0.00384265	0.00363766	0.00355648	0.0041363	0.00338534	0.00375688
Var-1274	224.076	4.61526	0.00316919	0.00378186	0.00190457	0.00243461	0.00361446	0.0041971	0.0089198	0.0113822	0.00739207	0.0117621	0.00741366	0.0104064	0.00558932	0.00473482	0.00439758	0.00457019	0.00539192	0.0052334	0.0205301	0.0123565	0.0216978	0.0184385	0.0202298	0.0159972
Var-1275	164.071	2.41371	0.566436	0.554384	0.571843	0.562702	0.636701	0.510979	0.488534	0.503617	0.525315	0.487611	0.506832	0.47964	0.638313	0.620671	0.4332	0.460121	0.641392	0.557286	0.424899	0.38996	0.412565	0.369661	0.362381	0.405961
Var-1276	283.161	0.673	0.00142703	0.00152263	0.00188307	0.00164179	0.00173084	0.00149765	0.00149832	0.00159493	0.00227358	0.00154455	0.00168219	0.00118157	0.0021625	0.00247258	0.00181872	0.00189842	0.00217329	0.00183282	0.00173653	0.0013392	0.00212005	0.00121766	0.00126744	0.00170741
Var-1277	816.57	9.21486	0.000448729	0.000653122	0.000445317	0.000628776	0.000571283	0.000664039	0.00386447	0.00271116	0.00310854	0.00326995	0.00361821	0.00419355	0.000468956	0.000427074	0.000358084	0.000453545	0.000459118	0.00042187	0.00182547	0.00192752	0.00156035	0.00174654	0.00203037	0.00136731
Var-1278	566.346	11.5	0.426926	0.376045	0.347557	0.329476	0.443905	0.433785	0.698721	0.848014	0.746475	0.754053	0.793447	0.753978	0.52118	0.558971	0.496604	0.471457	0.531387	0.471903	1.00672	0.885224	1.00655	0.8004	0.825267	1.04916
Var-1279	359.079	4.20008	0.00798222	0.00719517	0.0100668	0.00926003	0.0136115	0.0101949	0.0103327	0.00820825	0.0117518	0.00805438	0.0116402	0.0106062	0.0157667	0.0161934	0.0112054	0.0100026	0.0167468	0.0124254	0.0156908	0.0140759	0.0159617	0.0128165	0.0119365	0.0205369
Var-1280	194.083	10.2228	0.00246236	0.00231268	0.00209187	0.00257231	0.00344501	0.00245263	0.00233019	0.00702531	0.00530783	0.00364747	0.0040405	0.00326635	0.00347107	0.00390965	0.00325398	0.00346256	0.00315202	0.00310938	0.00723263	0.00637598	0.00854578	0.00464912	0.00500398	0.00824062
Var-1281	1596.95	10.1081	0.00953256	0.00855885	0.0112436	0.010279	0.0105963	0.0055735	0.0265174	0.0332979	0.034306	0.0301964	0.0307732	0.0279959	0.00774697	0.00902759	0.00628073	0.00595158	0.00962291	0.00839402	0.0340855	0.0293507	0.0316638	0.0240064	0.0253123	0.0349316
Var-1282	295.229	12.7876	0.00272832	0.00244414	0.00245284	0.00241039	0.00272602	0.00311506	0.0091542	0.0100466	0.0108754	0.00930315	0.0081339	0.00885848	0.00420319	0.00437199	0.00659329	0.00774865	0.00444193	0.00493998	0.025347	0.0167101	0.0184566	0.0142633	0.0169699	0.0200016
Var-1283	1087.7	11.4969	0.0294184	0.0275888	0.0249615	0.0238426	0.0333812	0.037118	0.0471832	0.0890607	0.0907117	0.0434586	0.0779968	0.0724804	0.039667	0.0445211	0.0432135	0.0419599	0.0413281	0.0383008	0.101878	0.0849656	0.100404	0.0811844	0.0888082	0.0986221
Var-1284	630.347	5.13848	0.00141366	0.00138	0.00175274	0.00154395	0.00172709	0.000902924	0.004339	0.0040163	0.00456623	0.00417476	0.00445731	0.00413451	0.00152871	0.00157433	0.00110301	0.00108184	0.00113884	0.00111697	0.0044621	0.00375332	0.00385898	0.00367717	0.00354767	0.00426349
Var-1285	298.076	1.44355	0.0158337	0.0123523	0.0163272	0.0125615	0.0153889	0.0129738	0.0293841	0.0344111	0.0421225	0.0286072	0.0321496	0.0234813	0.0204261	0.0202757	0.0142815	0.0149764	0.0184743	0.0160268	0.0403899	0.0353669	0.043709	0.0258095	0.025596	0.0424813
Var-1286	406.319	9.73468	0.000729563	0.00080132	0.00062151	0.000604119	0.000746492	0.000309345	0.00126906	0.00179707	0.00162227	0.0011848	0.00169773	0.00103604	0.00107543	0.000952806	0.000932589	0.000957935	0.000867445	0.000771827	0.0028778	0.00166387	0.00293416	0.0019026	0.00185045	0.00224414
Var-1287	488.28	10.3532	0.00169636	0.00187112	0.00171248	0.00178946	0.00210676	0.00125691	0.0122812	0.012285	0.0161263	0.0116119	0.0140062	0.0134266	0.00296375	0.00323493	0.00187333	0.00175462	0.00236945	0.00227851	0.0163365	0.0130716	0.0159705	0.0121869	0.0120224	0.018492
Var-1288	728.291	4.70311	0.00265421	0.00206568	0.00289639	0.00213471	0.00184789	0.00241214	0.004577	0.00371312	0.00442241	0.00373058	0.00372781	0.00373281	0.0021001	0.00188571	0.00208866	0.00198925	0.00213812	0.00186075	0.00270329	0.00253121	0.00261038	0.00225207	0.00257364	0.00273831
Var-1289	251.105	5.77053	0.00469385	0.0153019	0.00262173	0.00920681	0.0066013	0.0260603	0.00910823	0.00967898	0.00383902	0.00727876	0.0183406	0.00976687	0.013007	0.0265307	0.0236923	0.0301487	0.0363044	0.0325139	0.0275514	0.0270814	0.0149004	0.0479046	0.0360846	0.017977
Var-1290	1172.56	5.77228	0.0010411	0.000862045	0.00103135	0.000773061	0.00060875	0.000506007	0.000829431	0.00121241	0.00157011	0.000730181	0.000909181	0.000540493	0.000630442	0.000624279	0.000595067	0.000718955	0.000572865	0.000467409	0.000723508	0.000615705	0.00152666	0.000547533	0.000484835	0.000709594
Var-1291	112.986	0.732863	0.000328227	0.000586102	0.000360534	0.00313005	0.0042075	0.00346832	0.0124764	0.0133848	0.0114092	0.0126542	0.014037	0.014556	0.00481319	0.00420793	0.00440852	0.00327764	0.00532938	0.00569034	0.0150101	0.0141603	0.0120571	0.0131397	0.0123936	0.0186716
Var-1292	291.037	1.24005	0.00143064	0.00156823	0.00140599	0.00166966	0.00167597	0.000983457	0.00570582	0.00833847	0.00762408	0.00533847	0.00888303	0.00442596	0.0039072	0.00322144	0.00155565	0.00131789	0.00399436	0.00298289	0.00854878	0.00758345	0.00944268	0.00560866	0.00570298	0.0096564
Var-1293	146.043	0.82235	0.179674	0.158127	0.175848	0.144454	0.179985	0.136735	0.120412	0.142893	0.152933	0.12751	0.134669	0.12615	0.251076	0.211345	0.170814	0.151777	0.229277	0.23005	0.15993	0.147221	0.185311	0.140207	0.146694	0.171825
Var-1294	558.317	11.5158	0.00436276	0.00404516	0.00446768	0.00422488	0.00496163	0.00470419	0.00606439	0.00801413	0.00907912	0.00709505	0.00744491	0.00637243	0.00595843	0.00606621	0.00498274	0.00478392	0.00577931	0.00536067	0.00778122	0.0069689	0.00810978	0.00605057	0.00606413	0.00911703
Var-1295	648.275	4.12683	0.00300826	0.00243253	0.00348848	0.00251637	0.00384867	0.00242741	0.00192488	0.00317159	0.00826163	0.00245867	0.00241706	0.00168368	0.00280876	0.00372738	0.00234813	0.00222035	0.0017984	0.00233823	0.00230652	0.00492661	0.00808933	0.00161171	0.00157918	0.00165437
Var-1296	572.294	11.715	0.00166653	0.00404884	0.00362096	0.00387726	0.00488148	0.00319679	0.0220655	0.0195622	0.020813	0.0160317	0.0161905	0.0160207	0.00655793	0.00510196	0.00505413	0.00491474	0.00559625	0.00479499	0.0158284	0.0110977	0.0130215	0.00882253	0.00989264	0.0152688
Var-1297	547.286	11.5125	0.000731788	0.000559139	0.000478158	0.000500792	0.000606102	0.000488349	0.000592136	0.000686803	0.000814836	0.000697959	0.000665823	0.000719408	0.000915073	0.000867538	0.000569345	0.000541928	0.000841555	0.000775421	0.000835451	0.00070362	0.000980819	0.000421157	0.000520544	0.00108874
Var-1298	360.084	4.19991	0.00127378	0.00107061	0.00154916	0.00150216	0.00227122	0.00160281	0.00155749	0.00135096	0.00200687	0.00135598	0.0018065	0.00163599	0.00259112	0.00249439	0.00186574	0.00153822	0.00254273	0.00204892	0.00242429	0.00223051	0.00259989	0.002039	0.00186876	0.00331882
Var-1299	514.286	7.64696	0.0692661	0.0730071	0.0739644	0.0769949	0.0889351	0.076899	0.070152	0.0695357	0.0806989	0.0816447	0.0681718	0.0707144	0.0731023	0.0791617	0.0665132	0.0722829	0.0738826	0.0718186	0.0735163	0.0733645	0.0808082	0.0562899	0.0743117	0.0726797
Var-1300	145.015	0.901285	0.120644	0.106834	0.133484	0.107947	0.112201	0.0719495	0.208112	0.263205	0.267083	0.195198	0.276937	0.15645	0.253842	0.250469	0.103396	0.104485	0.236615	0.186053	0.313159	0.303436	0.361718	0.217234	0.242157	0.398199
Var-1301	1171.55	5.77375	0.00261996	0.00244838	0.00288995	0.00234209	0.00147965	0.00148703	0.0023901	0.00318768	0.00464689	0.00200382	0.00217472	0.00151286	0.00176254	0.0016087	0.00176206	0.0019538	0.00146178	0.00126804	0.00198108	0.0017488	0.00450952	0.00161593	0.00138223	0.00230228
Var-1302	362.068	1.25895	0.0039152	0.00231121	0.00354457	0.00222072	0.00256683	0.00186022	0.00175701	0.00186282	0.00310523	0.00268418	0.00308138	0.00358072	0.00255866	0.00213801	0.00174644	0.00178826	0.00240844	0.00233946	0.00362903	0.00347745	0.00299641	0.00311021	0.00340926	0.00393208
Var-1303	1157.52	4.85015	0.000689713	0.000746406	0.000828459	0.000701593	0.000958673	0.00073853	0.000903055	0.000818653	0.00107862	0.0010305	0.00101083	0.000937577	0.000867997	0.000821377	0.000628394	0.000677686	0.000796557	0.000745523	0.0010505	0.00106568	0.0011965	0.000851717	0.00109895	0.000905597
Var-1304	453.287	9.21792	0.00714741	0.00599395	0.00447415	0.00487844	0.00550455	0.00520695	0.0182545	0.0165105	0.017953	0.0177103	0.0187694	0.0177118	0.00540444	0.00542287	0.00425407	0.00465765	0.00491162	0.00471544	0.0139832	0.0128406	0.0131487	0.0118161	0.0130131	0.0128264
Var-1305	959.602	11.4246	0.00120258	0.000675916	0.00159091	0.00113077	0.00189979	0.00125212	0.00793541	0.0125548	0.0116464	0.0091257	0.0111377	0.00810067	0.00130011	0.00327092	0.00202144	0.00179445	0.00227548	0.00205211	0.0131004	0.0110452	0.0120298	0.00863103	0.00928724	0.0118703
Var-1306	503.134	4.44003	0.00292198	0.00244929	0.00352736	0.00268734	0.00271211	0.00298019	0.00374465	0.00318181	0.00389614	0.00338372	0.0034596	0.00275006	0.00257543	0.00252617	0.00274208	0.0027504	0.00245293	0.00242264	0.00215102	0.0025079	0.00283146	0.00221033	0.00236965	0.00241151
Var-1307	464.304	8.27485	0.0457267	0.046095	0.0442073	0.0456953	0.0532302	0.0454131	0.0587046	0.0592641	0.0655024	0.0649022	0.0588825	0.0591266	0.0450227	0.0483889	0.0415036	0.045858	0.0451049	0.045282	0.0618138	0.0612143	0.0659337	0.0478116	0.0578089	0.0605812
Var-1308	1561.9	10.9508	0.000459005	0.000352364	0.000462685	0.00037519	0.000550953	0.000471125	0.000891557	0.000663941	0.00108121	0.000687452	0.000722295	0.000853106	0.000588639	0.000637531	0.000573569	0.000549575	0.000614799	0.000476552	0.00063369	0.000720782	0.00079142	0.000852666	0.000769887	0.000831106
Var-1309	955.571	10.7068	0.00392722	0.0042688	0.00502733	0.00324836	0.0048587	0.00312695	0.0241838	0.0312988	0.0323978	0.0256827	0.0268691	0.0226856	0.00674012	0.00813789	0.00452625	0.00400364	0.00611565	0.00518422	0.0318186	0.0263209	0.0294062	0.0204007	0.0211127	0.0307458
Var-1310	147.069	1.35391	0.023711	0.0274342	0.0245545	0.0274833	0.0240093	0.0271152	0.0113983	0.0124832	0.0148829	0.0109196	0.0116584	0.0117845	0.0341928	0.0328587	0.0355912	0.039754	0.0359115	0.0360558	0.0160517	0.0129844	0.0182106	0.0146494	0.0168386	0.0151356
Var-1311	1048.62	10.4725	0.000920941	0.000819296	0.00106904	0.000840168	0.00108504	0.0011852	0.00194194	0.00225136	0.00269241	0.00208867	0.00238372	0.00227198	0.00137133	0.0013478	0.00121024	0.00132379	0.00138123	0.00125741	0.00244654	0.002291	0.00253743	0.00194843	0.00207479	0.00273854
Var-1312	367.246	13.8713	0.00192232	0.00210069	0.00183903	0.00182062	0.00360779	0.00238953	0.00267866	0.00324844	0.00409788	0.00254472	0.00263905	0.00277481	0.00346373	0.00362288	0.00274342	0.00319875	0.00323771	0.003071	0.00494618	0.00405504	0.00383038	0.00211643	0.00235672	0.00356839
Var-1313	420.238	1.30519	0.0291377	0.0332068	0.0315055	0.0359192	0.0561431	0.0314168	0.0082795	0.00799935	0.0107663	0.00875202	0.00909971	0.00742377	0.0624791	0.0538763	0.0428309	0.0333477	0.0628304	0.0558439	0.0151732	0.0133979	0.019883	0.0130849	0.0151751	0.0169763
Var-1314	1099.62	10.4773	0.00109013	0.000861277	0.000878966	0.000760651	0.00102808	0.000909616	0.00140375	0.00157372	0.00190634	0.00142227	0.00145881	0.00109943	0.00116416	0.00117606	0.00108471	0.00105749	0.00111755	0.00116448	0.00182033	0.00142254	0.00177686	0.00121362	0.00138123	0.00204541
Var-1315	1085.67	10.7854	0.0133959	0.012858	0.0127061	0.0115303	0.0148189	0.0144102	0.0231543	0.0263508	0.0314141	0.0246562	0.0249546	0.0253972	0.0168674	0.018308	0.0153244	0.0156188	0.0175431	0.0163023	0.031351	0.0203552	0.033397	0.0250303	0.0257273	0.0273849
Var-1316	540.323	10.4695	0.0188292	0.015569	0.0162468	0.0145782	0.0178342	0.0193377	0.0391589	0.0394758	0.0507603	0.0388699	0.0417854	0.0406114	0.0223534	0.0233631	0.0209951	0.0204211	0.0237881	0.0203741	0.0448765	0.0403398	0.0479846	0.0402519	0.0406731	0.0531031
Var-1317	590.127	1.24085	0.0156617	0.00939935	0.0107579	0.00799082	0.00846754	0.00786398	0.0023008	0.00208443	0.00316207	0.00216817	0.00157236	0.002174	0.00964934	0.00888257	0.00670404	0.00722877	0.00804665	0.00691194	0.00182934	0.00133443	0.00290212	0.00142856	0.00173756	0.001975
Var-1318	421.295	12.3434	0.03874	0.0397882	0.0345983	0.0342616	0.0430839	0.032835	0.0260375	0.0357403	0.0302032	0.027091	0.0404327	0.0349886	0.0324034	0.0299864	0.0340039	0.03769	0.031497	0.0345135	0.052772	0.0383495	0.0393974	0.041686	0.046082	0.0444597
Var-1319	516.288	7.64696	0.00640441	0.00682756	0.00668257	0.00711664	0.00819568	0.00668554	0.0067365	0.0064349	0.00739037	0.00751685	0.00626164	0.00657755	0.00668325	0.00743709	0.00609284	0.00672497	0.00668278	0.00666362	0.0072352	0.00679787	0.00719666	0.00540332	0.00696162	0.00688589
Var-1320	1007.49	5.95883	0.00163335	0.00171704	0.00207612	0.00175089	0.00185503	0.00186673	0.00116034	0.00160165	0.00223913	0.00123658	0.00176879	0.00122899	0.00173051	0.00149955	0.00166373	0.00169966	0.00182999	0.00169423	0.00164602	0.0010555	0.00134656	0.000887107	0.000773557	0.00160363
Var-1321	555.307	10.7027	0.00305963	0.00290782	0.00349887	0.00354196	0.0041401	0.00340314	0.00398745	0.00507316	0.00534096	0.00460008	0.00457332	0.00413661	0.00503554	0.00454904	0.00377805	0.00345573	0.0043139	0.00453254	0.00509018	0.00394033	0.00553587	0.00384388	0.00389227	0.00558956
Var-1322	538.315	10.3694	0.361536	0.296233	0.311922	0.280922	0.34794	0.366465	0.75099	0.751328	0.928515	0.727778	0.811956	0.784662	0.428393	0.45406	0.390831	0.390956	0.457057	0.380539	0.412112	0.77569	0.918578	0.763848	0.376967	1.015
Var-1323	937.427	4.94916	0.00586198	0.00501011	0.00678713	0.00512906	0.00403774	0.00453265	0.00930829	0.00901325	0.00952662	0.00927339	0.00893594	0.00769157	0.00455834	0.0038308	0.00441305	0.00510872	0.00476898	0.00355631	0.00616217	0.00532091	0.00720078	0.00755921	0.00714945	0.00582106
Var-1324	954.569	10.7068	0.0129593	0.0139236	0.0162842	0.0106708	0.016762	0.0103564	0.0769697	0.100537	0.103786	0.0845129	0.086497	0.0718695	0.0223505	0.0265358	0.015153	0.0131216	0.0197387	0.0166414	0.101449	0.085336	0.0957476	0.0640831	0.0677625	0.100506
Var-1325	891.427	6.49638	0.000510144	0.000585146	0.00049075	0.000479854	0.000426438	0.000435056	0.0021584	0.00258274	0.0028414	0.00252134	0.00325345	0.00226851	0.000412444	0.000513007	0.000385534	0.000456497	0.000394171	0.000421594	0.0014927	0.00219975	0.00168202	0.001806	0.00204014	0.00143112
Var-1326	945.585	10.433	0.00070259	0.000830712	0.000767198	0.000801101	0.000962721	0.000826253	0.00388836	0.00428145	0.00518066	0.00393762	0.00441911	0.00438687	0.00115891	0.0014202	0.000945934	0.00092529	0.00104348	0.000935832	0.00474691	0.00428138	0.0051252	0.00455671	0.00461817	0.00494076
Var-1327	352.153	4.42364	0.00233805	0.00276702	0.0018183	0.00205585	0.00278256	0.00280634	0.00495885	0.00482218	0.00558005	0.00499388	0.00338605	0.00471277	0.00402495	0.00408047	0.00295136	0.00235154	0.00388584	0.00327565	0.00827932	0.00605663	0.0117587	0.00776008	0.00770366	0.00774875
Var-1328	1138.56	4.68729	0.000464964	0.0004603	0.000476872	0.000440261	0.000382173	0.000393677	0.000757368	0.000938532	0.00109234	0.000724632	0.000935289	0.000688137	0.000319935	0.000329856	0.000391317	0.000421446	0.000446522	0.00036754	0.000676954	0.000528585	0.000835138	0.000560635	0.000506956	0.000708514
Var-1329	958.599	11.4253	0.00379332	0.00242709	0.00521671	0.00351708	0.00606527	0.00415312	0.0262837	0.0422417	0.0388496	0.0304257	0.0243837	0.0267	0.00402501	0.0106614	0.00650974	0.0059165	0.00737652	0.00644452	0.0441126	0.0362626	0.0380224	0.0294164	0.0297896	0.0398504
Var-1330	284.15	4.238	0.00521643	0.00548295	0.00578388	0.00499895	0.00642352	0.00484999	0.00436402	0.00505953	0.00745801	0.00418495	0.00543519	0.00390805	0.00701704	0.00780715	0.00906485	0.00968968	0.00731731	0.00721151	0.00444671	0.00528456	0.00646	0.00365042	0.00336695	0.00418564
Var-1331	574.189	10.215	0.000770532	0.00080254	0.00076162	0.000834172	0.000978763	0.000726023	0.00280309	0.00254139	0.00351036	0.00266663	0.00297945	0.00309922	0.00135133	0.00166347	0.00087011	0.000785022	0.00128974	0.00104568	0.00273565	0.0022811	0.0028761	0.00213127	0.00219745	0.00343594
Var-1332	302.1	0.768495	0.00696797	0.00667099	0.00580876	0.00617814	0.00739265	0.0109589	0.0159168	0.0181358	0.0196211	0.0132559	0.0154046	0.0173813	0.0106902	0.0118996	0.0157772	0.0169864	0.00945039	0.0121719	0.0289888	0.0202965	0.0284016	0.0273403	0.0231789	0.0243063
Var-1333	591.351	11.1612	0.00118224	0.000911554	0.00201705	0.00130043	0.00238533	0.00176418	0.00307059	0.00515031	0.0041071	0.00302743	0.00324495	0.0033406	0.00262216	0.00321838	0.00228568	0.00124854	0.0029941	0.00263416	0.00580021	0.0031235	0.00354548	0.00271201	0.0027122	0.00413875
Var-1334	957.597	11.4246	0.00694488	0.0046583	0.00994006	0.00684491	0.0114715	0.00822249	0.0495739	0.0792653	0.0724151	0.0570086	0.0705627	0.0513097	0.00762664	0.0200113	0.0123813	0.011141	0.0136179	0.0126567	0.0828781	0.0693145	0.074566	0.0555023	0.0583466	0.0750288
Var-1335	1147.54	4.54555	0.00178296	0.00210335	0.00205617	0.00214825	0.00257219	0.00190428	0.00206184	0.00183027	0.00236306	0.00226948	0.00182151	0.00194507	0.00217525	0.00236505	0.00165148	0.00180281	0.00206731	0.00194948	0.00178182	0.00197902	0.00241091	0.00146779	0.00198495	0.00158941
Var-1336	489.283	10.3562	0.000470828	0.000502462	0.000387011	0.000545328	0.000588447	0.000266169	0.00332939	0.00348159	0.0045062	0.00307187	0.0038499	0.00356399	0.000767116	0.000872231	0.000506583	0.000466703	0.00062612	0.000732501	0.0047271	0.00372568	0.00427277	0.00345047	0.00335745	0.00535706
Var-1337	410.162	3.23538	0.0192387	0.0172163	0.018315	0.0171494	0.0152857	0.0155104	0.0041367	0.00432251	0.00394566	0.00386872	0.00461592	0.00284968	0.0176334	0.0172779	0.0136774	0.0146036	0.020043	0.0146981	0.00282796	0.00223752	0.0029665	0.00237448	0.00244322	0.00185995
Var-1338	166.078	2.40802	0.00440397	0.00440046	0.00461365	0.00447592	0.00511509	0.00437511	0.00398864	0.00415175	0.00447403	0.00385996	0.0040258	0.00395154	0.00494897	0.00509284	0.00370692	0.00387403	0.00523783	0.00455736	0.00327375	0.00327554	0.00324891	0.00300093	0.00316878	0.00359748
Var-1339	405.266	8.58609	0.00214148	0.00244537	0.00214432	0.00221431	0.00251535	0.00229463	0.00208017	0.00207024	0.00286739	0.00235682	0.00186533	0.00233748	0.00243278	0.00222336	0.00187395	0.00224944	0.00209789	0.00216142	0.00598098	0.00207475	0.00227002	0.00165286	0.00232784	0.00180336
Var-1340	320.095	1.33688	0.00292056	0.00251171	0.00309622	0.00244432	0.00584108	0.00313869	0.0031032	0.00312487	0.00390227	0.00362474	0.0027411	0.00295619	0.00774874	0.00446078	0.0039637	0.00465544	0.0047326	0.00461359	0.00404792	0.00318031	0.00540155	0.00310603	0.0031117	0.0042003
Var-1341	455.199	4.2041	0.0031176	0.00374807	0.00436055	0.00382578	0.00517195	0.00475484	0.00145046	0.00184315	0.0028481	0.00157816	0.00206229	0.00107937	0.00619363	0.00546446	0.00584882	0.00452153	0.00549284	0.00587469	0.00152781	0.0018074	0.00302854	0.00128017	0.000980966	0.00169265
Var-1342	1083.66	10.7854	0.0673817	0.0620215	0.0627159	0.0576287	0.0746354	0.0725797	0.114166	0.131818	0.154919	0.124439	0.124242	0.125805	0.0849138	0.0884688	0.0762306	0.0774604	0.0878892	0.08046	0.155868	0.10277	0.1668	0.123662	0.12741	0.179639
Var-1343	554.303	10.7115	0.0134374	0.0118303	0.0145606	0.0137006	0.0165464	0.0144288	0.0177415	0.0189608	0.0223311	0.0180227	0.0183229	0.0187123	0.0196428	0.0178819	0.0155571	0.0144185	0.0179982	0.0174312	0.0198079	0.0168358	0.0223138	0.0148476	0.0161221	0.0234922
Var-1344	539.32	10.3675	0.0998109	0.0813276	0.0855334	0.0770318	0.0949256	0.10112	0.20483	0.204686	0.254684	0.197176	0.22075	0.2147	0.117547	0.123219	0.108392	0.106573	0.125104	0.104185	0.108884	0.213541	0.104877	0.0840703	0.102186	0.0863203
Var-1345	305.048	0.940383	0.00335196	0.00389791	0.00434292	0.00412497	0.0034952	0.00497889	0.00417941	0.00438349	0.00420512	0.0023277	0.00221663	0.00170465	0.00490275	0.00717673	0.00652913	0.00731223	0.00574442	0.0051027	0.0177085	0.0123662	0.0166475	0.0197065	0.0168742	0.0133534
Var-1346	260.078	4.45869	0.00363334	0.00326266	0.00485343	0.00467215	0.00439088	0.00414472	0.0039187	0.00448104	0.00501414	0.00385246	0.00511275	0.00400343	0.00663355	0.00537799	0.00548159	0.00584353	0.00674168	0.00421967	0.00438296	0.00472305	0.00415024	0.00427359	0.00387415	0.00482789
Var-1347	257.03	1.04972	0.00367751	0.00186222	0.00376397	0.00189277	0.00258842	0.00143216	0.00714795	0.00693209	0.00855431	0.00642306	0.0066202	0.00473626	0.00241621	0.00211382	0.00106074	0.00138736	0.00219935	0.00162037	0.00671466	0.00666866	0.00962394	0.00693773	0.00688684	0.00854515
Var-1348	444.262	9.21792	0.000699654	0.000762864	0.000640096	0.000832101	0.000856617	0.00085056	0.00278654	0.00241153	0.00268692	0.00264648	0.00287694	0.00296413	0.000789557	0.000774487	0.000619711	0.000667449	0.000678014	0.000676823	0.00206797	0.00210254	0.0018501	0.00182844	0.00183782	0.00166754
Var-1349	744.359	5.56477	0.00104718	0.000941072	0.00119273	0.00084323	0.00109024	0.000906704	0.00449016	0.0060508	0.00764016	0.00475066	0.00669499	0.00476464	0.00157922	0.00166093	0.00114521	0.00110211	0.00104686	0.0012223	0.00664646	0.00630886	0.00717793	0.0049195	0.00534748	0.00604949
Var-1350	384.27	13.8482	0.000609386	0.000539167	0.000832111	0.000605376	0.000805469	0.000834151	0.00214823	0.0027473	0.00190464	0.00194984	0.0034907	0.0021417	0.000919603	0.00112359	0.00117258	0.00114993	0.000837861	0.000912499	0.00263548	0.00207811	0.00230663	0.00216119	0.00171794	0.00250164
Var-1351	281.1	3.13649	0.00966302	0.0104152	0.0171044	0.0158405	0.0159385	0.0146137	0.078365	0.0889293	0.0960585	0.0835329	0.0501943	0.0769424	0.0213171	0.0212674	0.0153669	0.0153807	0.0203277	0.0224045	0.0915371	0.07826	0.0876252	0.0696955	0.0676923	0.0930121
Var-1352	756.287	5.71251	0.00136797	0.00127117	0.00141586	0.00126332	0.00136965	0.00154333	0.00135571	0.00114799	0.00122053	0.00130297	0.0012041	0.0011608	0.00130621	0.00101091	0.00116084	0.00137981	0.00122307	0.00130117	0.00087071	0.000747647	0.000834485	0.000867248	0.001024	0.000794253
Var-1353	953.565	10.7068	0.024505	0.0268225	0.0314267	0.0208014	0.0317121	0.0195615	0.146657	0.191632	0.196398	0.16036	0.166375	0.137494	0.0427494	0.050708	0.0283974	0.024494	0.0380359	0.0319261	0.193122	0.160976	0.182001	0.122167	0.128632	0.192601
Var-1354	447.136	9.13508	0.00316624	0.00407236	0.00313377	0.00413294	0.00471984	0.0035623	0.00616564	0.00849033	0.0111257	0.00856903	0.00918815	0.00616777	0.00735626	0.00626475	0.00460522	0.0049553	0.00451239	0.00414845	0.00895595	0.00698901	0.0100002	0.00602845	0.00955893	0.00937505
Var-1355	1061.61	10.9848	0.000807306	0.000640703	0.000748677	0.000713732	0.000867484	0.000869372	0.00155615	0.00161296	0.00186484	0.0015305	0.00168426	0.0017682	0.00105062	0.00101887	0.000927846	0.000954177	0.000909805	0.000999232	0.00145612	0.00121357	0.000709369	0.00128614	0.00116491	0.00169899
Var-1356	374.129	1.39478	0.000935574	0.00395073	0.00464603	0.00459755	0.00724614	0.00729361	0.0174876	0.015816	0.0161549	0.0145516	0.0144448	0.0167636	0.00781863	0.0077326	0.00916337	0.0105856	0.00727056	0.00759619	0.0255128	0.0194179	0.0238092	0.0255635	0.0266957	0.0219647
Var-1357	173.103	0.744526	0.0314516	0.0267966	0.0312294	0.0269572	0.0307995	0.0207944	0.0173832	0.0229579	0.029762	0.0186868	0.0211336	0.0165271	0.031212	0.0298987	0.0229076	0.0188904	0.0317746	0.0280662	0.022076	0.0188379	0.0265672	0.0136059	0.0133653	0.0288102
Var-1358	118.927	0.778543	0.000587695	0.000567057	0.000554266	0.000669461	0.000716243	0.000690367	0.000917119	0.00150316	0.0014421	0.00104371	0.0011555	0.00100812	0.000961373	0.00076053	0.000717052	0.000726507	0.000813452	0.000951828	0.00165411	0.00116736	0.00144306	0.000938568	0.00100868	0.00196397
Var-1359	928.478	4.45406	0.00223663	0.00194639	0.00202915	0.00184558	0.00213824	0.00189979	0.00103355	0.000915119	0.00142232	0.000927673	0.00121314	0.000877863	0.00257662	0.0023734	0.00235252	0.00226177	0.00251205	0.00232068	0.00166288	0.00157114	0.00198105	0.00169557	0.00170932	0.00176626
Var-1360	663.277	11.1322	0.00310543	0.00188325	0.00308875	0.00240406	0.00307235	0.00306965	0.00462642	0.00515407	0.00593716	0.00495443	0.00476008	0.00494786	0.00331213	0.00400773	0.00409232	0.00337421	0.00359691	0.00355243	0.00585762	0.00563315	0.00616552	0.00483185	0.00484383	0.00666656
Var-1361	297.144	0.761198	0.00212653	0.0018973	0.00235194	0.00203511	0.00133293	0.00189747	0.00318167	0.00454799	0.00508401	0.00377394	0.0038722	0.00320716	0.00168626	0.00168529	0.00167921	0.0019365	0.00147218	0.00137732	0.00411157	0.0029563	0.00510101	0.0026693	0.00299917	0.00497227
Var-1362	321.244	12.7467	0.00103009	0.000961731	0.000740355	0.000862924	0.00111702	0.000646956	0.00264864	0.00244141	0.002327	0.00197006	0.002672	0.0026127	0.00227384	0.00194314	0.000739376	0.00081334	0.00229784	0.00168038	0.00119769	0.00103918	0.00087059	0.00106614	0.00118277	0.000801158
Var-1363	1123.65	10.305	0.000831178	0.000640665	0.000774147	0.000691845	0.00126013	0.00123268	0.000961974	0.000726067	0.00086038	0.00073493	0.000727803	0.000862426	0.00149518	0.00146537	0.00108411	0.00110329	0.00153675	0.00125082	0.00123743	0.000837628	0.00125596	0.000717942	0.000785306	0.0013893
Var-1364	1084.67	10.7854	0.0400351	0.038362	0.0373583	0.0344457	0.0442769	0.0432456	0.0677603	0.0788862	0.0911987	0.0742188	0.0739193	0.0748924	0.0507396	0.0523521	0.0461031	0.0457866	0.0517835	0.048554	0.0929945	0.0602373	0.0979131	0.073299	0.0767489	0.105473
Var-1365	695.215	11.1336	0.000476937	0.000640574	0.000722515	0.000597603	0.000802604	0.000800808	0.00277558	0.00212411	0.00332883	0.00243282	0.00218747	0.00256817	0.00121117	0.00105341	0.000986749	0.0008657	0.00092231	0.000652402	0.00216107	0.00196194	0.00200856	0.00194619	0.00184351	0.00236349
Var-1366	575.192	10.0418	0.000235982	0.000318372	0.000331358	0.000275529	0.000350479	0.00027054	0.00162817	0.00197652	0.00196034	0.00162752	0.00183885	0.00170433	0.000465903	0.000537253	0.000295426	0.000274951	0.000496166	0.0004267	0.00187296	0.00176773	0.00174037	0.0012876	0.00153645	0.00176715
Var-1367	938.43	4.94921	0.00279023	0.00243094	0.00315249	0.00256896	0.00194266	0.0022968	0.00443588	0.00431063	0.00467545	0.00438264	0.00413555	0.00381316	0.00239568	0.0019002	0.00211824	0.0025039	0.00246778	0.00184461	0.00301159	0.00261824	0.00365799	0.00368152	0.0036047	0.00278763
Var-1368	636.262	10.8215	0.00171833	0.00156269	0.00145841	0.00142266	0.00189443	0.00156476	0.00179971	0.0023674	0.00209486	0.00214202	0.00219719	0.00168923	0.00226295	0.00210177	0.00176339	0.00149235	0.00204226	0.00194729	0.00227027	0.00221899	0.00285807	0.00193792	0.00198901	0.00296316
Var-1369	422.298	12.3434	0.0105784	0.010956	0.0092834	0.00975621	0.0117108	0.00913274	0.00686621	0.00905358	0.00801193	0.00711013	0.0102779	0.00875693	0.00919827	0.00859335	0.00957845	0.0105866	0.00880528	0.00936905	0.0132439	0.0105767	0.0101653	0.010315	0.0117325	0.0111053
Var-1370	437.292	10.6713	0.0112139	0.0027065	0.00223755	0.0107328	0.00881437	0.0118672	0.00634314	0.00631073	0.00732729	0.0061988	0.00673752	0.00653579	0.00742188	0.00189695	0.00120034	0.00662522	0.00186707	0.00171654	0.0063342	0.00804416	0.0078759	0.00510736	0.00546723	0.00776876
Var-1371	287.98	0.777593	0.000408827	0.000450128	0.000475517	0.000403296	0.000481716	0.000593904	0.00180362	0.00219386	0.00237152	0.00188389	0.00173516	0.00191469	0.000607138	0.000690887	0.000774565	0.000758995	0.000549225	0.00067155	0.0026034	0.00197629	0.00271931	0.00161562	0.00203636	0.00314633
Var-1372	185.03	0.840078	0.00136622	0.00165568	0.00135937	0.00143577	0.0019157	0.00147282	0.00358721	0.00501887	0.00545753	0.00635067	0.00467084	0.00454611	0.00201313	0.00195924	0.00184726	0.00170401	0.00208915	0.00200031	0.00752753	0.00561927	0.00695091	0.00497927	0.00467575	0.00858986
Var-1373	424.138	1.28184	0.0081225	0.0086224	0.00811038	0.00819226	0.00947672	0.00794671	0.00076672	0.000756731	0.000798894	0.000885455	0.000565652	0.000889255	0.010219	0.00915191	0.00545167	0.00579913	0.00932214	0.0080751	0.000610725	0.000505698	0.000750354	0.000525304	0.000561252	0.000424489
Var-1374	939.433	4.94916	0.000879149	0.000890962	0.00107741	0.000894936	0.000713292	0.000782502	0.00146409	0.00141213	0.00155032	0.00150433	0.00141998	0.00121929	0.000793728	0.00067534	0.000766615	0.000893783	0.000798334	0.00067103	0.00109097	0.000978747	0.00129636	0.00124224	0.00127591	0.000951291
Var-1375	612.264	11.2548	0.00120783	0.0016982	0.00124781	0.00175848	0.00136291	0.00152303	0.00233482	0.0027982	0.00304244	0.00270821	0.00238304	0.00260155	0.00240996	0.00235645	0.00350513	0.004594	0.00221807	0.00221481	0.00288838	0.00248741	0.00301893	0.00210007	0.00232201	0.0031085
Var-1376	239.041	0.709369	0.00103247	0.000993314	0.00127879	0.00133194	0.00173021	0.00153821	0.00179367	0.00196267	0.00244442	0.0018459	0.0020955	0.00158097	0.0020395	0.00192789	0.00151371	0.00135088	0.00200232	0.00189805	0.00256995	0.00209836	0.00307585	0.00194611	0.00173207	0.00328357
Var-1377	556.302	10.7166	0.00465991	0.00431147	0.00523091	0.00468891	0.00561517	0.00504326	0.00582109	0.00653618	0.00776664	0.00591903	0.00643533	0.00610023	0.00644906	0.00638969	0.00556709	0.00504274	0.00586928	0.00617289	0.00702244	0.00549374	0.00709746	0.00485239	0.00530244	0.00829408
[truncated: 677 more rows]
