# Supplementary material for: Metabolomic profiling for the identification of potential biomarkers involved in a laboratory azole resistance in Candida albicans
Source: PLoS One. 2018 Feb 2;13(2):e0192328. doi: 10.1371/journal.pone.0192328 (PMC5796700; doi:10.1371/journal.pone.0192328)
Supplement: S3 Table — (XLS) [file pone.0192328.s003.xls]

## Sheet: Sheet1
	mzmed	rtmed	S group1	S group2	S group3	S group4	S group5	S group6	S+KCZ 1	S+KCZ 2	S+KCZ 3	S+KCZ 4	S+KCZ 5	S+KCZ 6	R group 1	R group 2	R group 3	R group 4	R group 5	R group 6	R+KCZ 1	R+KCZ 2	R+KCZ 3	R+KCZ 4	R+KCZ 5	R+KCZ 6
Var-1	162.924	6.11659	0.079321	0.12704	0.0653843	0.0969759	0.0653461	0.12329	0.293366	0.572363	0.381714	0.363533	0.409201	0.300775	0.056474	0.0953521	0.0551906	0.0700469	0.0860772	0.0383197	0.476786	0.370108	0.815633	0.536239	0.475246	0.642406
Var-2	150.954	6.14039	0.0318008	0.037563	0.040584	0.0281386	0.0252238	0.0427327	0.0191488	0.0317104	0.0263905	0.0145789	0.0278373	0.0233179	0.0248002	0.0264067	0.0211772	0.0215089	0.0256966	0.0207893	0.0248133	0.0204044	0.0179602	0.0233182	0.0247174	0.0171611
Var-3	170.949	6.27418	1.58734	2.83682	1.67475	2.35477	1.25002	3.45917	2.34074	6.32751	3.9054	3.9361	5.99942	3.97349	0.938139	1.73172	1.21025	1.25028	1.48963	0.834026	6.52047	5.39019	7.68011	7.4256	5.0246	8.74072
Var-4	57.9427	7.07883	0.611043	0.974127	0.619418	0.949335	0.672356	1.00282	3.02179	4.90491	3.68379	3.46013	4.0471	2.16786	0.37172	0.620999	0.675791	0.426177	0.701104	0.453925	3.27582	2.87845	0.390173	3.69343	3.15228	4.83872
Var-5	41.9308	7.08027	0.0176374	0.0391332	0.025014	0.0373067	0.0118101	0.0344295	0.101859	0.228788	0.160519	0.144932	0.202877	0.136269	0.0161537	0.0226117	0.0204146	0.0186537	0.0262597	0.0175385	0.172772	0.18739	0.236642	0.184505	0.139154	0.281688
Var-6	37.8344	8.31289	0.00152633	0.00300964	0.00188596	0.00246385	0.00143342	0.00118087	0.00566894	0.00388128	0.00436112	0.00349199	0.00439558	0.00710777	0.000841906	0.00192153	0.00179258	0.00244574	0.00195395	0.00131938	0.00550159	0.00716819	0.00748207	0.0063391	0.00398162	0.00826326
Var-7	25.8504	8.32942	0.00589381	0.0120713	0.00965892	0.0103071	0.00816909	0.0124494	0.0334069	0.0147633	0.0187394	0.00613308	0.0342807	0.030788	0.00702472	0.00726909	0.0114583	0.0091096	0.000813431	0.0109899	0.0263515	0.0221814	0.0369719	0.036812	0.0304507	0.0683186
Var-8	74.9103	8.33663	1.73398	1.85576	1.98176	1.8019	1.72746	1.9635	2.96118	3.0153	3.03038	2.93092	4.16021	4.01612	1.90545	1.96599	1.84549	1.64737	2.02267	1.61667	3.98463	3.37433	3.42477	3.65365	3.64685	3.55746
Var-9	167.025	8.3716	0.00589273	0.00674738	0.00548543	0.00736379	0.00551571	0.00779445	0.0126081	0.0208689	0.0177726	0.0144458	0.0202889	0.0115551	0.00444482	0.00664553	0.00632682	0.0036634	0.00663155	0.00453799	0.020389	0.0139711	0.0224872	0.0188025	0.0150811	0.0010126
Var-10	146.936	9.22899	1.1404	1.17857	1.66173	1.45532	2.29204	1.238	1.99379	2.83754	2.75099	2.65241	2.16302	2.87156	1.36357	1.14408	0.905608	0.561681	0.990019	1.15416	1.68171	1.67507	2.4901	0.999267	1.9267	0.864395
Var-11	71.9321	10.1572	0.0740127	0.173812	0.0509444	0.116841	0.0103808	0.163417	1.72776	2.0347	1.85406	1.88354	2.32179	2.10801	0.183797	0.198408	0.225419	0.0499556	0.194806	0.13762	2.08974	2.36122	3.79092	2.35503	1.66543	2.82661
Var-12	115.931	10.6334	5.94842	6.43342	2.56141	7.57208	4.43131	7.86895	12.4598	22.0994	16.2412	16.6137	16.0608	0.179188	4.69187	6.76428	6.01014	5.04672	7.6164	4.18038	19.7364	14.3039	23.3762	18.2303	14.644	22.5453
Var-13	101.938	11.2876	0.130329	0.197152	0.174988	0.165781	0.113439	0.200498	0.251876	0.663998	0.440218	0.46911	0.462277	0.357998	0.172768	0.17496	0.17898	0.176226	0.199166	0.144531	0.381723	0.374661	0.702933	0.510761	0.474141	0.663034
Var-14	235.019	11.8957	0.151932	0.0628025	0.151819	0.0849716	0.199716	0.0621881	0.0426335	0.038914	0.0405012	0.0319796	0.0413317	0.0435024	0.140397	0.0852663	0.0863315	0.167406	0.0944619	0.117065	0.0325498	0.0219277	0.0190217	0.0264839	0.0270214	0.143777
Var-15	148.064	11.9011	0.120351	0.0503686	0.121584	0.0671755	0.159893	0.049481	0.032135	0.0391126	0.0375943	0.0312212	0.0391622	0.0431584	0.116025	0.0685803	0.0705422	0.13736	0.0787341	0.0985622	0.129523	0.132553	0.208869	0.116576	0.138293	0.126205
Var-16	85.9485	12.432	0.0999097	0.125209	0.0535984	0.0891352	0.0729746	0.214885	0.850119	2.0307	1.1632	1.78482	1.67121	1.16651	0.189179	0.332569	0.300326	0.182677	0.092853	0.181597	1.40837	1.53391	2.91888	1.38238	1.53822	2.91549
Var-17	104.919	12.4785	0.0209736	0.027949	0.0452408	0.0213235	0.0483967	0.0322415	0.0514667	0.0603143	0.046541	0.0635345	0.0649304	0.0781904	0.0346111	0.0355364	0.0297808	0.0329711	0.0500031	0.0316254	0.0879819	0.0665676	0.108377	0.0612278	0.0536634	0.109452
Var-18	280.999	12.8766	0.0223611	0.0237867	0.0316136	0.0264189	0.0319885	0.0262904	0.01405	0.0294664	0.025327	0.0224022	0.0130365	0.0204727	0.0268435	0.0302699	0.0228852	0.0251184	0.0261795	0.0215689	0.0126462	0.0155353	0.0237118	0.018103	0.0171023	0.0161511
Var-19	129.916	13.0154	16.623	13.4087	20.7441	16.5748	19.2822	15.6794	19.7695	23.0327	20.3662	19.0719	24.2834	24.7324	13.7446	15.0639	13.4788	15.2696	16.958	11.8261	28.4775	29.971	33.8955	29.3616	27.3925	38.7281
Var-20	69.9069	13.021	0.106062	0.332393	0.261589	0.191802	0.205365	0.245707	1.28604	1.88037	1.50645	1.69347	1.75387	0.254001	0.163324	0.170904	0.220775	0.168726	0.224994	0.151627	1.98561	1.80208	3.96705	1.87592	1.57008	3.56874
Var-21	29.9325	13.1433	0.00465084	0.0173127	0.00380598	0.00228446	0.00497033	0.0122319	0.290352	0.264413	0.202537	0.268175	0.327121	0.275242	0.0128823	0.024778	0.0191536	0.0111461	0.0195995	0.0160136	0.328141	0.031239	0.13137	0.381648	0.34879	0.095477
Var-22	143.995	14.4332	0.248033	0.286124	0.324926	0.331189	0.356071	0.337365	1.5282	3.03702	2.08831	2.06944	2.45209	1.81049	0.251085	0.373082	0.299202	0.315301	0.45252	0.24386	2.35128	1.38384	2.93975	2.40328	2.20849	2.66843
Var-23	233.025	15.2048	0.00535045	0.00626803	0.00843121	0.00613471	0.00920136	0.00654406	0.0281029	0.0435666	0.0351213	0.0327294	0.0301387	0.0348058	0.00397477	0.00527301	0.00407976	0.0033104	0.00509058	0.00344192	0.0346842	0.0327823	0.0457941	0.0363035	0.0360105	0.0457101
Var-24	335.993	15.464	0.00164571	0.00560107	0.00098419	0.002397	5.00374e-05	0.00535356	0.044839	0.0726925	0.0585739	0.0635062	0.0526437	0.0594409	0.000772705	0.00173754	0.00226814	0.000468758	0.00258398	0.000740846	0.0999702	0.0947005	0.165208	0.0639874	0.0874356	0.10976
Var-25	234.017	15.8806	0.00872373	0.0190115	0.00992775	0.0146428	0.0108495	0.0195823	0.0357811	0.0984382	0.0785556	0.0149824	0.100538	0.0565912	0.0118798	0.0184355	0.013146	0.0100673	0.0125926	0.00971436	0.0692083	0.0723073	0.0992265	0.0726506	0.0904259	0.165806
Var-26	175.095	16.1392	0.21691	0.34006	0.292794	0.29795	0.258806	0.375487	0.34537	1.0548	0.699736	0.732162	0.449857	0.525888	0.261898	0.353137	0.335663	0.207697	0.419083	0.205729	0.350258	0.401429	0.589407	0.415579	0.368785	0.527835
Var-27	173.994	16.1404	1.32923	1.75202	1.56045	1.44417	1.58472	2.02682	1.96737	5.34911	4.2585	3.84899	2.6435	3.07893	1.59291	2.04497	1.96132	1.23033	2.23054	1.21975	1.97489	2.09145	2.92799	2.03305	1.90181	2.80032
Var-28	159.13	16.3803	0.0801369	0.0594756	0.118673	0.0867109	0.110905	0.0828177	0.0776257	0.191426	0.122784	0.0923973	0.147535	0.1198	0.082733	0.090132	0.0803767	0.0872935	0.113052	0.0603269	0.116405	0.0875895	0.156886	0.120284	0.0914015	0.154152
Var-29	210.867	16.4759	0.754122	0.574112	0.815925	0.841647	0.463458	1.15692	0.548767	0.439924	2.73115	0.405902	0.905546	1.77251	0.563915	0.693629	0.243367	0.547411	0.585995	0.237	2.82757	1.80278	0.676292	2.64741	0.55702	0.241515
Var-30	206.895	16.4855	0.89508	0.255192	0.646464	0.437265	0.60734	0.16954	1.45725	0.446946	2.40491	0.450354	2.54787	0.883138	0.352694	0.504103	0.298086	0.603136	0.654991	0.529829	0.625184	0.405375	5.86392	3.0233	2.74447	0.840857
Var-31	120.866	16.4953	0.134229	0.168466	0.150256	0.0874719	0.0717033	0.200836	0.248785	0.150227	0.0738923	0.270752	0.154745	0.0790813	0.081495	0.130399	0.0519552	0.103051	0.128317	0.0929241	0.512063	0.163795	0.18214	0.081109	0.168795	0.0677579
Var-32	282.912	16.5041	0.791323	0.975609	0.804013	0.961658	0.464977	1.1511	1.73927	3.87578	2.83318	3.12228	0.439754	2.99735	0.534848	0.490212	0.653948	0.548705	0.732999	0.471965	2.79487	3.62679	6.04584	2.62766	0.191436	0.328899
Var-33	150.923	16.5189	0.0921776	0.11873	0.102131	0.124266	0.0407907	0.131726	0.336938	0.0423726	0.140702	0.0608792	0.530729	0.446997	0.0203243	0.0422396	0.150682	0.0683985	0.0822222	0.0315251	0.462085	0.594099	1.00405	0.0900387	0.57045	0.111332
Var-34	193.983	16.5265	0.118331	0.113702	0.121185	0.152374	0.0749494	0.188787	0.0696021	0.0394309	0.443578	0.0304948	0.44254	0.453696	0.0974313	0.11412	0.10693	0.0825166	0.133178	0.0748376	0.497057	0.49808	0.868746	0.398578	0.434308	0.0258464
Var-35	165.896	16.5314	0.0112993	0.0144184	0.0176153	0.0159385	0.0027815	0.0123009	0.0291364	0.0269887	0.0351682	0.039711	0.0303821	0.0386989	0.00882156	0.00926428	0.0122249	0.0013334	0.011231	0.00711215	0.0612558	0.0504385	0.0838235	0.0504408	0.0494777	0.103055
Var-36	118.881	16.5433	0.0580431	0.11524	0.0708127	0.0364286	0.126327	0.481336	0.318902	0.440964	0.719574	0.660638	0.871612	0.132519	0.0685459	0.102775	0.0811475	0.159825	0.027352	0.097874	0.802604	0.532486	0.261456	0.674065	0.422796	1.42714
Var-37	286.053	16.5559	0.0216575	0.015687	0.0219737	0.0283524	0.0131402	0.0340825	0.0652629	0.114762	0.0782093	0.0909613	0.0885997	0.0840268	0.0113429	0.0267885	0.0131975	0.015425	0.0255863	0.0135988	0.105009	0.109646	0.20146	0.0453728	0.104208	0.177234
Var-38	298.893	16.5674	13.4843	15.9141	13.9351	16.4735	14.0017	20.8554	41.1989	58.8528	47.6321	52.9129	50.0276	50.1189	10.4905	14.9916	13.7741	8.22446	15.2247	7.19353	51.4161	60.9111	102.074	55.6597	77.6987	86.0936
Var-39	224.938	16.5757	0.343716	0.449421	0.360799	0.431954	0.189552	0.467543	1.05423	2.08415	1.20831	1.57402	1.23936	1.481	0.268523	0.320131	0.142082	0.198828	0.397559	0.117666	1.28155	1.29266	2.56597	1.19603	1.06386	2.17988
Var-40	134.909	16.5861	0.466283	0.657733	0.445904	0.641188	0.266066	0.979227	1.51734	2.36289	1.76563	1.87302	2.00513	1.94005	0.429085	0.747701	0.669562	0.263774	0.515021	0.287835	2.34754	2.09953	3.33552	2.36548	1.94708	3.19343
Var-41	226.977	16.5975	0.106053	0.143099	0.105234	0.137718	0.0586007	0.172571	0.314538	0.594068	0.437895	0.473994	0.454649	0.476588	0.0853956	0.131794	0.125424	0.0726164	0.10236	0.0654058	0.480449	0.527005	0.965958	0.467254	0.448866	0.827232
Var-42	60.9042	16.6016	0.175123	0.213715	0.148974	0.104701	0.211312	0.117699	0.0871386	0.351268	0.217282	0.386699	0.323212	0.576894	0.104739	0.159752	0.12423	0.145102	0.21192	0.142569	0.496578	0.470377	0.54799	0.385178	0.107967	0.868257
Var-43	44.836	16.6352	1.44361	1.74435	1.90094	1.92661	1.67691	0.567854	10.6805	11.0779	10.2303	8.61911	4.61323	10.2583	1.53399	3.41359	2.25519	1.52436	1.58665	1.14197	13.9939	13.7248	18.5436	11.4954	12.6396	17.2733
Var-44	104.947	16.6492	0.23914	0.208381	0.329422	0.220301	0.241504	0.214162	0.371447	0.626559	0.346206	0.464137	0.476114	0.542069	0.195733	0.249621	0.216403	0.16975	0.218582	0.185342	0.536544	0.696998	0.993642	0.504807	0.564761	0.876066
Var-45	72.884	16.6575	11.6804	15.4756	18.8829	14.785	19.1351	16.105	36.3923	39.0585	37.3113	39.3652	36.3604	40.2482	16.5772	16.511	11.2278	12.1643	16.0274	11.4585	46.2102	69.7484	72.9793	61.9143	67.7	72.1504
Var-46	146.884	16.6695	9.8781	9.07766	14.5289	8.85316	14.1951	8.59406	5.67535	7.11995	7.91272	7.09975	8.2943	8.00523	9.50664	9.12189	8.40199	9.97849	10.6426	8.50715	7.4033	7.70242	12.2181	8.8978	7.12568	11.2629
Var-47	116.809	16.6714	5.17697	3.52019	4.48205	3.52576	6.03273	3.64354	2.43164	2.46386	2.14476	1.44913	3.2407	2.64158	3.24213	3.51366	2.99447	4.4788	4.42832	2.72146	3.64242	2.0409	2.64756	3.7636	2.15803	1.94923
Var-48	179.966	17.1004	0.00319938	0.00669298	0.00449999	0.00443882	0.00473167	0.00696985	0.0640963	0.136256	0.0924299	0.099764	0.0875059	0.0844197	0.00561352	0.00918939	0.00959341	0.003194	0.0114834	0.00525984	0.0832962	0.0912905	0.116665	0.100251	0.0925081	0.11625
Var-49	260.07	17.1283	0.00240698	0.00289959	0.00346264	0.00222783	0.00197883	0.00256629	0.0102504	0.0157361	0.0163778	0.0139617	0.0161597	0.0150358	0.00415113	0.00450839	0.00447145	0.00498937	0.00719794	0.00315604	0.0123548	0.00974838	0.0147552	0.0180248	0.00887878	0.0158785
Var-50	159.132	17.13	0.0304074	0.0359093	0.0380255	0.0361404	0.0344342	0.0378661	0.128132	0.260071	0.194843	0.192838	0.240607	0.202832	0.0476336	0.0528748	0.0531515	0.0474112	0.0720469	0.0390342	0.193178	0.14009	0.205496	0.197246	0.162896	0.185665
Var-51	219.04	17.1435	0.0390492	0.0823644	0.0406499	0.0585127	0.0463494	0.0754051	0.25465	0.470056	0.400881	0.422735	0.460543	0.435478	0.0689626	0.0856378	0.0651836	0.0552114	0.0771476	0.0553451	0.33219	0.344036	0.558513	0.355302	0.336571	0.50941
Var-52	141.973	17.1992	0.296214	0.510603	0.462796	0.407147	0.333377	0.599482	0.949947	2.6525	2.06706	1.49401	2.96139	1.8185	0.367691	0.449967	0.500635	0.385606	0.786304	0.300351	2.04016	1.35256	2.16649	1.74012	1.76915	1.3777
Var-53	216.024	17.2003	0.0155864	0.0223752	0.0203458	0.0189264	0.0158491	0.0260645	0.0330322	0.127391	0.0851583	0.0899559	0.125308	0.0741695	0.0114722	0.0202708	0.0227766	0.0170142	0.0318622	0.0114162	0.0940502	0.0600791	0.0867532	0.118242	0.0717943	0.0655901
Var-54	173.953	17.5097	4.77763	6.28123	5.38005	6.17741	5.42375	5.48791	5.38922	10.6011	8.93448	7.25767	9.77518	8.90785	5.53916	6.37888	5.55174	4.73541	6.00378	4.20096	8.86637	7.71699	8.49091	9.1547	6.62814	7.58309
Var-55	146.915	17.8896	4.24301	4.70385	6.27524	4.59024	6.77175	4.91911	9.74151	16.2944	11.9357	12.3242	14.7109	13.3756	3.8874	4.99457	4.37834	3.81955	4.54511	3.66489	14.1309	12.9374	21.8374	14.0456	14.4684	18.1462
Var-56	72.8421	17.8929	2.24249	2.93651	3.78482	2.70453	3.31166	2.75933	6.37362	9.96831	7.61594	6.81822	8.39536	6.43432	2.32926	2.84774	2.54144	2.16081	2.96881	2.29186	8.80062	6.63118	13.4611	8.39159	9.42839	11.3178
Var-57	222.071	18.0385	0.00766747	0.0074819	0.0103931	0.00779866	0.0104946	0.00767719	0.0138766	0.0128935	0.0127121	0.0222037	0.0299583	0.0213992	0.00820738	0.00879167	0.00891949	0.00819264	0.0108867	0.0072586	0.0210421	0.0160881	0.0240774	0.0192675	0.0126195	0.0311604
Var-58	220.993	18.0407	0.0328528	0.0346071	0.0457773	0.0334329	0.0471646	0.035055	0.0707374	0.0557393	0.0493966	0.101721	0.124261	0.0974654	0.0391786	0.0417784	0.0415139	0.0375048	0.048059	0.0341997	0.0736697	0.0782367	0.108581	0.0880931	0.0821457	0.14158
Var-59	240.963	18.5213	0.557671	0.555604	0.689528	0.549447	0.823132	0.58207	0.704987	0.979304	0.831417	0.817711	1.26123	0.954991	0.687164	0.842448	0.601615	0.665471	0.761481	0.628943	0.925677	1.01076	1.31236	0.967206	0.953613	1.13738
Var-60	244.973	19.0615	0.0242242	0.0321526	0.0301368	0.021568	0.028695	0.0330774	0.158802	0.209376	0.189885	0.188058	0.220771	0.221189	0.0155946	0.0336298	0.0211961	0.0224277	0.0265422	0.0149016	0.216806	0.177331	0.305747	0.20666	0.174437	0.313508
Var-61	203.987	19.3635	0.495066	0.527935	0.486711	0.585025	0.413308	0.577897	1.01877	2.83053	1.73224	1.86566	3.09521	1.32814	0.662343	0.768835	0.716673	0.682961	0.948461	0.500538	2.36294	1.78208	2.81951	2.29438	2.31589	1.64376
Var-62	257.026	20.0448	0.0205799	0.026636	0.0393138	0.0258628	0.0419303	0.0284963	0.0211479	0.0465336	0.0297382	0.0258123	0.0293023	0.0283684	0.0232086	0.0281797	0.024912	0.0321787	0.0307745	0.022085	0.0277296	0.0212384	0.0342295	0.0283078	0.0235445	0.029688
Var-63	219.066	20.1752	0.221178	0.260981	0.20812	0.289186	0.172783	0.293647	0.612944	1.49617	0.998322	1.02496	1.24303	0.839672	0.283448	0.362475	0.34519	0.268934	0.402744	0.246896	0.948774	0.692603	1.14023	0.890759	0.880732	0.758422
Var-64	159.918	21.3646	0.134713	0.20126	0.155776	0.200544	0.150922	0.257749	0.507521	2.0847	1.55623	1.32141	2.39148	2.68519	0.123913	0.170708	0.127861	0.0820029	0.126133	0.0745391	1.08736	1.6155	3.52236	1.44554	1.66001	2.01627
Var-65	234.004	21.3706	0.0133243	0.0186798	0.0126521	0.0168145	0.0110868	0.00055027	0.0982947	0.129444	0.148896	0.159389	0.205217	0.215803	0.00842264	0.0116503	0.00991094	0.00346904	0.00930759	0.00641277	0.0986546	0.126507	0.251059	0.0773634	0.121974	0.205705
Var-66	227.975	21.4236	0.0164487	0.0193848	0.0249979	0.0198292	0.026503	0.0206882	0.0301178	0.0364463	0.0349981	0.0286101	0.0476747	0.0512743	0.0174575	0.0181329	0.0187036	0.0195735	0.022054	0.0174182	0.0383956	0.0271346	0.0627495	0.0371614	0.0355375	0.0535778
Var-67	233.001	23.4587	0.0627095	0.0634534	0.0726251	0.0651535	0.0751348	0.0791984	0.31697	0.391016	0.407294	0.330071	0.472296	0.483702	0.0373099	0.0674226	0.0403351	0.0397516	0.0491569	0.0319303	0.376668	0.323336	0.610193	0.373377	0.308633	0.494916
Var-68	155.942	24.274	2.46416	3.48142	3.31975	3.40672	3.08428	3.5275	3.32936	4.02587	4.39495	3.8676	5.45266	5.36224	2.51512	3.09613	2.72968	2.35038	3.09718	1.97015	4.52473	3.55538	6.14904	4.63414	3.7748	5.11821
Var-69	148.072	24.2828	0.055978	0.072883	0.0680445	0.0712485	0.0642775	0.0728591	0.0948594	0.0955054	0.0999795	0.0908812	0.132233	0.135114	0.0543881	0.0651074	0.056043	0.0522581	0.0674421	0.046713	0.116686	0.096946	0.159709	0.121253	0.0969078	0.146277
Var-70	149.019	24.2907	0.0292285	0.0414179	0.0379643	0.0388353	0.0358645	0.0414079	0.0552526	0.0557534	0.0566042	0.0531392	0.0752989	0.0764142	0.0304525	0.0365361	0.0299509	0.0303174	0.0376862	0.0264765	0.0672834	0.0536839	0.0919121	0.0710453	0.057978	0.0869724
Var-71	232.008	24.4274	0.513425	0.507957	0.589499	0.51831	0.595093	0.504883	6.23974	6.09791	5.71088	4.826	6.82794	6.53499	0.309409	0.3977	0.400675	0.380741	0.532601	0.284807	5.49406	4.29821	6.55046	5.07145	5.18646	4.44931
Var-72	233.104	24.4465	0.0937551	0.0953333	0.111938	0.0922211	0.109947	0.0909809	1.12667	1.08913	1.00992	0.843755	1.20892	1.17375	0.0562883	0.0756516	0.0720649	0.0707392	0.0998632	0.0531806	1.00697	0.774123	1.20443	0.952615	0.953243	0.819948
Var-73	188.041	24.4558	0.0418918	0.0419834	0.0491025	0.0419035	0.0499698	0.0399537	0.52963	0.542605	0.548186	0.400356	0.556706	0.65203	0.0256986	0.0327464	0.0331877	0.0328185	0.045851	0.0248955	0.432223	0.407911	0.682424	0.477869	0.541236	0.449594
Var-74	215.98	24.4779	0.0141072	0.0110653	0.0140629	0.0109567	0.0137002	0.013211	0.138226	0.202667	0.161217	0.172564	0.23149	0.230982	0.00831085	0.00890278	0.0134172	0.0108209	0.0164164	0.00889194	0.151269	0.111002	0.140993	0.154384	0.110244	0.135575
Var-75	230.02	24.5863	0.0617124	0.0938384	0.0763863	0.0963377	0.0732466	0.122319	0.488832	0.883923	0.734518	0.696597	0.833658	0.708976	0.0684664	0.101482	0.0846202	0.054402	0.106578	0.0582208	0.549117	0.435755	0.675596	0.525046	0.47609	0.618677
Var-76	247.124	24.6261	0.016365	0.0124017	0.0225929	0.0135888	0.0348758	0.0120575	0.0580179	0.0619922	0.0552699	0.0474997	0.0572814	0.0611668	0.0907906	0.0340015	0.0365374	0.0401184	0.04235	0.0677448	0.10713	0.00189967	0.129927	0.117185	0.0978086	0.100929
Var-77	304.066	24.6374	0.0536359	0.0869614	0.0522175	0.0809425	0.0486202	0.0972647	1.29802	1.95193	1.62213	1.47069	1.80172	1.71111	0.0653269	0.10446	0.07328	0.0574549	0.081787	0.0530705	3.22405	2.62899	4.16871	3.4031	2.99855	4.35292
Var-78	148.073	24.6403	0.0171225	0.0222148	0.0156905	0.0196173	0.0236634	0.0226961	0.235405	0.343453	0.281982	0.266883	0.332974	0.301988	0.0478176	0.0325626	0.0277177	0.027382	0.031015	0.0369636	0.541341	0.458614	0.662009	0.572762	0.509074	0.696913
Var-79	176.073	24.6583	0.0172612	0.0401044	0.0144114	0.0248065	0.0145976	0.0295815	0.382423	0.584121	0.478167	0.436509	0.531966	0.490179	0.0217074	0.0331941	0.0234391	0.019612	0.0271138	0.0174993	0.913018	0.777507	1.1457	0.937101	0.845595	1.18569
Var-80	173.948	24.6697	0.236182	0.664556	0.193037	0.327604	0.20969	0.399735	4.10504	7.96983	6.01498	5.83087	7.2383	7.00448	0.287254	0.946485	0.310767	0.533345	0.374173	0.223532	14.5926	10.4193	12.3941	12.8894	10.4478	14.6783
Var-81	55.8782	24.7581	0.467532	0.819994	0.67822	0.842882	0.748086	0.947703	0.861604	1.75102	2.20683	1.93241	2.03621	2.6754	0.464644	0.773836	0.691349	0.369842	0.71839	0.491385	1.86844	1.62812	2.62912	1.93259	1.80661	1.84705
Var-82	277.088	24.7623	0.0260974	0.0297344	0.0273208	0.0378215	0.0299797	0.0368041	0.0307206	0.064638	0.066196	0.0599944	0.0713534	0.0817456	0.0243716	0.0283554	0.024004	0.0150073	0.0238999	0.017408	0.0571431	0.0572667	0.0994583	0.0668414	0.0484745	0.102221
Var-83	264.161	24.8499	0.0160919	0.0161773	0.0230487	0.0200879	0.0196486	0.0173283	0.0310829	0.0333384	0.0290446	0.0427625	0.049421	0.042822	0.0178907	0.019244	0.0209183	0.0171234	0.0221402	0.0152352	0.0425349	0.0335762	0.0540299	0.0402853	0.0395898	0.0553299
Var-84	263.092	24.8516	0.0771607	0.078401	0.109937	0.0935249	0.0970807	0.0830728	0.150957	0.16267	0.139855	0.207099	0.237022	0.197875	0.0876632	0.0895096	0.10173	0.0824754	0.108635	0.0693608	0.204714	0.159525	0.240011	0.191537	0.196829	0.254198
Var-85	119.932	25.0129	0.0041074	0.0426897	0.0237164	0.0371153	0.0216151	0.0488771	0.087304	0.175603	0.151516	0.235953	0.196394	0.191059	0.0525183	0.049602	0.0647252	0.0406129	0.0514984	0.0438524	0.164841	0.0821785	0.294466	0.130988	0.166275	0.286397
Var-86	220.028	25.3673	0.00722148	0.00038377	0.00756064	0.00792603	0.00969109	0.00725702	0.0573139	0.0533282	0.0511796	0.0412913	0.0685365	0.0439194	0.00984701	0.0153023	0.0146744	0.0165017	0.0182516	0.00832759	0.0998046	0.0579492	0.0610106	0.0985822	0.0843538	0.0427869
Var-87	179.01	25.822	0.00109122	0.0490842	0.0386855	0.0433002	0.0442093	0.0541246	0.0206287	0.0289538	0.030738	0.0245897	0.0344374	0.0296147	0.0495272	0.0494458	0.05282	0.0300296	0.0605934	0.0389622	0.0162005	0.0213932	0.0208193	0.0514612	0.0168541	0.0511364
Var-88	288.052	26.0926	0.00402118	0.00486685	0.00293835	0.00423175	0.00375259	0.00530874	0.0109605	0.011329	0.00938935	0.00994101	0.0094677	0.0116053	0.00673881	0.00635953	0.00614765	0.0026957	0.00522628	0.0037251	0.00618164	0.00720588	0.0104059	0.0108349	0.00889628	0.0516499
Var-89	186.016	26.1003	0.0183443	0.0236525	0.0159513	0.0180831	0.0184932	0.0223466	0.0642706	0.0899249	0.0662811	0.0682843	0.0609452	0.0679882	0.044949	0.0394936	0.0422833	0.0176832	0.0353196	0.0296889	0.0697931	0.0573701	0.115387	0.0793158	0.0783245	0.389459
Var-90	261.068	26.3893	0.00363436	0.00261605	0.00400434	0.00384348	0.00454644	0.00398281	0.0197365	0.0112929	0.0145124	0.014013	0.0209905	0.0209433	0.00422514	0.00463601	0.0038561	0.0045731	0.00607836	0.00330796	0.0136539	0.0107503	0.0116465	0.0157471	0.0126413	0.0067377
Var-91	188.04	26.5466	0.0443565	0.0872123	0.0448254	0.0656895	0.0362845	0.0895373	0.153659	0.2904	0.294497	0.270822	0.375409	0.352301	0.0373638	0.0563356	0.0580682	0.025426	0.0576579	0.0352392	0.305572	0.3168	0.485834	0.368179	0.360548	0.41644
Var-92	43.9008	26.6202	0.194079	0.347059	0.177218	0.241107	0.137528	0.241024	0.598297	2.11151	2.07226	1.64785	1.67571	1.99561	0.19558	0.299336	0.13754	0.226776	0.272771	0.245283	1.57815	1.04059	1.55484	1.24539	1.24141	1.17193
Var-93	244.067	27.2299	0.00716747	0.0189318	0.00292037	0.0106627	0.00253142	0.0216196	0.0279775	0.0556596	0.0286957	0.03728	0.0784244	0.0559535	0.00153632	0.00879999	0.0134456	0.00562801	0.00753114	0.0142542	0.102576	0.0674388	0.0977585	0.110982	0.0771239	0.0777776
Var-94	360.138	27.2617	0.00273607	0.00324749	0.003154	0.00307496	0.00293483	0.00330928	0.00229367	0.00559763	0.00370352	0.00453347	0.00401439	0.00306576	0.000727904	0.00357723	0.00125134	0.00357674	0.00332828	0.00205122	0.00274632	0.00236431	0.00508861	0.00287255	0.00254657	0.0062918
Var-95	194.093	27.3482	0.00393076	0.0050457	0.00389584	0.00468019	0.00361763	0.00538929	0.0229121	0.0390304	0.0295239	0.0278974	0.0327789	0.02768	0.00458533	0.00677079	0.00597051	0.00528293	0.00720128	0.0042903	0.0352719	0.0251207	0.0420431	0.0292723	0.030245	0.0426469
Var-96	192.019	27.3512	0.083059	0.115429	0.0912299	0.109366	0.0839018	0.11926	0.502199	0.716978	0.66078	0.590644	0.695299	0.581484	0.100995	0.164548	0.130321	0.117604	0.160296	0.0976548	0.683457	0.549137	0.843588	0.753201	0.622004	0.861271
Var-97	115.009	27.43	0.103204	0.109509	0.120661	0.117108	0.0986626	0.123155	0.20838	0.17959	0.216383	0.205626	0.269479	0.202126	0.0636139	0.0882718	0.0759883	0.0705929	0.0902097	0.0566463	0.258309	0.201717	0.296529	0.306732	0.217497	0.38225
Var-98	245.958	27.4317	4.42963	4.47175	4.99143	4.96311	4.05844	4.89207	8.76941	8.23994	8.00012	7.09505	10.4904	9.24066	2.54962	3.47578	3.04681	2.79742	3.67578	2.1878	9.36438	8.50975	15.0649	11.7614	9.84475	14.0823
Var-99	452.122	28.447	0.0113947	0.00913273	0.0232362	0.00913782	0.00467384	0.00912367	0.0425288	0.2572	0.0636285	0.0600148	0.197117	0.0516711	0.00476249	0.00624384	0.00458924	0.00312727	0.0066246	0.00192766	0.271116	0.17082	0.353465	0.331731	0.175736	0.234113
Var-100	451.079	28.457	0.0370864	0.0289945	0.0730702	0.0292564	0.0154977	0.0278552	0.129704	0.813225	0.203733	0.192016	0.636189	0.168269	0.0145569	0.019129	0.0144265	0.00964102	0.0210961	0.00542877	0.851285	0.56022	1.13388	1.06057	0.554623	0.742947
Var-101	231.027	28.7171	0.0400808	0.0777001	0.0150262	0.0584226	0.0289653	0.0878276	0.709118	0.715523	0.404374	0.603143	0.760382	0.436789	0.0368215	0.00735745	0.0628738	0.0466325	0.0775146	0.021205	0.447823	0.392711	0.782934	0.53223	0.444119	0.623538
Var-102	290.146	28.7407	0.00737733	0.00672087	0.0107519	0.00870561	0.0100187	0.00716537	0.0144754	0.0156317	0.0119576	0.0197958	0.0236315	0.0192738	0.00923481	0.00993237	0.0100853	0.0086645	0.0125167	0.00734436	0.0165069	0.0141773	0.0246584	0.0192599	0.016557	0.0229849
Var-103	279.119	28.914	0.00552986	0.00903052	0.0049751	0.00634492	0.00376682	0.00834111	0.00286967	0.0175168	0.0113007	0.0115478	0.0146959	0.0133663	0.0068039	0.00602553	0.00725042	0.00154467	0.00550275	0.00426614	0.0168	0.00130464	0.0193468	0.0205594	0.0154684	0.0245193
Var-104	244.019	28.9859	0.00827895	0.01237	0.00235015	0.010335	0.00763083	0.013075	0.0823681	0.123339	0.0748958	0.0903022	0.117973	0.110698	0.00939072	0.010933	0.013413	0.00565501	0.0157116	0.00731259	0.0907782	0.0823447	0.0231308	0.10334	0.0811381	0.10518
Var-105	188.996	29.0037	0.0259383	0.0450435	0.0230014	0.0328181	0.0514378	0.0462013	0.0806856	0.161623	0.114765	0.144257	0.0752744	0.0987646	0.0429754	0.0668068	0.0428579	0.0520827	0.0585821	0.033269	0.0890421	0.0872938	0.101468	0.0946642	0.0923794	0.106429
Var-106	275.104	29.5332	0.00157849	0.00433357	0.00192213	0.00360413	0.00154521	0.00449914	0.0129462	0.00910223	0.00697432	0.00945948	0.00768629	0.00895051	0.00178021	0.00386139	0.00354263	0.00309597	0.00501463	0.00235276	0.00644677	0.00721906	0.0124834	0.00716428	0.00677719	0.0103967
Var-107	407.128	30.2673	0.00849671	0.00530212	0.00976243	0.00915953	0.0103366	0.00633983	0.00780028	0.0765098	0.0396624	0.0502693	0.0411632	0.0577351	0.000642234	0.00536789	0.00396678	0.00293158	0.00497046	0.0051254	0.0274311	0.0246008	0.0761334	0.0386908	0.0229927	0.0363062
Var-108	206.079	30.2795	0.462027	0.328853	0.562674	0.457087	0.601975	0.392975	1.06534	1.69467	1.22539	1.21441	1.41742	1.42213	0.346535	0.349745	0.227674	0.288489	0.262264	0.243215	1.39482	1.03385	2.03292	1.52944	1.13393	1.82191
Var-109	306.974	30.2886	1.21062	0.780636	0.532218	1.12918	1.78247	1.26019	3.8385	4.59987	3.52385	3.27682	3.49788	4.644	1.00537	0.796745	0.657165	0.633064	0.741581	0.608631	4.02012	3.80455	5.54417	4.68285	3.55063	3.03649
Var-110	216.962	30.2927	6.20812	4.41505	7.6593	6.31516	5.84232	4.94742	15.4316	24.1397	17.0209	16.9101	19.6214	20.2007	3.16379	4.42784	3.42033	4.02404	3.44	2.0249	15.3877	14.6563	30.0539	15.9804	15.6368	20.397
Var-111	146.9	30.3059	3.62146	1.17438	4.35703	3.30622	4.60421	1.27973	9.23962	15.3133	9.48748	10.3008	12.4747	13.1842	1.93971	2.09799	1.97755	2.1732	1.10294	1.74641	10.7197	11.2745	17.4916	9.12312	10.3488	16.6984
Var-112	188.93	30.3187	0.330792	0.28537	0.587965	0.355259	0.38458	0.408394	1.66758	3.32252	1.8058	1.82973	2.43553	2.52516	0.30952	0.340797	0.195755	0.308459	0.298075	0.351234	1.75059	1.76895	4.35242	1.7224	1.50027	0.697509
Var-113	118.055	30.326	0.0445425	0.0370788	0.0568546	0.0446214	0.0525287	0.042181	0.242935	0.360586	0.288136	0.277291	0.395445	0.277762	0.0701007	0.0397397	0.0289373	0.0356074	0.0337571	0.058838	0.3636	0.239112	0.405554	0.267196	0.286127	0.435824
Var-114	361.172	30.4728	0.00212424	0.00426388	0.0012348	0.00321771	0.00081715	0.0054517	0.0167403	0.0506312	0.0296019	0.036872	0.0427968	0.0265713	0.00120873	0.00274817	0.00191042	0.00110922	0.00224453	0.000384517	0.0500005	0.0464023	0.0885126	0.0406281	0.0530635	0.0843888
Var-115	376.193	30.4848	0.00115501	0.00296883	0.000749626	0.00290829	0.00103434	0.0032873	0.0114318	0.0280226	0.0187141	0.0268865	0.0287983	0.018585	0.000400626	0.00191352	0.00103782	0.000419503	0.00107651	0.000576632	0.0322149	0.0326736	0.0583907	0.0297512	0.0322992	0.0530607
Var-116	274.094	30.6214	0.0227658	0.0210615	0.0147222	0.0263815	0.0241139	0.0214974	0.0170125	0.0132338	0.0128772	0.0126567	0.017885	0.0137418	0.0129426	0.0163197	0.0119479	0.0179329	0.014909	0.0146389	0.0167883	0.0104036	0.0133733	0.0134231	0.012161	0.0143455
Var-117	185.129	30.7109	0.00575504	0.00841607	0.00422816	0.00682652	0.00356351	0.0093649	0.00456854	0.0224972	0.013994	0.0142806	0.024452	0.0172725	0.00291608	0.00588055	0.00339399	0.00411888	0.00489609	0.000860304	0.0316475	0.0228434	0.0393057	0.0306222	0.0273553	0.0474218
Var-118	184.04	30.7216	0.0333333	0.048876	0.0266036	0.0460019	0.0195952	0.0582455	0.0459457	0.151887	0.0949149	0.0480731	0.142092	0.11214	0.0112695	0.0350606	0.0257921	0.0241959	0.0342475	0.0168515	0.14834	0.162911	0.263697	0.188424	0.149044	0.29076
Var-119	186.021	30.8916	0.0500468	0.10851	0.0342864	0.0806657	0.021063	0.118573	0.0796505	0.305368	0.258662	0.267794	0.481982	0.261123	0.0353803	0.0818997	0.0518905	0.0331473	0.0568784	0.024792	0.680593	0.556609	0.856565	0.733123	0.540077	0.954331
Var-120	175.093	30.9077	0.0303124	0.0671496	0.0206116	0.0488171	0.0120245	0.0713369	0.0525642	0.202805	0.161457	0.158174	0.293731	0.163716	0.0219763	0.0490653	0.0312675	0.0221682	0.0352539	0.0168628	0.432453	0.364371	0.547578	0.45101	0.346212	0.622423
Var-121	357.041	31.354	0.0036563	0.0113753	0.00376287	0.00427395	0.00364036	0.0117844	2.39185	4.27617	2.87954	3.10689	3.58244	3.3202	0.0217685	0.086214	0.0950233	0.0153108	0.117813	0.0151381	3.68858	2.84707	5.27409	3.89675	3.5564	4.93573
Var-122	292.09	31.7764	0.00393125	0.00473868	0.00571864	0.00534422	0.00680911	0.00442936	0.0188523	0.0359811	0.0270003	0.0243271	0.0320671	0.0340391	0.00544491	0.00657511	0.00416855	0.00429492	0.00601436	0.00391643	0.0207814	0.0264121	0.042837	0.0256977	0.0270595	0.0320557
Var-123	265.014	32.2769	0.233736	0.248231	0.363032	0.19835	0.458709	0.225735	0.0861812	0.0311697	0.0263332	0.0380582	0.0777148	0.0405336	0.252416	0.302707	0.253729	0.309948	0.374811	0.2396	0.0838566	0.0681011	0.114978	0.0617861	0.047296	0.0966406
Var-124	420.246	32.6697	0.00473093	0.0103171	0.00594254	0.00756832	0.00405114	0.0118799	0.0214948	0.012905	0.00770413	0.0106545	0.0234621	0.0088164	0.00321445	0.00623093	0.00506002	0.00493974	0.00732247	0.00306432	0.0270043	0.0207139	0.0372356	0.0195615	0.0148949	0.0503855
Var-125	200.026	32.6739	0.00654982	0.0179753	0.00839491	0.00764654	0.00559127	0.0166973	0.0338651	0.0161958	0.0102812	0.0146461	0.0344085	0.0110331	0.00498638	0.00965841	0.00851838	0.00792811	0.00768976	0.00469136	0.0375675	0.0296743	0.0707663	0.0239937	0.0188467	0.07735
Var-126	259.08	32.6848	0.00383343	0.00936931	0.00501032	0.00610588	0.00318049	0.00890925	0.019023	0.0111473	0.00577357	0.00872805	0.0184002	0.00631559	0.00230444	0.00543924	0.00467092	0.00443052	0.00621482	0.00221863	0.0225416	0.0179913	0.0367783	0.0165918	0.0109941	0.0447862
Var-127	375.062	32.7885	0.0442024	0.0624984	0.0338476	0.0477126	0.0289624	0.0693033	0.00128023	0.00746552	0.00199466	0.00489474	0.00398754	0.00188664	0.0305694	0.0673606	0.0299176	0.0399781	0.0354284	0.025999	0.00628959	0.0113509	0.0173757	0.00627235	0.0116498	0.00798154
Var-128	273.014	32.792	0.255578	0.358024	0.194965	0.398991	0.172274	0.369283	0.00900423	0.0568777	0.00832925	0.0271346	0.0287278	0.0135515	0.183662	0.371193	0.168182	0.229594	0.213518	0.141966	0.0399188	0.0640687	0.115647	0.0393322	0.0778051	0.0621254
Var-129	149.006	33.0232	0.0370321	0.0533285	0.0282801	0.0573915	0.0255169	0.0526201	0.05252	0.131164	0.0867103	0.0899763	0.112303	0.0772573	0.0273166	0.0535882	0.0254495	0.0348435	0.0304011	0.0221609	0.0930631	0.0845961	0.154261	0.0816239	0.0829917	0.152129
Var-130	376.24	33.0883	0.000855684	0.000796087	0.000860226	0.00115202	0.000790588	0.00120625	0.00182655	0.00656227	0.00369329	0.00492504	0.00493094	0.00417968	0.000649491	0.00108026	0.000716462	0.000652676	0.000895651	0.000324981	0.00594707	0.0057708	0.00826941	0.0056396	0.00663855	0.00988612
Var-131	390.213	33.0996	0.000317839	0.000388739	0.000299516	0.000317127	0.000230106	0.000203389	0.000751845	0.00189642	0.00107486	0.00103141	0.00158016	0.00112247	0.000239232	0.000415095	0.000177058	0.000251944	0.000105976	0.000148098	0.00114431	0.00189503	0.00349816	0.00114405	0.00226864	0.00268226
Var-132	173.977	33.5571	0.34462	0.693577	0.246758	0.486273	0.104662	0.849345	0.845301	5.54435	4.08944	3.33066	4.88108	3.73834	0.239449	0.415464	0.333167	0.285998	0.399786	0.17745	5.89226	4.47938	6.73154	5.31814	4.5702	6.51785
Var-133	264.011	33.8069	0.0670082	0.109488	0.0983048	0.0913191	0.0916708	0.119285	0.564614	0.827042	0.472829	0.625606	0.654906	0.579002	0.0804205	0.13982	0.134255	0.0893543	0.169245	0.0696379	0.706298	0.599268	0.91266	0.671921	0.664707	0.9988
Var-134	320.149	34.2975	0.0149683	0.0145659	0.0182443	0.00989755	0.0224316	0.0161451	0.0182622	0.0342352	0.0277618	0.027724	0.0343105	0.0238116	0.0250117	0.0310022	0.0231183	0.0259137	0.0267863	0.0233349	0.0537252	0.0273617	0.0440294	0.0323541	0.0379116	0.0454341
Var-135	180.07	34.3312	0.0172422	0.0327052	0.0169575	0.0243534	0.0128608	0.033445	0.0258477	0.263853	0.173863	0.181705	0.211121	0.159862	0.0167849	0.0279864	0.0237185	0.014097	0.0268005	0.0131517	0.172461	0.152524	0.229343	0.198899	0.174936	0.274336
Var-136	321.14	34.7399	0.00751015	0.00881887	0.0100844	0.00836926	0.010099	0.00941156	0.0171217	0.0470506	0.029024	0.0313922	0.0326824	0.0234133	0.00780292	0.00786347	0.00695142	0.00781742	0.0081155	0.00564811	0.0597388	0.0581626	0.177575	0.0458205	0.0564594	0.13384
Var-137	317.171	35.3586	0.0136187	0.0397304	0.00901496	0.0276318	0.00505342	0.0530236	0.586866	0.25918	0.107224	0.218166	0.358361	0.161818	0.0109326	0.0261778	0.0190444	0.0188866	0.0234111	0.00945144	0.562504	0.463346	1.02773	0.431358	0.385933	1.08122
Var-138	419.221	35.3633	0.000294263	0.00045024	0.000208603	0.000766071	0.000119058	0.00143131	0.0161613	0.00593211	0.00344199	0.00652111	0.0110526	0.00273874	0.000247346	0.000791353	0.000346505	0.000443471	0.000523258	0.000180718	0.0152541	0.0138225	0.0278499	0.0108359	0.010856	0.0369773
Var-139	389.114	35.7072	0.000208603	0.000959194	0.00119161	0.000738611	0.00111937	0.000852406	0.0120585	0.0473203	0.0470381	0.0361991	0.0609891	0.0407625	0.000490505	0.000456937	0.000398478	0.000301235	0.000447559	0.000272731	0.0363186	0.0216314	0.0283822	0.0338969	0.0262643	0.035723
Var-140	382.131	35.7104	0.000100399	0.000374115	5.49986e-05	0.000293171	0.000156933	0.000490551	0.0088899	0.00342055	0.00124275	0.00230384	0.00317765	0.00107118	0.000139531	0.00027056	0.000246276	0.000151706	0.000260684	0.000134543	0.00364568	0.00289877	0.0129851	0.00290326	0.00195517	0.00880404
Var-141	345.114	36.0256	0.00522328	0.00564243	0.00547282	0.00723241	0.00593704	0.00716056	0.0602323	0.0989182	0.075111	0.0741277	0.0779101	0.082277	0.00446979	0.00633704	0.00488552	0.00337756	0.0058261	0.00324649	0.0753308	0.0723286	0.130946	0.0755741	0.0634941	0.115924
Var-142	373.13	36.6293	0.000720249	0.000776778	0.000775204	0.00111643	0.000552074	0.00166864	0.00278397	0.00848135	0.0060341	0.00576968	0.00580229	0.0045057	0.00102524	0.00139608	0.00125042	0.00122292	0.00140086	0.000649975	0.00403507	0.00403978	0.00948528	0.00686572	0.0033847	0.0106011
Var-143	415.171	36.7107	0.000465599	0.00105198	0.00117437	0.000589446	0.00121228	0.000678382	0.00159165	0.00104644	0.00161745	0.000951624	0.00315724	0.00114531	0.000614025	0.000823987	0.001119	0.000861352	0.00121888	0.000804837	0.00339479	0.00253936	0.00450058	0.00226093	0.00264073	0.00123786
Var-144	286.207	38.0176	0.0105652	0.00813964	0.0153255	0.0109467	0.0138232	0.00951987	0.0143983	0.0135875	0.0114751	0.0147426	0.0218897	0.0174974	0.0134133	0.0137264	0.0132914	0.0111094	0.0157044	0.0104239	0.0193867	0.0130206	0.0223918	0.0192603	0.0188995	0.0295696
Var-145	431.238	38.2541	0.000448428	0.000603801	0.000940039	0.000439044	0.00142948	0.000967323	0.00266347	0.00472887	0.00271514	0.00301426	0.00168541	0.00281157	0.000936338	0.00112634	0.000959081	0.000693693	0.00142265	0.000495357	0.0010324	0.00169274	0.00134479	0.00133187	0.00144737	0.00215792
Var-146	314.251	38.4091	0.0724532	0.0572212	0.0997498	0.0683245	0.0937646	0.0627191	0.0784079	0.0831266	0.0778003	0.0915118	0.135873	0.108757	0.079759	0.0782208	0.0777008	0.0707134	0.0891164	0.0639955	0.113501	0.0827964	0.117717	0.112131	0.0950331	0.138879
Var-147	313.183	38.4102	0.315537	0.249288	0.430997	0.299724	0.407912	0.279082	0.339198	0.349647	0.339006	0.394412	0.58651	0.503395	0.345436	0.345515	0.338125	0.298332	0.389991	0.27466	0.496393	0.363254	0.567834	0.49947	0.399116	0.621306
Var-148	523.26	39.0867	0.000147307	0.000247326	0.000221687	0.000268276	0.000321771	0.000275995	0.00072235	0.00335549	0.0015254	0.00119816	0.00151845	0.00128104	0.000427556	0.000251556	0.000225903	0.000140531	0.000167854	7.03942e-05	0.00157229	0.00118223	0.00251509	0.00157663	0.00078983	0.00169143
Var-149	305.06	39.3288	0.307536	0.259007	0.355599	0.337522	0.483001	0.29877	0.879057	1.6071	1.42822	1.26914	1.50151	1.44758	0.400132	0.469785	0.318617	0.289115	0.340493	0.298529	0.904522	0.804572	1.4352	0.865431	0.858803	1.13481
Var-150	202.047	41.5694	0.0211825	0.0412991	0.0201523	0.033744	0.0160487	0.0450923	0.0878009	0.0330023	0.028047	0.0419593	0.0787761	0.0431656	0.0190757	0.0339499	0.0323124	0.0183049	0.0371812	0.0180816	0.0861144	0.0554651	0.0672305	0.0868982	0.0691644	0.109527
Var-151	200.042	41.5889	0.00846968	0.0308872	0.0031396	0.0232384	0.0017386	0.0324631	0.0805776	0.0435067	0.0272156	0.0308335	0.0929176	0.0242289	0.00388499	0.0168206	0.00935251	0.00511836	0.00797695	0.00285343	0.133225	0.0703887	0.14917	0.171426	0.124016	0.253417
Var-152	314.22	42.1175	0.292176	0.216807	0.426246	0.286149	0.383994	0.249335	0.290895	0.340325	0.2727	0.407385	0.567564	0.423318	0.326797	0.332648	0.371019	0.305061	0.432328	0.276026	0.442987	0.329635	0.508574	0.457461	0.391204	0.612446
Var-153	341.212	42.5742	0.331218	0.255133	0.468368	0.313544	0.428314	0.286712	0.286585	0.372606	0.322975	0.396258	0.558708	0.455317	0.345018	0.354619	0.346258	0.315968	0.401994	0.289861	0.450227	0.29546	0.514748	0.42418	0.354132	0.518579
Var-154	387.109	43.7417	0.000592409	0.00559699	0.000492929	0.00170118	0.000379969	0.00500512	0.0910908	0.0714826	0.11359	0.215212	0.168401	0.0956753	0.000620184	0.00190583	0.00125709	0.000421477	0.00189161	0.000229944	0.0946398	0.120828	0.300987	0.174979	0.0966607	0.234586
Var-155	343.308	45.0299	0.0050517	0.00370926	0.00769761	0.00513455	0.00642861	0.00417214	0.00567273	0.00566727	0.00444902	0.00659622	0.00837967	0.00567694	0.00562056	0.00585895	0.00622453	0.00477489	0.00675445	0.00456066	0.00699394	0.00594453	0.00962695	0.00754707	0.00688755	0.0100765
Var-156	342.271	45.0313	0.0176222	0.0140535	0.0282189	0.0199356	0.0238687	0.0164728	0.0204374	0.0191047	0.0165161	0.0252395	0.0337905	0.0263342	0.0214762	0.0222169	0.0235798	0.0189847	0.0271637	0.0188302	0.0298434	0.0211928	0.0362856	0.0298029	0.0259292	0.0398399
Var-157	259.03	45.4417	0.0305184	0.0495865	0.0368351	0.0455707	0.0310317	0.0486683	0.0721059	0.262891	0.123507	0.153046	0.0619723	0.103317	0.025397	0.0476549	0.0420415	0.0330416	0.0510525	0.0238688	0.0569525	0.067504	0.0879987	0.063923	0.0747723	0.0930884
Var-158	314.226	45.86	0.104313	0.0782837	0.152833	0.105299	0.13144	0.0899158	0.116112	0.11156	0.0975726	0.135428	0.204925	0.16281	0.114011	0.110166	0.133578	0.114131	0.1441	0.0950417	0.16649	0.119018	0.191612	0.171584	0.143713	0.238362
Var-159	328.252	45.8601	0.0153134	0.0110879	0.0230204	0.0155379	0.0193918	0.0123322	0.00779612	0.0157881	0.00594487	0.0196867	0.0268253	0.0197528	0.0164787	0.0159577	0.0190049	0.0167334	0.0206243	0.0134522	0.0190255	0.0158789	0.027714	0.0116571	0.0178431	0.0328266
Var-160	371.237	47.2079	0.0744717	0.0603975	0.100614	0.079711	0.0959135	0.0686207	0.0915933	0.134682	0.094954	0.164946	0.20348	0.138442	0.0805765	0.0794158	0.073027	0.0761785	0.101186	0.0754145	0.152118	0.104	0.181173	0.134235	0.142382	0.203034
Var-161	361.135	47.5846	0.00136109	0.00180651	0.00158322	0.00175223	0.00170675	0.00194297	0.00278919	0.00857448	0.00497546	0.00440059	0.0075666	0.00389512	0.00126785	0.00162764	0.00102014	0.00173722	0.00128613	0.00132393	0.00816029	0.00757493	0.0160401	0.00866236	0.00902762	0.0157542
Var-162	236.02	47.6752	0.0276826	0.064275	0.0189936	0.0424571	0.0120953	0.0793413	0.164078	0.00626777	0.00381463	0.00811906	0.0076674	0.0075205	0.0101082	0.0328618	0.0204733	0.0135351	0.0221908	0.0101612	0.00337513	0.00595406	0.0121805	0.00266597	0.00428976	0.0119961
Var-163	342.273	48.0061	0.0022029	0.00204766	0.00387154	0.00261692	0.00323189	0.00218983	0.00212082	0.00228968	0.00186799	0.00296953	0.00388344	0.00349331	0.00224939	0.0027553	0.00306264	0.00187537	0.00332138	0.00213292	0.00344464	0.00324277	0.00551712	0.00375882	0.00289081	0.0053599
Var-164	402.317	48.6268	0.00998192	0.00736965	0.0161388	0.0104736	0.0131788	0.00834092	0.0099952	0.0123523	0.00927937	0.0148728	0.017376	0.0148672	0.0111074	0.0111999	0.0136102	0.0105934	0.0137176	0.00957008	0.0177217	0.016336	0.022027	0.0192494	0.0174064	0.0223034
Var-165	358.265	48.657	0.0281913	0.0216275	0.0337293	0.0268848	0.0295222	0.0212146	0.0260846	0.0319413	0.0238731	0.0363008	0.049541	0.0312797	0.0262856	0.0257059	0.0289828	0.0253816	0.0346169	0.0211535	0.0413569	0.032388	0.0637397	0.0386274	0.0308997	0.064038
Var-166	361.123	48.7153	0.0142338	0.0197419	0.0207422	0.0166551	0.0156546	0.0240008	0.0228213	0.125123	0.0835201	0.0529599	0.0807279	0.0265393	0.0141146	0.0231966	0.0198676	0.0143912	0.0186351	0.00987429	0.054942	0.0408654	0.155898	0.0514423	0.0415059	0.100423
Var-167	401.338	49.2	0.00505259	0.00369024	0.00669054	0.00495697	0.00566049	0.00423788	0.00408316	0.00611655	0.00371145	0.0062494	0.00806772	0.00563446	0.00471868	0.00512867	0.00569468	0.00437022	0.00572523	0.00365388	0.00568444	0.00468047	0.0071752	0.00648079	0.00561164	0.0100355
Var-168	399.292	49.2017	0.0656979	0.0517207	0.0855628	0.067583	0.0765819	0.0579088	0.0558093	0.0851629	0.0503646	0.0824213	0.116116	0.0749136	0.0713661	0.0676503	0.0788233	0.0592325	0.0755223	0.0528385	0.0870567	0.0633221	0.103833	0.097006	0.0853989	0.134685
Var-169	325.064	49.789	0.00103019	0.000606896	0.00144979	0.00135447	0.00118019	0.000875912	0.00184957	0.00194846	0.00133257	0.00271817	0.00489172	0.0024172	0.000951523	0.00104492	0.00115063	0.000735188	0.0010494	0.000517229	0.00484065	0.00170752	0.00510339	0.00338197	0.00280217	0.00470165
Var-170	402.333	50.9893	0.00257305	0.00192605	0.00409614	0.00258397	0.00335816	0.00229839	0.00274023	0.00247752	0.00234655	0.00282292	0.00470381	0.00337946	0.00294725	0.00297158	0.00316819	0.00275012	0.00382692	0.00269667	0.00317612	0.0026779	0.00449955	0.00356055	0.0032792	0.00620502
Var-171	358.283	50.9908	0.00280643	0.00207805	0.00360976	0.0026291	0.0026249	0.00248728	0.0035626	0.00246306	0.000541158	0.00333288	0.00546916	0.00342965	0.00276852	0.00283679	0.00363554	0.00322732	0.00415472	0.00210726	0.00482649	0.003255	0.00109833	0.00492611	0.0035334	0.00600329
Var-172	558.322	52.5976	0.00179295	0.00197167	0.0044896	0.0031619	0.00344411	0.00239846	0.0028883	0.00260409	0.00251841	0.00315267	0.00449977	0.00268363	0.00299206	0.00248147	0.00393265	0.00279049	0.00343204	0.00213194	0.00394651	0.00158139	0.00504655	0.00355642	0.0036025	0.00556549
Var-173	118.931	52.602	0.360334	0.246583	0.349144	0.317332	0.377409	0.266606	0.293151	0.317304	0.311896	0.337702	0.487685	0.300246	0.363314	0.245307	0.43998	0.310993	0.425741	0.296746	0.174893	0.253217	0.378114	0.29428	0.0833887	0.476744
Var-174	480.511	58.1458	0.00096248	0.000728075	0.00153228	0.000771994	0.00114969	0.000789941	0.00149101	0.000600847	0.000721674	0.00133891	0.00179923	0.000859482	0.000955063	0.000859994	0.00136172	0.000898865	0.00139204	0.00073439	0.00143226	0.000649384	0.00206616	0.00157036	0.00129736	0.00216757
