# Supplementary material for: Metabolomic profiling for the identification of potential biomarkers involved in a laboratory azole resistance in Candida albicans
Source: PLoS One. 2018 Feb 2;13(2):e0192328. doi: 10.1371/journal.pone.0192328 (PMC5796700; doi:10.1371/journal.pone.0192328)
Supplement: S4 Table — (XLS) [file pone.0192328.s004.xls]

## Sheet: sheet1
mz	Formula	Sample description	Sgroup1	Sgroup2	Sgroup3	Sgroup4	Sgroup5	Sgroup6	S+KCZ 1	S+KCZ 2	S+KCZ 3	S+KCZ 4	S+KCZ 5	S+KCZ 6	Rgroup1	Rgroup2	Rgroup3	Rgroup4	Rgroup5	Rgroup6	R+KCZ 1	R+KCZ 2	R+KCZ 3	R+KCZ 4	R+KCZ 5	R+KCZ 6
718.7	C38H71O10P	PG 32:2	0.0377059	0.0412884	0.0409737	0.0370704	0.0381149	0.0394775	0.305242	0.311279	0.285147	0.262555	0.290417	0.303259	0.0694639	0.0695206	0.0839098	0.0611361	0.0869277	0.0833608	0.246299	0.25515	0.223691	0.27534	0.227664	0.201835
720.4	C38H73O10P	PG 32:1	0.121679	0.160153	0.154956	0.180222	0.153931	0.189409	1.06144	0.911315	1.08118	0.883122	0.926684	0.900417	0.351571	0.349645	0.37634	0.302572	0.306345	0.292654	1.25377	1.23407	1.31748	1.2147	1.21818	1.19696
722.4	C38H75O10P	PG 32:0	0.0972662	0.105928	0.101493	0.101306	0.108456	0.11565	0.0611815	0.0714289	0.0813633	0.0809565	0.072634	0.0678217	0.0667945	0.0819378	0.060478	0.0791077	0.0771029	0.0650719	0.0822759	0.0840559	0.0728971	0.0852304	0.086107	0.0866133
744.6	C40H73O10P	PG 34:3	0.178856	0.182706	0.198429	0.192655	0.171893	0.197099	0.292678	0.308883	0.324761	0.274888	0.247154	0.266793	0.286532	0.377982	0.260985	0.350426	0.409339	0.270929	0.363294	0.361255	0.437931	0.404129	0.405076	0.377028
746.7	C40H75O10P	PG 34:2	1.24385	1.38939	1.2875	1.34717	1.16359	1.10307	3.0172	2.43505	2.73593	2.60421	2.61926	2.83429	2.31571	2.04389	1.705	2.37409	2.53102	1.80144	3.77747	2.67363	3.39386	2.89112	2.87767	3.0172
748.6	C40H77O10P	PG 34:1	1.43543	1.33312	1.60293	1.23219	1.54635	1.5661	1.79816	1.49866	1.47423	1.59106	1.34957	1.29129	2.02064	2.09676	2.01448	1.9725	2.08707	1.93692	2.0102	1.81529	2.07387	1.82235	1.92582	1.85604
750.7	C40H79O10P	PG 34:0	0.158946	0.162536	0.153895	0.161181	0.154532	0.14808	0.141393	0.0998122	0.12862	0.107427	0.117781	0.120032	0.174367	0.150761	0.159588	0.164166	0.131046	0.146645	0.166103	0.151858	0.168895	0.146691	0.148294	0.132269
766.4	C42H71O10P	PG 36:6	0.0400372	0.0428361	0.036339	0.0371045	0.0405238	0.0375256	0.0471979	0.0370384	0.0395088	0.0568786	0.0550432	0.0457986	0.0609479	0.0592428	0.0644384	0.0565403	0.0658552	0.05697	0.0579249	0.0571939	0.0571263	0.0591786	0.0486274	0.0570677
768.5	C42H73O10P	PG 36:5	0.100973	0.105192	0.101295	0.0960324	0.0957363	0.0951371	0.447782	0.349157	0.53487	0.494747	0.542018	0.415713	0.212194	0.218393	0.211101	0.292097	0.244643	0.269741	1.01085	0.867828	1.0599	0.90154	0.84579	0.841257
770.7	C42H75O10P	PG 36:4	0.0736585	0.0758542	0.0765928	0.0774664	0.0807844	0.0804024	0.273621	0.301629	0.359724	0.33081	0.358616	0.305261	0.185345	0.167353	0.199752	0.199889	0.224451	0.225601	0.74258	0.713322	0.856977	0.802604	0.711888	0.791295
772.8	C42H77O10P	PG 36:3	0.040991	0.0451252	0.0370951	0.0409941	0.0435333	0.0479342	0.109871	0.108493	0.110876	0.101769	0.117835	0.0955372	0.128886	0.0927893	0.114972	0.107153	0.109372	0.0834767	0.278494	0.204505	0.278256	0.259362	0.233035	0.229406
774.5	C42H79O10P	PG 36:2	0.0509296	0.0519737	0.0430599	0.0431799	0.0461152	0.0485837	0.0952384	0.101341	0.0999685	0.102227	0.104407	0.101008	0.0588832	0.04604	0.0547585	0.048057	0.0736031	0.0520829	0.149912	0.12556	0.131055	0.128691	0.131029	0.128034
508.3	C24H45O9P	LPG 18:2	0.362593	0.365086	0.386231	0.408903	0.475683	0.443307	2.24385	2.17166	2.22059	2.09646	1.99678	2.24559	0.332555	0.292181	0.219307	0.257558	0.28186	0.426118	3.39737	3.31905	3.15801	3.58447	3.25211	3.25207
510.5	C24H47O9P	LPG 18:1	1.17002	1.08008	0.962358	1.30747	1.21714	1.317	0.934503	0.813317	0.797087	0.68629	1.03676	0.966089	0.84319	0.871763	0.740845	0.801342	0.680187	0.770348	1.57416	1.51504	1.69641	1.3625	1.50283	1.58196
512.4	C24H49O9P	LPG 18:0	0.857143	0.930233	0.882353	0.9375	0.952381	0.923077	1.73913	1.71429	1.76471	1.76471	1.79104	1.76471	1.21212	1.29032	1.17647	1.34831	1.41176	1.23711	2.44898	2.18182	2.4	2.30769	2.35294	2.18182
687.5	C37H70NO8P	PE 32:2	0.257281	0.253095	0.232356	0.239405	0.218242	0.257527	0.254595	0.214029	0.251925	0.207139	0.213294	0.233298	0.28801	0.308931	0.27824	0.262167	0.335386	0.280708	0.191354	0.201599	0.197424	0.194106	0.214082	0.190849
689.5	C37H72NO8P	PE 32:1	0.238754	0.253208	0.241929	0.226333	0.240543	0.244999	0.420036	0.346569	0.363607	0.309538	0.290319	0.326803	0.337663	0.314572	0.301763	0.275772	0.351571	0.2501	0.271538	0.299788	0.224783	0.287201	0.221982	0.255915
701.5	C38H72NO8P	PE 33:2	0.0973123	0.107477	0.116099	0.0893726	0.101268	0.120387	0.129613	0.122048	0.135013	0.136305	0.131488	0.125331	0.15343	0.153251	0.139527	0.141515	0.167834	0.128592	0.107868	0.121503	0.12616	0.123962	0.124946	0.0975894
703.5	C38H74NO8P	PE 33:1	0.0936236	0.0895171	0.101985	0.0802161	0.0825227	0.0826247	0.0894143	0.0925447	0.0929113	0.0689417	0.0767471	0.087552	0.0903362	0.0935277	0.0749966	0.0852267	0.0913124	0.083324	0.113225	0.0820593	0.0865209	0.101928	0.111905	0.0430941
709.5	C39H68NO8P	PE 34:5	0.0450368	0.0603714	0.0522491	0.0448478	0.0574395	0.0539027	0.142706	0.111162	0.139662	0.105663	0.115752	0.117145	0.114623	0.126969	0.0999959	0.14042	0.130921	0.0983063	0.101835	0.10097	0.105192	0.0968364	0.0999473	0.0831456
711.5	C39H70NO8P	PE 34:4	0.748926	0.765028	0.951367	0.755432	0.856773	0.963605	0.83401	0.914434	1.07133	0.904889	0.796431	0.854703	1.1091	1.62105	1.25772	1.63403	1.52909	1.10381	1.18523	1.17984	1.34024	1.35418	1.34578	1.13877
713.5	C39H72NO8P	PE 34:3	1.07722	1.08265	1.31685	1.03541	1.31708	1.24356	1.46783	1.59386	1.63321	1.51659	1.43336	1.46887	1.7319	2.0155	1.63155	1.73976	1.97232	1.66707	2.13984	1.82976	2.40502	1.97653	2.14928	1.84187
715.5	C39H74NO8P	PE 34:2	2.02657	2.08181	2.58481	2.00453	2.41878	2.58871	3.72054	4.33705	4.79396	4.24749	3.691	3.89313	3.22386	3.48012	3.01039	3.78225	3.77803	3.33051	3.88684	4.45732	5.97768	4.97928	6.40234	4.11913
717.5	C39H76NO8P	PE 34:1	1.08797	1.06194	1.31004	1.05343	1.14993	1.30005	1.21636	1.49934	1.59231	1.30751	1.26856	1.17061	1.13893	1.45371	1.23838	1.52929	1.28929	1.30853	1.29984	1.32598	1.57783	1.57995	1.63032	1.37409
719.6	C39H78NO8P	PE 34:0	0.0834249	0.0877624	0.0991219	0.0846435	0.0928376	0.100976	0.0967299	0.0907302	0.126968	0.0854339	0.0951281	0.0749103	0.0990325	0.101693	0.0841975	0.0870711	0.103965	0.080864	0.0985981	0.0786999	0.0891327	0.0828502	0.104554	0.0890285
725.5	C40H72NO8P	PE 35:4	0.0303428	0.0344221	0.0384052	0.0269272	0.0371242	0.0398781	0.0424285	0.0907302	0.053422	0.0592371	0.0575233	0.0564966	0.0650399	0.0605092	0.0805519	0.0573002	0.0495364	0.0521987	0.155222	0.0530364	0.0786185	0.0624107	0.118318	0.0931698
727.5	C40H74NO8P	PE 35:3	0.0526884	0.0592242	0.0497504	0.0490119	0.0671017	0.0681285	0.0896429	0.068956	0.10714	0.0736427	0.0602538	0.0934787	0.0823456	0.0879243	0.0658064	0.0755322	0.0914045	0.0807298	0.129436	0.0981597	0.100518	0.107864	0.0935561	0.0733962
729.5	C40H76NO8P	PE 35:2	0.0603135	0.0580568	0.0691304	0.0470531	0.0762111	0.0734787	0.0674321	0.0654488	0.0704211	0.078586	0.0736308	0.0652941	0.0572408	0.0856534	0.0577452	0.0933931	0.0622889	0.0680559	0.100529	0.0912942	0.0867286	0.0828021	0.0976819	0.0824846
735.5	C41H70NO8P	PE 36:6	0.124584	0.12717	0.137656	0.124127	0.141577	0.141124	0.209397	0.272484	0.359157	0.292188	0.200085	0.236981	0.322186	0.384621	0.389809	0.350097	0.354409	0.305091	0.429564	0.380117	0.38145	0.396271	0.44098	0.473218
737.5	C41H72NO8P	PE 36:5	0.892151	0.958599	0.848658	0.88839	1.15838	1.09754	3.50648	3.7308	3.56144	3.47126	3.42526	3.45954	2.18413	2.8098	2.25888	2.57726	2.7555	2.24005	4.28051	3.79228	4.56808	3.77851	4.20413	3.94701
739.5	C41H74NO8P	PE 36:4	2.77529	2.69399	3.5581	2.51901	3.24658	3.36572	4.37344	4.4883	4.80337	4.49159	4.42802	4.26116	4.54107	5.0383	4.23968	5.05771	4.94046	4.71305	7.76727	7.09655	8.01805	7.0047	7.28445	7.32901
741.5	C41H76NO8P	PE 36:3	2.23124	2.29627	2.46852	2.15737	2.51152	2.41905	2.42631	2.18921	2.24634	2.27773	2.50798	2.12914	2.6593	3.1589	2.47933	2.92182	2.77235	2.49897	4.18029	3.83335	4.2145	4.17763	4.21161	3.29853
743.5	C41H78NO8P	PE 36:2	1.35774	1.37056	1.44308	1.43823	1.38473	1.32633	0.996147	0.98564	1.04408	1.01913	0.879202	1.02015	1.10388	1.23063	1.1258	1.27211	1.11173	1.11349	1.56761	1.39354	1.46938	1.4447	1.72311	1.49392
745.6	C41H80NO8P	PE 36:1	0.162116	0.148769	0.128082	0.151175	0.162088	0.165525	0.254905	0.243554	0.210973	0.263911	0.213239	0.25655	0.136364	0.1541	0.115312	0.128094	0.151514	0.124668	0.229202	0.228347	0.193045	0.211654	0.18115	0.179401
747.6	C41H82NO8P	PE 36:0	0.285714	0.310078	0.294118	0.3125	0.31746	0.307692	0.57971	0.571429	0.588235	0.588235	0.597015	0.588235	0.40404	0.430108	0.392157	0.449438	0.470588	0.412371	0.816327	0.727273	0.8	0.769231	0.784314	0.727273
703.7	C38H74NO8P	PC 30:1	0.0459873	0.0583301	0.0604149	0.0645398	0.0694881	0.0675463	0.0615715	0.0770145	0.0770226	0.0887852	0.0739613	0.0908669	0.0601845	0.0512514	0.0536418	0.0623578	0.0658783	0.0678186	0.0876234	0.0923574	0.0892066	0.0843844	0.0764463	0.0963642
727.6	C40H74NO8P	PC 32:3	0.147338	0.16934	0.184859	0.205496	0.21761	0.174449	0.413635	0.415358	0.370663	0.447511	0.374555	0.416682	0.209486	0.207144	0.230627	0.250124	0.24704	0.249655	0.356054	0.411089	0.369552	0.400086	0.34651	0.389211
729.7	C40H76NO8P	PC 32:2	0.7593	0.941768	0.920311	1.07692	1.05237	0.936579	1.07266	1.11673	1.20053	1.38599	1.25582	1.40983	0.913779	0.849907	0.901204	0.942803	1.00909	1.05767	1.45436	1.45395	1.51309	1.4813	1.54103	1.62124
731.7	C40H78NO8P	PC 32:1	0.519612	0.622786	0.672115	0.719463	0.695554	0.649577	1.02548	1.06563	1.16897	1.21461	1.17374	1.32024	0.640235	0.593947	0.606317	0.653294	0.703701	0.713076	2.19568	1.63123	2.03739	1.74781	1.83868	1.70224
733.7	C40H80NO8P	PC 32:0	0.0465258	0.06163	0.0587085	0.0692782	0.0619481	0.0629592	0.0872488	0.100019	0.100089	0.117209	0.112709	0.119894	0.0611577	0.0550495	0.0644669	0.0730605	0.0676395	0.0618226	0.207109	0.147191	0.195863	0.171236	0.16283	0.160552
741.7	C41H76NO8P	PC 33:3	0.0756913	0.0887639	0.0865832	0.0692782	0.0901192	0.0891407	0.121487	0.135636	0.164108	0.167927	0.134332	0.176464	0.106934	0.0974897	0.102354	0.12147	0.115375	0.132532	0.135576	0.148229	0.142085	0.154791	0.171674	0.169649
743.7	C41H78NO8P	PC 33:2	0.202359	0.245079	0.256384	0.310392	0.254022	0.260725	0.315145	0.303252	0.279634	0.327947	0.328557	0.329679	0.276763	0.238824	0.293491	0.33604	0.344957	0.254896	0.387445	0.34447	0.397813	0.367423	0.392406	0.347912
745.7	C41H80NO8P	PC 33:1	0.204946	0.20264	0.213035	0.262793	0.210671	0.23084	0.175908	0.191894	0.178359	0.195958	0.201034	0.169486	0.218989	0.151987	0.21012	0.272897	0.257227	0.174865	0.337406	0.21563	0.321996	0.256799	0.289161	0.241857
751.7	C42H74NO8P	PC 34:5	0.103586	0.0978183	0.0910984	0.097615	0.119394	0.098947	0.375682	0.394989	0.343412	0.467029	0.328035	0.42805	0.143191	0.142252	0.175636	0.174083	0.173528	0.179802	0.271947	0.358111	0.252908	0.331267	0.305118	0.350867
753.7	C42H76NO8P	PC 34:4	1.15573	1.21401	1.22867	1.3101	1.36939	1.33443	2.20338	2.20414	2.18205	2.73493	2.12114	2.63955	1.5725	1.60219	1.76176	1.79038	1.84437	1.98388	2.11276	2.67055	2.32915	2.64087	2.54172	2.82532
755.7	C42H78NO8P	PC 34:3	2.9936	3.19221	2.99717	3.02326	3.26843	2.78763	4.83068	5.34735	5.43711	5.88822	5.61265	6.16875	4.06662	4.01988	4.28791	4.30707	4.44663	4.43765	6.47379	6.85038	7.22163	6.94775	7.01549	7.2218
757.7	C42H80NO8P	PC 34:2	2.68684	3.28575	3.31757	4.40804	3.5606	3.50078	5.8138	6.5713	7.11473	7.54326	7.44799	8.11311	3.78312	3.80745	4.27252	4.27853	4.58012	4.2025	10.353	9.87477	10.906	8.67749	10.1082	8.50101
759.7	C42H82NO8P	PC 34:1	1.11989	1.46497	1.49883	1.92713	1.47915	1.55553	1.63106	1.65975	1.99836	1.93687	2.2632	2.1316	1.51406	1.51157	1.73786	1.72655	1.77317	1.6847	3.68872	3.32345	3.54785	3.15312	3.54308	3.20249
761.7	C42H84NO8P	PC 34:0	0.102445	0.121417	0.114799	0.159532	0.114925	0.129089	0.137244	0.130137	0.138804	0.149523	0.157534	0.161482	0.126211	0.129266	0.128531	0.133698	0.144763	0.133333	0.240091	0.23742	0.290371	0.267431	0.281686	0.232232
765.7	C43H76NO8P	PC 35:5	0.0322765	0.039107	0.036845	0.0563502	0.0547979	0.0478822	0.124812	0.119696	0.120095	0.157359	0.12319	0.143828	0.0549985	0.058427	0.0544905	0.0612489	0.0617697	0.0667368	0.144302	0.127496	0.129454	0.114737	0.110904	0.125928
767.6	C43H78NO8P	PC 35:4	0.0864353	0.110163	0.11464	0.138283	0.125817	0.126896	0.234883	0.25272	0.245716	0.269011	0.238729	0.279737	0.137993	0.149539	0.170649	0.14472	0.161118	0.179005	0.278439	0.272737	0.28603	0.290516	0.298687	0.301129
769.7	C43H80NO8P	PC 35:3	0.147226	0.193735	0.188135	0.230534	0.206659	0.205807	0.26996	0.316469	0.327186	0.336564	0.33413	0.365292	0.214173	0.223266	0.227871	0.235842	0.233911	0.246685	0.417574	0.376681	0.474753	0.424364	0.443458	0.406329
771.7	C43H82NO8P	PC 35:2	0.155047	0.174769	0.185595	0.229391	0.194588	0.200571	0.242442	0.260278	0.300246	0.307589	0.3007	0.360689	0.179637	0.171031	0.195222	0.20378	0.203247	0.196268	0.371944	0.378405	0.438747	0.318297	0.447383	0.362756
773.7	C43H84NO8P	PC 35:1	0.114094	0.129572	0.116143	0.1492	0.132588	0.118491	0.114558	0.120636	0.133784	0.143458	0.147246	0.153046	0.118156	0.100819	0.115175	0.132587	0.121382	0.129202	0.197933	0.181189	0.195393	0.203879	0.191933	0.164647
777.7	C44H76NO8P	PC 36:6	0.384544	0.362422	0.375647	0.39188	0.411506	0.406704	1.26427	1.14983	1.38077	1.42392	1.31466	1.22034	0.712363	0.774038	0.884719	0.877647	0.83884	0.892787	1.52167	1.41635	1.52242	1.35766	1.3714	1.54389
779.7	C44H78NO8P	PC 36:5	1.68934	1.73078	1.76303	1.83507	2.05513	1.80002	6.55275	6.47417	8.0639	7.31961	7.89381	7.32383	2.91647	2.91222	3.45225	3.41547	3.47604	3.23121	9.64214	8.74674	9.70452	8.41719	8.42948	7.94997
781.7	C44H80NO8P	PC 36:4	4.30748	4.41926	4.29895	4.71999	5.18298	4.73324	9.1721	9.49038	10.8553	10.8538	10.773	11.1929	6.03259	6.37779	7.10196	6.82136	7.35995	6.73561	14.4857	13.096	16.2426	13.1506	14.2208	14.1284
783.7	C44H82NO8P	PC 36:3	6.09558	5.76148	5.9146	6.48144	6.71352	6.33274	5.51105	5.6405	6.14733	6.4638	6.26549	7.33624	6.50997	6.59312	6.68635	6.94714	7.46738	7.02262	8.9523	8.44316	10.0359	8.81877	9.24455	8.32106
785.7	C44H84NO8P	PC 36:2	3.79826	3.48063	3.43439	3.64934	3.50033	3.62805	1.77817	1.82346	1.8858	2.27647	1.98115	2.50386	2.92765	3.35971	2.9617	3.27636	3.35545	3.22321	3.30556	2.76989	3.445	3.05901	2.78551	2.86099
787.8	C44H86NO8P	PC 36:1	0.552222	0.592984	0.592837	0.590648	0.579996	0.549724	0.539244	0.584484	0.718912	0.62086	0.820721	0.661794	0.342701	0.335745	0.337821	0.364613	0.391012	0.353449	1.12621	1.04144	1.19084	1.04384	1.10173	1.04306
807.7	C46H82NO8P	PC 38:5	0.0715887	0.0816911	0.0808195	0.094026	0.092535	0.0802924	0.22371	0.251473	0.300885	0.252235	0.2877	0.269545	0.155262	0.143239	0.190309	0.192103	0.179311	0.163642	0.45527	0.361548	0.370273	0.353265	0.412523	0.384972
809.7	C46H84NO8P	PC 38:4	0.110734	0.112258	0.114599	0.12645	0.11385	0.12756	0.228573	0.238462	0.231036	0.256548	0.254004	0.286379	0.177567	0.162983	0.200751	0.188622	0.203755	0.18764	0.334598	0.319651	0.372593	0.292922	0.363948	0.288896
811.7	C46H86NO8P	PC 38:3	0.147242	0.135883	0.160578	0.144665	0.149376	0.149826	0.20024	0.220413	0.189694	0.219844	0.206676	0.271465	0.144052	0.155993	0.199383	0.185699	0.198869	0.170206	0.238206	0.261432	0.294521	0.221452	0.301656	0.272531
451.3	C21H42NO7P	LPE 16:1	0.308262	0.254603	0.24121	0.289054	0.234553	0.263598	0.433698	0.418789	0.419032	0.369834	0.368401	0.359293	0.0568405	0.0513126	0.0575966	0.0586937	0.0464461	0.0555015	0.489714	0.492376	0.366436	0.357787	0.377236	0.375997
453.3	C21H44NO7P	LPE 16:0	0.913011	0.955914	0.941942	0.928989	0.852481	0.988526	3.43059	3.46203	3.00289	3.2404	3.0203	3.43192	0.375452	0.363646	0.311625	0.30208	0.316418	0.360799	3.06694	3.2389	3.08801	3.26281	2.92579	2.97712
475.3	C23H42NO7P	LPE 18:3	0.568082	0.639033	0.634314	0.607936	0.519833	0.563787	1.87183	1.692	1.74981	1.6733	1.33182	1.44662	0.213933	0.241186	0.198914	0.209907	0.199777	0.229187	1.55753	1.39947	1.37342	1.43263	1.30993	1.47532
477.3	C23H44NO7P	LPE 18:2	0.443101	0.433913	0.449924	0.38707	0.533672	0.561942	0.9863	0.766157	0.756741	0.638246	1.10629	0.678125	0.419714	0.387963	0.348326	0.387196	0.382754	0.399608	0.648929	0.678675	0.984708	1.04047	0.832135	0.944063
479.3	C23H46NO7P	LPE 18:1	1.14119	1.24383	1.17652	1.26781	1.50619	1.55717	0.105547	0.115213	0.129652	0.0913785	0.123855	0.0885436	0.0893187	0.0812773	0.0652932	0.0799714	0.0684854	0.0879341	0.117605	0.127135	0.11793	0.148985	0.120747	0.0998636
481.3	C23H48NO7P	LPE 18:0	0.143631	0.158786	0.156701	0.15581	0.200571	0.184815	0.0426896	0.0376497	0.0413285	0.0456113	0.0396552	0.0383718	0.00975702	0.0086584	0.00897994	0.00825367	0.0106688	0.0083765	0.0250484	0.0272616	0.0272336	0.0301631	0.0297387	0.0282156
467.2	C22H46O7P	LPC 14:0	0.0334882	0.0332222	0.0354392	0.0315626	0.0354196	0.0354828	0.196432	0.202869	0.192497	0.182747	0.185477	0.168975	0.0189345	0.0159065	0.0153514	0.0140714	0.0187705	0.0118762	0.0669149	0.0841094	0.0746381	0.0888093	0.065294	0.0897563
481.3	C23H48O7P	LPC 15:0	0.0398581	0.0367848	0.0399528	0.0294472	0.0375337	0.0323836	0.112682	0.0979589	0.0862827	0.0988651	0.0952489	0.107937	0.0187755	0.021229	0.00821469	0.00886423	0.0123741	0.00805919	0.063147	0.0603527	0.0707282	0.0757192	0.0646632	0.0591489
493.3	C24H48O7P	LPC 16:1	1.35998	1.2124	1.36225	1.21898	1.30519	1.15864	2.85636	2.49008	2.52404	2.51289	2.59268	2.56577	0.598003	0.944318	0.305916	0.344158	0.392778	0.72662	2.20871	2.31198	2.08106	2.62607	2.28002	2.3612
495.3	C24H50O7P	LPC 16:0	0.538231	0.615087	0.662751	0.699482	0.622199	0.537599	3.4259	3.27	3.21053	3.18337	3.5697	3.16617	0.417762	0.462147	0.318718	0.449337	0.455447	0.598537	3.91005	3.97166	4.10829	3.65412	0.389924	3.41836
505.3	C25H48O7P	LPC 17:2	0.024181	0.0208296	0.0206757	0.0172064	0.0243714	0.019976	0.0999887	0.112969	0.113871	0.100598	0.0935236	0.0747551	0.0214168	0.0224643	0.0202371	0.0237335	0.0109672	0.0255032	0.0716149	0.0517618	0.0690252	0.0536781	0.0437195	0.0854951
507.3	C25H50O7P	LPC 17:1	0.0621643	0.0510735	0.0578105	0.0746842	0.0802816	0.0606578	0.0982098	0.130769	0.146516	0.121339	0.12074	0.111246	0.0425463	0.0349818	0.0190237	0.0141416	0.0276301	0.0562209	0.149999	0.136738	0.166789	0.15903	0.159947	0.169014
517.2	C26H48O7P	LPC 18:3	0.636646	0.774996	0.85954	0.891463	0.934416	0.747166	2.99448	3.26527	3.4794	2.89354	2.79056	2.55384	0.827696	0.758798	0.470531	0.629178	0.585014	0.949273	2.55411	2.49338	2.65581	2.98837	2.07437	2.49273
519.3	C26H50O7P	LPC 18:2	1.2386	1.50625	1.48764	1.56754	1.87891	1.55095	4.53792	4.79419	4.61144	4.58504	4.30562	4.31122	1.46354	1.5762	0.669337	0.901741	0.916824	2.05536	4.15311	4.0042	4.80502	4.61317	4.1432	4.05376
521.3	C26H52O7P	LPC 18:1	0.710802	0.821564	0.825746	0.879787	0.92704	0.747247	0.789227	0.772882	0.954533	0.793716	0.836886	0.656648	0.499988	0.40071	0.480865	0.337494	0.467632	0.477942	1.17848	0.858659	1.01563	1.13146	0.998109	0.988883
523.3	C26H54O7P	LPC 18:0	0.0519855	0.0462605	0.0455533	0.0488386	0.0535058	0.0477422	0.170121	0.197646	0.163025	0.174244	0.165112	0.161572	0.0338382	0.0334274	0.0271793	0.0266507	0.0262961	0.0324501	0.176632	0.158341	0.136952	0.176888	0.139473	0.153534
